# Supplementary material for: Integrative epigenomic analysis reveals unique epigenetic signatures involved in unipotency of mouse female germline stem cells
Source: Genome Biol. 2016 Jul 27;17:162. doi: 10.1186/s13059-016-1023-z (PMC4963954; doi:10.1186/s13059-016-1023-z)
Supplement: Additional file 2: Table S2. — GO analysis of genes related to FGSC-specific active enhancers. (XLSX 10 kb) [file 13059_2016_1023_MOESM2_ESM.xlsx]

## Sheet: FGSC_specific_enhancer
Table S2: GO analysis of genes related with FGSC-specific active enhancers.
# Ontology	ID	Desc	BinomP	Genes
Mouse Phenotype	MP:0003699	abnormal female reproductive system physiology	7.21331e-33	Abca1,Acsl4,Adcyap1,Adcyap1r1,Aff1,Agtpbp1,Akr1a1,Alppl2,Ank,Antxr1,Antxr2,Apaf1,Apc,Areg,Arid5b,Arntl,Axin1,Axl,B3galnt1,Bdnf,Bgn,Bmp4,Bub1b,C1galt1,Camk2g,Cav1,Ccnd1,Cdk6,Cdkn1b,Cebpb,Chd7,Clcn1,Cops2,Crtc1,Csf1,Csf1r,Csf2,Cyp7b1,Dclk1,Dcn,Ddr1,Ddr2,Dmbx1,Dnmt3a,Eif3h,Eif4h,Epha1,Erbb4,Ercc1,Errfi1,Esr2,Eya1,Fads2,Fam20c,Fancc,Fgfr2,Fmn2,Foxa2,Fshb,Fst,Fyn,Gadd45a,Ghr,Herc2,Hmga2,Hsf2,Hspa5,Id2…
Mouse Phenotype	MP:0002161	abnormal fertility/fecundity	5.94565e-24	3010026O09Rik,Abca1,Acadl,Acsl4,Adcyap1,Adcyap1r1,Adra1b,Aff1,Aff4,Agfg1,Agtpbp1,Akap12,Akap13,Akap9,Akr1a1,Alppl2,Ank,Ank1,Antxr1,Antxr2,Apaf1,Aplnr,Aplp2,Apob,Aqp2,Arhgdib,Arid5b,Arntl,Arsb,Atp2a2,Axl,Bcl2l11,Bdnf,Bgn,Bmp4,Bmp6,Bmp8a,Bub1b,C1galt1,Calr3,Camk2g,Catsper1,Cav1,Ccl2,Ccnd1,Ccne1,Cd247,Cd46,Cdh23,Cdk6,Cdkn1b,Cdkn2a,Cebpa,Cebpb,Chd7,Chst15,Clcn1,Clip1,Cln8,Col17a1,Col4a1,Cpe,Cplx1,Crt…
Mouse Phenotype	MP:0001126	abnormal ovary morphology	8.75657e-23	Abca1,Acsl4,Antxr1,Apc,Arid5b,Atr,Axl,Bcl2,C1galt1,Casp3,Cav1,Ccnd1,Cdc7,Cdk6,Cdkn1b,Cebpb,Crtc1,Csf1,Csf2,Ctnnb1,Ddr2,Dmrta1,Emx2,Ercc1,Esr2,Fads2,Fancc,Fshb,Fst,Gadd45g,Galp,Gdnf,Ghr,Gli3,Herc2,Hmga2,Hsf2,Igf1,Immp2l,Inhba,Kitl,Kl,Lepr,Lfng,Lipc,Mcph1,Mertk,Msh5,Nobox,Notch2,Npc1,Npr2,Nr2f2,Nr5a1,Nr6a1,Oas1d,Osr1,Pcyt1b,Pdcd4,Pdpk1,Pik3ca,Plekha1,Ptger2,Ptgs1,Ptgs2,Ptx3,Ret,Rspo1,Rspo2,Smad3,Sp…
Mouse Phenotype	MP:0000653	abnormal sex gland morphology	8.73083e-21	Abca1,Acsl4,Adra1b,Aff4,Agtpbp1,Akap12,Akap9,Akt3,Antxr1,Apaf1,Apc,Aqp1,Aqp8,Arhgdib,Arid5b,Arntl,Atr,Axl,Bcl2,Bcl2l11,Bco2,Bmp4,Bmp8a,C1galt1,Casp3,Cav1,Ccnd1,Ccne1,Cdc7,Cdk6,Cdkn1b,Cdkn2a,Cdkn2b,Cebpb,Creb1,Crtc1,Csf1,Csf2,Ctnnb1,Cyp26b1,Ddr2,Dmrt1,Dmrta1,Dnmt3a,Efemp1,Ehd4,Emx2,Ercc1,Ercc3,Esr2,Fads2,Fam20c,Fancc,Fgf10,Fgfr2,Fmr1,Fndc3a,Fshb,Fst,Fyn,Gadd45g,Galp,Gdnf,Ghr,Gja5,Gli2,Gli3,Gnptab,…
Mouse Phenotype	MP:0009661	abnormal pregnancy	3.54112e-20	Adcyap1,Antxr2,Apc,Areg,Arntl,Axin1,B3galnt1,Bgn,Cav1,Ccnd1,Cops2,Csf1,Csf1r,Dcn,Ddr1,Eif3h,Erbb4,Esr2,Fgfr2,Fmn2,Gadd45a,Ghr,Hspa5,Id2,Il15,Il6st,Jak2,Lbh,Lif,Lpar3,Neurl1a,Notch2,Nr2f2,Nr3c1,Nrg1,Per2,Pla2g4a,Pparg,Prl,Ptgfr,Ptgs1,Ptgs2,Rbpj,Socs1,Socs5,Srd5a2,Stat5a,Tgfa,Tgif1,Tnfrsf11a,Tnfsf11,Vezt,Zfp157
Mouse Phenotype	MP:0001131	abnormal ovarian follicle morphology	2.23821e-14	Apc,Arid5b,Atr,Axl,Bcl2,C1galt1,Casp3,Cdc7,Cdk6,Cdkn1b,Cebpb,Csf1,Csf2,Ctnnb1,Dmrta1,Ercc1,Esr2,Fads2,Fancc,Fshb,Fst,Gadd45g,Ghr,Hsf2,Igf1,Immp2l,Inhba,Kitl,Kl,Lepr,Lfng,Mcph1,Mertk,Msh5,Nobox,Notch2,Npc1,Nr5a1,Nr6a1,Oas1d,Pcyt1b,Pdpk1,Pik3ca,Plekha1,Ptger2,Ptgs2,Ptx3,Rspo1,Smad3,Spo11,Star,Sun1,Tiparp,Ubb,Vdr,Vgf,Wnt4,Wwox,Zfx
