# Supplementary material for: Integrative epigenomic analysis reveals unique epigenetic signatures involved in unipotency of mouse female germline stem cells
Source: Genome Biol. 2016 Jul 27;17:162. doi: 10.1186/s13059-016-1023-z (PMC4963954; doi:10.1186/s13059-016-1023-z)
Supplement: Additional file 3: Table S3. — List of genes with bivalent promoters and histone modification regions (H3K4me3 or H3K27me3) in FGSCs. (XLSX 1417 kb) [file 13059_2016_1023_MOESM3_ESM.xlsx]

## Sheet: FGSC bivalent genes
Table S3: List of genes with bivalent promoters and histone modification regions (H3K4me3 or H3K27me3) in FGSCs.
The list of genes with bivalent histone modifications in FGSCs.
Il1r2
Cdk15
Gigyf2
Slc45a3
Prelp
Stx6
Tnfsf4
Pigc
Pogk
Igsf9
Desi2
Adck3
Il15ra
Dnajc1
Bmi1
Ier5l
Sh2d3c
Ypel4
Lrp4
Accs
Bmf
Knstrn
Spef1
Rrbp1
Entpd6
Ttll9
Dnmt3b
Lbp
Actr5
Pltp
Lsm14b
Zbtb46
Tnfsf10
Sec62
Bbs7
Maml3
Postn
Schip1
Etv3
Dpm3
Efna3
Adar
Car14
Atp1a1
Vangl1
Fam212b
Tifa
Hadh
Gm4861
Ssx2ip
Smu1
Sigmar1
Stx17
Abca1
Lrp8
Gnl2
Stmn1
Tmem243
Prkag2
Mir5625
Slc35f6
Mapre3
Lrpap1
Paqr3
Klhl8
Fbrsl1
Abcb9
Gatsl2
Hip1
Dtx2
Ttyh3
Rnf216
Daglb
Lmtk2
Slc7a1
Slc41a3
Vamp1
Zfp418
Zfp551
Ccdc9
Lrfn3
Lrrc4b
Tmem86a
Zdhhc13
Prmt3
Gm16938
Usp31
Zfp941
Osbpl5
Arglu1
Mir7240
4921524J17Rik
Mmp2
Bbs2
Cx3cl1
Dok4
Got2
Cmtm4
Vac14
Mphosph6
Hsdl1
Dnaaf1
Usp10
Opcml
Snx33
Scamp2
Pygo1
Pxylp1
Mrps22
Pomgnt2
Gm10024
1190007I07Rik
Ric8b
Ctdsp2
Inpp5j
Nipsnap1
Gm12108
Nprl3
Slu7
Rnf130
Zfp354c
Cdkn2aipnl
Kif3a
Zfp287
Fam101b
Cpd
Zfp830
Mmp28
Pigw
Xylt2
Copz2
Psmd3
Rab5c
Stat5a
1700006E09Rik
Mir8101
Hdac5
Bloodlinc
Fam171a2
Plekhm1
1700072I22Rik
Tex2
Abca5
Foxj1
Ube2o
Tnrc6c
Tbc1d16
Rptor
2810410L24Rik
Pycr1
Sectm1a
Dnmt3a
Churc1
Angel1
Spata7
Golga5
Heatr1
9330162012Rik
Eef1e1
1110007C09Rik
Auh
Arl10
Slc12a7
Tbca
Mapk8
Asb8
Ccdc184
Cela1
Acvrl1
Mir196a-2
Zfp945
Slc9a3r2
Tead3
Trim40
Galm
Mcfd2
Colec12
Ccs
Naa40
2700081O15Rik
Rab3il1
4930554I06Rik
Smc5
Vldlr
Rpp30
Trub1
Hspa12a

## Sheet: H3K4me3 and H3K27me3
Genomic regions marked with H3K4me3 or H3K27me3 in FGSC.
H3K4me3			H3K27me3
chromosome	start	end	chromosome	start	end
chr1	3272479	3273171	chr1	4501723	4503010
chr1	3405107	3405946	chr1	4717127	4718089
chr1	4061203	4061998	chr1	4792995	4793715
chr1	4783778	4786977	chr1	4793951	4795096
chr1	4806898	4809382	chr1	4800542	4802611
chr1	4856392	4860224	chr1	5025669	5027399
chr1	5018157	5019646	chr1	5031593	5032717
chr1	5082680	5086187	chr1	6182462	6183511
chr1	5244809	5245632	chr1	6361900	6363007
chr1	5619565	5620317	chr1	6372318	6373440
chr1	6053331	6054392	chr1	7072419	7073307
chr1	6212353	6216914	chr1	7073999	7075886
chr1	6279795	6280929	chr1	10862017	10863766
chr1	6406221	6407249	chr1	10920054	10920972
chr1	6481895	6482725	chr1	10994391	10995098
chr1	6717300	6717941	chr1	11010657	11012418
chr1	7087687	7088785	chr1	11047915	11048666
chr1	7088882	7091562	chr1	11056147	11056974
chr1	7396588	7398068	chr1	11060016	11060720
chr1	7398120	7399105	chr1	11066066	11066970
chr1	7709248	7709480	chr1	11089070	11089912
chr1	8876622	8877123	chr1	11090573	11091368
chr1	9544248	9549336	chr1	11147443	11149777
chr1	9629571	9631267	chr1	11180638	11181447
chr1	9697683	9701752	chr1	12861529	12862608
chr1	9742271	9749136	chr1	12905227	12905858
chr1	9772685	9774027	chr1	12967427	12968024
chr1	9797154	9799836	chr1	13021157	13021879
chr1	9941258	9945199	chr1	13053062	13053889
chr1	9982655	9983700	chr1	13111554	13112338
chr1	10035614	10041224	chr1	13395878	13396886
chr1	10230613	10234178	chr1	13409990	13410871
chr1	10700687	10701781	chr1	13410915	13411682
chr1	10717966	10720721	chr1	13416315	13417522
chr1	10879858	10881337	chr1	13443635	13444865
chr1	13371251	13375026	chr1	13457571	13458278
chr1	13425825	13426870	chr1	13465341	13466034
chr1	13587646	13590536	chr1	13519059	13519976
chr1	13657901	13661076	chr1	13594413	13595159
chr1	13688693	13689508	chr1	13602464	13603729
chr1	13914699	13915578	chr1	13607580	13609623
chr1	14124743	14125558	chr1	13609770	13610832
chr1	14301828	14311006	chr1	13674898	13675970
chr1	14503586	14505751	chr1	13715096	13716044
chr1	14570682	14571390	chr1	13728439	13729425
chr1	15804997	15808450	chr1	13729450	13730545
chr1	16101698	16108105	chr1	13837794	13839407
chr1	16227916	16229449	chr1	14046624	14047639
chr1	16517851	16520404	chr1	14594051	14594829
chr1	16616147	16620216	chr1	14602661	14604752
chr1	16654643	16658282	chr1	14611106	14612071
chr1	16661324	16662276	chr1	14640669	14641441
chr1	16664676	16666907	chr1	14659397	14660408
chr1	16687381	16690596	chr1	14666331	14667212
chr1	16966484	16967629	chr1	14684107	14685509
chr1	17489325	17490242	chr1	14686650	14687491
chr1	18144150	18144984	chr1	14705286	14706032
chr1	19009066	19009566	chr1	14717988	14718612
chr1	20817989	20820957	chr1	14735214	14735804
chr1	20889893	20891163	chr1	14908113	14909164
chr1	20891187	20891730	chr1	15701516	15702213
chr1	20951515	20952443	chr1	15728686	15729569
chr1	21014703	21015145	chr1	15773264	15774279
chr1	21076007	21076773	chr1	15878201	15878996
chr1	21076832	21080254	chr1	15885310	15886265
chr1	21218271	21219613	chr1	15890734	15891787
chr1	21499342	21500378	chr1	15940397	15941429
chr1	23028643	23029289	chr1	15944291	15945115
chr1	23255517	23256071	chr1	15957759	15958407
chr1	23256117	23258703	chr1	16011088	16011687
chr1	23270678	23272504	chr1	16219942	16221927
chr1	23302452	23302708	chr1	16792573	16793398
chr1	23381780	23383172	chr1	16812148	16813126
chr1	23383379	23384186	chr1	16819004	16819816
chr1	23399132	23400225	chr1	16904737	16905927
chr1	23750575	23751458	chr1	17158606	17159691
chr1	23920190	23923087	chr1	17637332	17638441
chr1	23952322	23953423	chr1	17642339	17644034
chr1	24004417	24005128	chr1	20571309	20572431
chr1	24005134	24006336	chr1	20606197	20606995
chr1	24098122	24100560	chr1	20609616	20610325
chr1	24364101	24365066	chr1	20714177	20715312
chr1	24553605	24554249	chr1	20724476	20725275
chr1	24602895	24603541	chr1	20742415	20743341
chr1	24677544	24680684	chr1	20747123	20748198
chr1	26749283	26749997	chr1	20749397	20750127
chr1	30871632	30874043	chr1	20756070	20757463
chr1	30874059	30874936	chr1	20823087	20825012
chr1	30946521	30951211	chr1	20825114	20827418
chr1	31018918	31020125	chr1	20827504	20828969
chr1	33529556	33530535	chr1	20834809	20836280
chr1	33657519	33658774	chr1	20837140	20838281
chr1	33668263	33671779	chr1	20839144	20840238
chr1	33672255	33674241	chr1	20840827	20841834
chr1	33684432	33685227	chr1	20843054	20843777
chr1	33689117	33690566	chr1	20853410	20854960
chr1	33719386	33721570	chr1	20861035	20861931
chr1	33755493	33758703	chr1	20883495	20884333
chr1	33812615	33815589	chr1	20884486	20885232
chr1	33882933	33884148	chr1	21107862	21109251
chr1	33906677	33910759	chr1	21129036	21130108
chr1	33926462	33927343	chr1	21133549	21134717
chr1	33989397	33990514	chr1	21152043	21152677
chr1	34005010	34008412	chr1	21156439	21158081
chr1	34010545	34014446	chr1	21178828	21179923
chr1	34043093	34044961	chr1	23099109	23100268
chr1	34235848	34237544	chr1	23126036	23127146
chr1	34409286	34410625	chr1	23128015	23128810
chr1	34433815	34436089	chr1	23132312	23133932
chr1	34437693	34441702	chr1	23143248	23144441
chr1	34480618	34481344	chr1	23387180	23388773
chr1	34516317	34517330	chr1	23423071	23423634
chr1	34801158	34803109	chr1	23434910	23435756
chr1	34840245	34844112	chr1	23647539	23648484
chr1	34849607	34853101	chr1	23926639	23927830
chr1	36067655	36070670	chr1	23941637	23942680
chr1	36072888	36073638	chr1	23979882	23982001
chr1	36129309	36129761	chr1	24122729	24123624
chr1	36129779	36130357	chr1	24159439	24160127
chr1	36235022	36236783	chr1	24161340	24162158
chr1	36241872	36245613	chr1	24184162	24184869
chr1	36302807	36303704	chr1	24198317	24199228
chr1	36307076	36310422	chr1	24208813	24209489
chr1	36367043	36369505	chr1	24278597	24279781
chr1	36444167	36445988	chr1	24596894	24597957
chr1	36470075	36470647	chr1	24912894	24913818
chr1	36470741	36476442	chr1	30773838	30774731
chr1	36511145	36514001	chr1	30786007	30787032
chr1	36544476	36545024	chr1	30790700	30792263
chr1	36546454	36548064	chr1	30879667	30881543
chr1	36555109	36558755	chr1	30923654	30924491
chr1	36580073	36581204	chr1	30926591	30927171
chr1	36690772	36693289	chr1	33355996	33356967
chr1	36707795	36710893	chr1	33701967	33705652
chr1	36936641	36940935	chr1	33707085	33709265
chr1	37271800	37272799	chr1	34317230	34318119
chr1	37299299	37301473	chr1	34318152	34319684
chr1	37428489	37432029	chr1	34379267	34380099
chr1	37551710	37552713	chr1	34392277	34393453
chr1	37585183	37587007	chr1	34394679	34395706
chr1	37737234	37737794	chr1	34426237	34427816
chr1	37863775	37866494	chr1	34427879	34428909
chr1	37871083	37874128	chr1	34429399	34430506
chr1	37889047	37892060	chr1	34474262	34475103
chr1	37995897	38000430	chr1	34495889	34496634
chr1	38127236	38131650	chr1	34609346	34610288
chr1	38548802	38549448	chr1	34651761	34652633
chr1	38625790	38627505	chr1	34708250	34709493
chr1	38627603	38628642	chr1	34778350	34779271
chr1	38896836	38898931	chr1	34845592	34846844
chr1	38979576	38980691	chr1	35801330	35802034
chr1	38986845	38990012	chr1	35803216	35803973
chr1	39105199	39106288	chr1	35899822	35901017
chr1	39256523	39257457	chr1	35946905	35947914
chr1	39366686	39370660	chr1	35949625	35950962
chr1	39478007	39479570	chr1	35962852	35963663
chr1	39534954	39537886	chr1	35989488	35990332
chr1	39574635	39578782	chr1	36025776	36027396
chr1	39614504	39615132	chr1	36029089	36029801
chr1	39635797	39637088	chr1	36039994	36040526
chr1	39656663	39657200	chr1	36044592	36045931
chr1	39713738	39714905	chr1	36060079	36061336
chr1	39758660	39760717	chr1	36300268	36301074
chr1	39761021	39762371	chr1	36386536	36387818
chr1	39867839	39868544	chr1	36387960	36389977
chr1	39888930	39890020	chr1	36392581	36393685
chr1	39899604	39905405	chr1	36395264	36395943
chr1	40085157	40086739	chr1	36402965	36404238
chr1	40224738	40226359	chr1	36448812	36450060
chr1	40265776	40268358	chr1	36460410	36461518
chr1	40275572	40276203	chr1	36561674	36563123
chr1	40324277	40325845	chr1	36577545	36578426
chr1	40378944	40379807	chr1	36581769	36582662
chr1	40400675	40401401	chr1	36582949	36584873
chr1	40439231	40441808	chr1	36585548	36586369
chr1	40441995	40446373	chr1	36599137	36600564
chr1	40446934	40448066	chr1	36607931	36609075
chr1	40515248	40516055	chr1	36613306	36614230
chr1	40586807	40587470	chr1	36616685	36618405
chr1	40600524	40602143	chr1	36620332	36622099
chr1	40789230	40790760	chr1	36622984	36624211
chr1	40847767	40848670	chr1	36624767	36627957
chr1	40924151	40925222	chr1	36628541	36629516
chr1	41133398	41134257	chr1	36636161	36637196
chr1	41155487	41156507	chr1	36647084	36653221
chr1	41509262	41509961	chr1	36654798	36656060
chr1	42727204	42728613	chr1	36656643	36657487
chr1	42850443	42852936	chr1	36657884	36659404
chr1	43090790	43093936	chr1	36663692	36664590
chr1	43097091	43100070	chr1	36672934	36673770
chr1	43161924	43164527	chr1	36673832	36677604
chr1	43360884	43361646	chr1	36687145	36688424
chr1	43445056	43447327	chr1	36713657	36714987
chr1	43462841	43463417	chr1	36717479	36718341
chr1	43593722	43594618	chr1	36729665	36731128
chr1	43825179	43829065	chr1	36738436	36739241
chr1	43932368	43936852	chr1	36973570	36975032
chr1	44041652	44042905	chr1	36975057	36976325
chr1	44100846	44101264	chr1	37015445	37017764
chr1	44101265	44103543	chr1	37021321	37023010
chr1	44117069	44121504	chr1	37044755	37045479
chr1	44147079	44148942	chr1	37054771	37055645
chr1	44464777	44465887	chr1	37073810	37074342
chr1	44550609	44551084	chr1	37080387	37082534
chr1	44551252	44554326	chr1	37085664	37086731
chr1	45310904	45314168	chr1	37087360	37088036
chr1	45314214	45314610	chr1	37169883	37170661
chr1	45499140	45500270	chr1	37186667	37187424
chr1	45500389	45504225	chr1	37188509	37189669
chr1	45541165	45541638	chr1	37197817	37198528
chr1	45625618	45627412	chr1	37211571	37212598
chr1	45765657	45766535	chr1	37221094	37222490
chr1	45794332	45797611	chr1	37269911	37271142
chr1	45924918	45926165	chr1	37276202	37277902
chr1	46725342	46726026	chr1	37291614	37292361
chr1	46852008	46855224	chr1	37468198	37468971
chr1	46970244	46970744	chr1	37480499	37481195
chr1	47096964	47097795	chr1	37494311	37495073
chr1	47563066	47564438	chr1	37503495	37505896
chr1	47853349	47854569	chr1	37506158	37506787
chr1	50025133	50026308	chr1	37507755	37508403
chr1	50729370	50730534	chr1	37517107	37517809
chr1	50812027	50814639	chr1	37521005	37522000
chr1	50900629	50902300	chr1	37544420	37545426
chr1	50962484	50963068	chr1	37547720	37548535
chr1	51065374	51066110	chr1	37562400	37563446
chr1	51125675	51126833	chr1	37573573	37575041
chr1	51288221	51295940	chr1	37575399	37576517
chr1	51295957	51296522	chr1	37683224	37683938
chr1	51333687	51334319	chr1	37705184	37705832
chr1	51473796	51479867	chr1	37707873	37708721
chr1	51525556	51526344	chr1	37713390	37714077
chr1	51596586	51597302	chr1	37716925	37717708
chr1	51615523	51616220	chr1	37746979	37747784
chr1	51624011	51624947	chr1	37749170	37750548
chr1	51689703	51690324	chr1	37750552	37751585
chr1	51789046	51789724	chr1	37771835	37772640
chr1	51913518	51916578	chr1	37915390	37916446
chr1	52112890	52113863	chr1	37943683	37944913
chr1	52113878	52114470	chr1	37962977	37963834
chr1	52118610	52120992	chr1	38134754	38137103
chr1	52227979	52234611	chr1	38143981	38144510
chr1	52497658	52501540	chr1	38152611	38153616
chr1	52597277	52598622	chr1	38634655	38636075
chr1	52630056	52632012	chr1	38667935	38668772
chr1	52733192	52735080	chr1	38676516	38677346
chr1	52763684	52764969	chr1	38681214	38681849
chr1	52798848	52800171	chr1	38711305	38712176
chr1	52815833	52818541	chr1	38737016	38738118
chr1	52843856	52844793	chr1	38738470	38739492
chr1	52844961	52846423	chr1	38755815	38756839
chr1	53053161	53053731	chr1	38782252	38783141
chr1	53295750	53298711	chr1	38804617	38805729
chr1	53312764	53314916	chr1	38820819	38821566
chr1	53351150	53353537	chr1	38826799	38828384
chr1	53471831	53472480	chr1	38843784	38844706
chr1	53720416	53721661	chr1	38849822	38853638
chr1	53728346	53729490	chr1	38907237	38908243
chr1	53782776	53786440	chr1	38909217	38910512
chr1	53837861	53839214	chr1	38915881	38917420
chr1	53938948	53940417	chr1	38921391	38923907
chr1	53940466	53940961	chr1	38924381	38926336
chr1	54250482	54251715	chr1	38930376	38931722
chr1	54437257	54439608	chr1	38942808	38944652
chr1	54556416	54558589	chr1	38946654	38947480
chr1	54713225	54714275	chr1	38949799	38951639
chr1	54772552	54773083	chr1	39005325	39006216
chr1	54906786	54907204	chr1	39009131	39010045
chr1	54924913	54926484	chr1	39016773	39017911
chr1	54926551	54927102	chr1	39018227	39019153
chr1	55025141	55027552	chr1	39019276	39020517
chr1	55027623	55028319	chr1	39025298	39026087
chr1	55051473	55054814	chr1	39026179	39026911
chr1	55083324	55089314	chr1	39035689	39036773
chr1	55089470	55091123	chr1	39040399	39041168
chr1	55130158	55133674	chr1	39061893	39063870
chr1	55201416	55203095	chr1	39076227	39077279
chr1	55224321	55229714	chr1	39077390	39078669
chr1	55236157	55241269	chr1	39084728	39085756
chr1	55404388	55407734	chr1	39101987	39103047
chr1	55836448	55837886	chr1	39103235	39104092
chr1	55874207	55874841	chr1	39106914	39107939
chr1	56681028	56682290	chr1	39118929	39119655
chr1	56969504	56975809	chr1	39124207	39125857
chr1	57376666	57379599	chr1	39125964	39126834
chr1	57404766	57409485	chr1	39142814	39144447
chr1	57594993	57595852	chr1	39154726	39155862
chr1	57849296	57850694	chr1	39158452	39160304
chr1	57968692	57970724	chr1	39163251	39164089
chr1	57988725	57990085	chr1	39171704	39172652
chr1	57995272	57998673	chr1	39199400	39200195
chr1	58029586	58031394	chr1	39200246	39201618
chr1	58111539	58113188	chr1	39212730	39214645
chr1	58214768	58215542	chr1	39215790	39217260
chr1	58215780	58216279	chr1	39223148	39224210
chr1	58295476	58296708	chr1	39237367	39238086
chr1	58359131	58359731	chr1	39238228	39241222
chr1	58391134	58392310	chr1	39242537	39243705
chr1	58392987	58394917	chr1	39266014	39267320
chr1	58421599	58424615	chr1	39277109	39277894
chr1	58443839	58447678	chr1	39314220	39314818
chr1	58502518	58506487	chr1	39325134	39328822
chr1	58584662	58588082	chr1	39334425	39336206
chr1	58651299	58653624	chr1	39337400	39338973
chr1	58710169	58716905	chr1	39351277	39352347
chr1	58725371	58726452	chr1	39355837	39356625
chr1	58726591	58730410	chr1	39357184	39358660
chr1	58794669	58797923	chr1	39360202	39361401
chr1	58856033	58856968	chr1	39396016	39396923
chr1	58950650	58951365	chr1	39406122	39407212
chr1	58970965	58974988	chr1	39407558	39408434
chr1	59119117	59121296	chr1	39472940	39474474
chr1	59235507	59238498	chr1	39476177	39477107
chr1	59256049	59257534	chr1	39481424	39482737
chr1	59269480	59270844	chr1	39482933	39483903
chr1	59340391	59341552	chr1	39484470	39485599
chr1	59409516	59410046	chr1	39486276	39487654
chr1	59463888	59465528	chr1	39495396	39496746
chr1	59479954	59487640	chr1	39500717	39503256
chr1	59668530	59672221	chr1	39506595	39507311
chr1	59683777	59689016	chr1	39519654	39520558
chr1	59761825	59767889	chr1	39580461	39581049
chr1	59911854	59916235	chr1	39581618	39583286
chr1	59966109	59966828	chr1	39583831	39587025
chr1	60095400	60099691	chr1	39592878	39593814
chr1	60157907	60158910	chr1	39599059	39601614
chr1	60178834	60180362	chr1	39603751	39604960
chr1	60180449	60183136	chr1	39618844	39621682
chr1	60234711	60235393	chr1	39644797	39645662
chr1	60342248	60345123	chr1	39645744	39646780
chr1	60408734	60411591	chr1	39647627	39650242
chr1	60562518	60566925	chr1	39653803	39654733
chr1	60566974	60568031	chr1	39660624	39661541
chr1	61055100	61055873	chr1	39667613	39669650
chr1	61141645	61142476	chr1	39670987	39671698
chr1	61375970	61377230	chr1	39673625	39674864
chr1	61705198	61706042	chr1	39718437	39719622
chr1	62252086	62253051	chr1	39728127	39732751
chr1	62416576	62417435	chr1	39733164	39734161
chr1	62551773	62552392	chr1	39775199	39775980
chr1	62702248	62708415	chr1	39787538	39788487
chr1	62712659	62713372	chr1	39793209	39794584
chr1	62721683	62722097	chr1	39794773	39795898
chr1	62964398	62965385	chr1	39799054	39800112
chr1	63111814	63116773	chr1	39800454	39802238
chr1	63174609	63179488	chr1	39806283	39807391
chr1	63256880	63257628	chr1	39823266	39824317
chr1	63445188	63447075	chr1	39832259	39833693
chr1	63517557	63518152	chr1	39848393	39849737
chr1	63729884	63732763	chr1	40055791	40056928
chr1	63776384	63777921	chr1	40060758	40061757
chr1	63967799	63968471	chr1	40061848	40063142
chr1	64020151	64021269	chr1	40072841	40074272
chr1	64118172	64123213	chr1	40074654	40077101
chr1	64187555	64188537	chr1	40077341	40078100
chr1	64301365	64301895	chr1	40081336	40083020
chr1	64305099	64305779	chr1	40104605	40106337
chr1	64318189	64319616	chr1	40119856	40120503
chr1	64374113	64374945	chr1	40125366	40127522
chr1	64530983	64535988	chr1	40128195	40129675
chr1	64601180	64601749	chr1	40133493	40135528
chr1	64613892	64619075	chr1	40135640	40138361
chr1	64688627	64690735	chr1	40153753	40154593
chr1	64690838	64693623	chr1	40163324	40166615
chr1	64735668	64738803	chr1	40168898	40170213
chr1	64955651	64957563	chr1	40170606	40171238
chr1	65009827	65011178	chr1	40175211	40180197
chr1	65068557	65069259	chr1	40180612	40182494
chr1	65112130	65112825	chr1	40186668	40187284
chr1	65122360	65123474	chr1	40190299	40191559
chr1	65176464	65180478	chr1	40191962	40192864
chr1	65185239	65188918	chr1	40193101	40194058
chr1	65389422	65389913	chr1	40194100	40194979
chr1	65469554	65470595	chr1	40201896	40202574
chr1	65932512	65933868	chr1	40202910	40203517
chr1	66174494	66176774	chr1	40203578	40204266
chr1	66649508	66649897	chr1	40210715	40211631
chr1	66700083	66702152	chr1	40337445	40338864
chr1	66815004	66818767	chr1	40355261	40357581
chr1	66861251	66861819	chr1	40554704	40555222
chr1	66861926	66863416	chr1	40562406	40564034
chr1	67037375	67039836	chr1	40568954	40570211
chr1	67144000	67144800	chr1	40570220	40570828
chr1	67152294	67153139	chr1	40577505	40578305
chr1	67797456	67798244	chr1	40635984	40642473
chr1	69241887	69242578	chr1	40646077	40649097
chr1	69684660	69689299	chr1	40649441	40651131
chr1	70257244	70257914	chr1	40651187	40652683
chr1	71099660	71104032	chr1	40665703	40666842
chr1	71412823	71413895	chr1	40668275	40670483
chr1	71556191	71560154	chr1	40696245	40697575
chr1	71649661	71654604	chr1	40703000	40703957
chr1	71755569	71756232	chr1	40733347	40734552
chr1	71887873	71888724	chr1	40736081	40738279
chr1	71893152	71894288	chr1	40755575	40756717
chr1	72141544	72142437	chr1	40892647	40893725
chr1	72144260	72145360	chr1	40900465	40901207
chr1	72182511	72183545	chr1	40921783	40922363
chr1	72202287	72203494	chr1	40927571	40928110
chr1	72210397	72213073	chr1	40929342	40930360
chr1	72225407	72226122	chr1	41147699	41148374
chr1	72243432	72244343	chr1	42723129	42723855
chr1	72253413	72254491	chr1	42724207	42724948
chr1	72282982	72285262	chr1	42801321	42802183
chr1	72306034	72306832	chr1	42839356	42840035
chr1	72307098	72307796	chr1	42928054	42929608
chr1	72420331	72421186	chr1	42930321	42932013
chr1	72428242	72429869	chr1	42955715	42956470
chr1	72464697	72465692	chr1	42982237	42983005
chr1	72582405	72585080	chr1	42986260	42986925
chr1	72710061	72714361	chr1	43000044	43000872
chr1	73002111	73002825	chr1	43003016	43003934
chr1	73901944	73903192	chr1	43004035	43004676
chr1	73955187	73956305	chr1	43018049	43018967
chr1	73962064	73964500	chr1	43022300	43024294
chr1	73997831	73999379	chr1	43180171	43181289
chr1	74007950	74008902	chr1	43198039	43198578
chr1	74027681	74028327	chr1	43199061	43200178
chr1	74089874	74092502	chr1	43202107	43202783
chr1	74125401	74125970	chr1	43278688	43280582
chr1	74177947	74178510	chr1	43287347	43289870
chr1	74205474	74206242	chr1	43293638	43295095
chr1	74235724	74240769	chr1	43295492	43297084
chr1	74283091	74284825	chr1	43318697	43319384
chr1	74284932	74286787	chr1	43327625	43329969
chr1	74294607	74298150	chr1	43330209	43331111
chr1	74298292	74299733	chr1	43340644	43341460
chr1	74301458	74305659	chr1	43362676	43364579
chr1	74332402	74333765	chr1	43373764	43375235
chr1	74361718	74363090	chr1	43377148	43377872
chr1	74385964	74387866	chr1	43386923	43387830
chr1	74390009	74394037	chr1	43396315	43397744
chr1	74396780	74397481	chr1	43415407	43416695
chr1	74503998	74509463	chr1	43421170	43422167
chr1	74585722	74589630	chr1	43422784	43423950
chr1	74600031	74602358	chr1	43425087	43426688
chr1	74610260	74611264	chr1	43426902	43428704
chr1	74661053	74661558	chr1	43433065	43435466
chr1	74661632	74663863	chr1	43440188	43440797
chr1	74748758	74750033	chr1	43589076	43589861
chr1	74772630	74773838	chr1	43597443	43598466
chr1	74806387	74809004	chr1	43599115	43600475
chr1	74816379	74818105	chr1	43602049	43602861
chr1	74851471	74852134	chr1	43605057	43606892
chr1	74880920	74881600	chr1	43609441	43610175
chr1	74894283	74895218	chr1	43611085	43611931
chr1	75051385	75052353	chr1	43613860	43615339
chr1	75123892	75126048	chr1	43633530	43634307
chr1	75138753	75144607	chr1	43665665	43666424
chr1	75167678	75170067	chr1	43695422	43696562
chr1	75178663	75181062	chr1	43704863	43706088
chr1	75190472	75194078	chr1	43708719	43710747
chr1	75207485	75212835	chr1	43717383	43718574
chr1	75217100	75219569	chr1	43719612	43720331
chr1	75230386	75231938	chr1	43729478	43730842
chr1	75234191	75235064	chr1	44441632	44442325
chr1	75235636	75238527	chr1	45689678	45690910
chr1	75262506	75264761	chr1	50709094	50710003
chr1	75292112	75293279	chr1	51349460	51350141
chr1	75315148	75317620	chr1	51351969	51352684
chr1	75317916	75318846	chr1	51414796	51416665
chr1	75337869	75338772	chr1	51618897	51619599
chr1	75343958	75345488	chr1	51631459	51632966
chr1	75380900	75383550	chr1	51633815	51635310
chr1	75398406	75401205	chr1	51636994	51637654
chr1	75435379	75437432	chr1	51639402	51640490
chr1	75447068	75448222	chr1	51647000	51648328
chr1	75457292	75459679	chr1	51651172	51651964
chr1	75467263	75468383	chr1	51656279	51657128
chr1	75477348	75480491	chr1	51657519	51658400
chr1	75504699	75507261	chr1	51658665	51659857
chr1	75520707	75522649	chr1	51672487	51673867
chr1	75545682	75547607	chr1	51681032	51681800
chr1	76079927	76080925	chr1	51684597	51686132
chr1	76919634	76920958	chr1	51690996	51692305
chr1	76927252	76928226	chr1	51693307	51695318
chr1	77027529	77028464	chr1	51696293	51697912
chr1	77514036	77515751	chr1	51698196	51698902
chr1	77858788	77859445	chr1	51699057	51700564
chr1	77859524	77860627	chr1	51702703	51707534
chr1	77947561	77948278	chr1	51919445	51921124
chr1	78148182	78148977	chr1	51925763	51926425
chr1	78188363	78190537	chr1	51927108	51927971
chr1	78194764	78197788	chr1	51936836	51937682
chr1	78203347	78204280	chr1	51951195	51952179
chr1	78347414	78348121	chr1	51960000	51960942
chr1	78388076	78388767	chr1	51965081	51965947
chr1	78395956	78396673	chr1	51967213	51967968
chr1	78486804	78490474	chr1	51974143	51974992
chr1	78536923	78538178	chr1	51978608	51979942
chr1	78657232	78660576	chr1	51980082	51981606
chr1	78724717	78725289	chr1	51993204	51994129
chr1	78811771	78812636	chr1	52007886	52008668
chr1	79062647	79063509	chr1	52031066	52031759
chr1	79759583	79762585	chr1	52033041	52034495
chr1	79775569	79777468	chr1	52034717	52036623
chr1	79823648	79824378	chr1	52037639	52038774
chr1	80336642	80342102	chr1	52045636	52046446
chr1	80418060	80419086	chr1	52048099	52048969
chr1	82282255	82284464	chr1	52056532	52057658
chr1	82284542	82292624	chr1	52059890	52060522
chr1	82315835	82318322	chr1	52077589	52078386
chr1	82724094	82726893	chr1	52079501	52080354
chr1	82832100	82832844	chr1	52092307	52094319
chr1	82834279	82835229	chr1	52095209	52096246
chr1	82838678	82842007	chr1	52275857	52276842
chr1	83159204	83160166	chr1	52282486	52283184
chr1	84155069	84155856	chr1	52284232	52285476
chr1	84176663	84177971	chr1	52288253	52289033
chr1	84282756	84285393	chr1	52294008	52298005
chr1	84363169	84364433	chr1	52310095	52311113
chr1	84836879	84841410	chr1	52324196	52324986
chr1	84881195	84881874	chr1	52340862	52344781
chr1	85004181	85004710	chr1	52349198	52349782
chr1	85090547	85091391	chr1	52350184	52350894
chr1	85097472	85098107	chr1	52355005	52355732
chr1	85107953	85108494	chr1	52374154	52375137
chr1	85109042	85109810	chr1	52375384	52377424
chr1	85112103	85112601	chr1	52397708	52398788
chr1	85199569	85199952	chr1	52412190	52413103
chr1	85254559	85255147	chr1	52423778	52424598
chr1	85269082	85269478	chr1	52506846	52507959
chr1	85269586	85270905	chr1	52508037	52511557
chr1	85291814	85292891	chr1	52511585	52512208
chr1	85325060	85325993	chr1	52523031	52523927
chr1	85326193	85326718	chr1	52525696	52526732
chr1	85326842	85327872	chr1	52535952	52536898
chr1	85329778	85330264	chr1	52542348	52544282
chr1	85526573	85527049	chr1	52544463	52545929
chr1	85600487	85601787	chr1	52545948	52547149
chr1	85649972	85650493	chr1	52562547	52565578
chr1	85650611	85651130	chr1	52566097	52567336
chr1	85735968	85736599	chr1	52570544	52571255
chr1	85792692	85796184	chr1	52575928	52576759
chr1	85893771	85896475	chr1	52587862	52589032
chr1	86031896	86032829	chr1	52604880	52606724
chr1	86063542	86067103	chr1	52606890	52607780
chr1	86147600	86149015	chr1	52610287	52611151
chr1	86153386	86156345	chr1	52615954	52617350
chr1	86277098	86277791	chr1	52623831	52624659
chr1	86355597	86361718	chr1	52821958	52823259
chr1	86433448	86435530	chr1	52824418	52825698
chr1	86437611	86438343	chr1	52957347	52958749
chr1	86439580	86443856	chr1	52959263	52960681
chr1	86447502	86448760	chr1	52969441	52970653
chr1	86469724	86470688	chr1	52972500	52973420
chr1	86470848	86471585	chr1	53029993	53030789
chr1	86471849	86473277	chr1	53038205	53038964
chr1	86486544	86489237	chr1	53361563	53364494
chr1	86501083	86501764	chr1	53607417	53607818
chr1	86503218	86506060	chr1	53996331	53997729
chr1	86522394	86523365	chr1	54010524	54011058
chr1	86525398	86530103	chr1	54012274	54013288
chr1	86580690	86584055	chr1	54022007	54022908
chr1	86586210	86588538	chr1	54023414	54024363
chr1	86622543	86624239	chr1	54041914	54042945
chr1	86702919	86705125	chr1	54045864	54046346
chr1	87065324	87065867	chr1	54074862	54075996
chr1	87077971	87078264	chr1	54077750	54078547
chr1	87142349	87142862	chr1	54079886	54080738
chr1	87212404	87217566	chr1	54139267	54140055
chr1	87326150	87329691	chr1	54150887	54151931
chr1	87508526	87511238	chr1	54228335	54229426
chr1	87755130	87757928	chr1	54257128	54258563
chr1	87828378	87828827	chr1	54271993	54273178
chr1	87852340	87855961	chr1	54318584	54321137
chr1	88007059	88009311	chr1	54328763	54330962
chr1	88094585	88097555	chr1	54449639	54450444
chr1	88103789	88104644	chr1	54452711	54453643
chr1	88134927	88135439	chr1	54456552	54457333
chr1	88274699	88278355	chr1	54592104	54593177
chr1	88389364	88389972	chr1	54593751	54595812
chr1	88432661	88434098	chr1	54596026	54597036
chr1	88473874	88474761	chr1	54599224	54600053
chr1	88556083	88556994	chr1	54614128	54615023
chr1	88638904	88640660	chr1	54625262	54626004
chr1	88697175	88703263	chr1	55035617	55036599
chr1	88705518	88706854	chr1	55037015	55037939
chr1	89019175	89019865	chr1	55039814	55041300
chr1	89068824	89072617	chr1	55109946	55110687
chr1	89124050	89124999	chr1	55111655	55112422
chr1	89132782	89134058	chr1	55116004	55117861
chr1	89245181	89245961	chr1	55118095	55118799
chr1	89433592	89434487	chr1	55315017	55315726
chr1	89453817	89457357	chr1	55316487	55317253
chr1	89463133	89463766	chr1	55350666	55351870
chr1	89520815	89522079	chr1	55370118	55371496
chr1	89568379	89569770	chr1	55379686	55380624
chr1	89570081	89571206	chr1	55393266	55394612
chr1	89656238	89657604	chr1	55794464	55795340
chr1	89730255	89731091	chr1	55803086	55803845
chr1	90203733	90208225	chr1	55830413	55831265
chr1	90602636	90605089	chr1	55839299	55840790
chr1	90837727	90839381	chr1	55854502	55855313
chr1	90842480	90844402	chr1	55870260	55870946
chr1	90857371	90858474	chr1	55871112	55872071
chr1	90997526	91001233	chr1	57088880	57089616
chr1	91023378	91024089	chr1	57130979	57131679
chr1	91024285	91025391	chr1	57169150	57169898
chr1	91051834	91059404	chr1	57235834	57236522
chr1	91179258	91180483	chr1	57236738	57237478
chr1	91248324	91252469	chr1	57453120	57455667
chr1	91297816	91299531	chr1	57471110	57471929
chr1	91396439	91399690	chr1	57477224	57478199
chr1	91412449	91414001	chr1	57484718	57485712
chr1	91457485	91459433	chr1	57575307	57576118
chr1	91459498	91460998	chr1	57598626	57599965
chr1	91494127	91495835	chr1	57648118	57648822
chr1	91539628	91542507	chr1	57652517	57653494
chr1	91600774	91601516	chr1	57674718	57675705
chr1	91754839	91755513	chr1	57700416	57701761
chr1	91799034	91806066	chr1	57757689	57758649
chr1	92177961	92182143	chr1	57760621	57761630
chr1	92269972	92271509	chr1	57768435	57769389
chr1	92378703	92379840	chr1	57786715	57787582
chr1	92472020	92474761	chr1	57859654	57860764
chr1	92640045	92642955	chr1	57883659	57884305
chr1	92647280	92649177	chr1	57889894	57890747
chr1	92703301	92704472	chr1	57893889	57894576
chr1	92744811	92745686	chr1	57895809	57896636
chr1	92751515	92753478	chr1	57973461	57974017
chr1	92769077	92770199	chr1	57976604	57977874
chr1	92830573	92834152	chr1	57981717	57982282
chr1	92909801	92910981	chr1	57982320	57983129
chr1	92933356	92936376	chr1	57983414	57984505
chr1	92956840	92957442	chr1	58117550	58120268
chr1	93176303	93177209	chr1	58120948	58122112
chr1	93304679	93306705	chr1	58122643	58124354
chr1	93341304	93344997	chr1	58124634	58125348
chr1	93442374	93446533	chr1	58143018	58143660
chr1	93476468	93481482	chr1	58179047	58179768
chr1	93511196	93514457	chr1	58181723	58183097
chr1	93536919	93538203	chr1	58183220	58185196
chr1	93618167	93618812	chr1	58205383	58206553
chr1	93633280	93637076	chr1	58274006	58275264
chr1	93752576	93756917	chr1	58277763	58278663
chr1	93800496	93803266	chr1	58287056	58289497
chr1	93803268	93805940	chr1	58297925	58299266
chr1	93824316	93826531	chr1	58310136	58311771
chr1	94053050	94054097	chr1	58311861	58312845
chr1	95312881	95315596	chr1	58330415	58331680
chr1	95367855	95368517	chr1	58337350	58338151
chr1	97658543	97662987	chr1	58338161	58338956
chr1	97768050	97770223	chr1	58367267	58367836
chr1	97770224	97772016	chr1	58368162	58369177
chr1	97802115	97802784	chr1	58370353	58371791
chr1	97908942	97911620	chr1	59005671	59007085
chr1	97975785	97977676	chr1	59040253	59041892
chr1	98047646	98048255	chr1	59054146	59054779
chr1	98093686	98096546	chr1	59086881	59087569
chr1	98246381	98247028	chr1	59254964	59255773
chr1	98588888	98592242	chr1	59281940	59282793
chr1	98708828	98709517	chr1	59283420	59284320
chr1	100231663	100231920	chr1	59299671	59300562
chr1	101902054	101902815	chr1	59310794	59312167
chr1	103539546	103541239	chr1	59319604	59320945
chr1	103665400	103666349	chr1	59322291	59323941
chr1	103887379	103888038	chr1	59326547	59328073
chr1	104771830	104772461	chr1	59328244	59330038
chr1	104970432	104971254	chr1	59330384	59331043
chr1	105126283	105127378	chr1	59341783	59342935
chr1	105662174	105666535	chr1	59350067	59351629
chr1	105814398	105815294	chr1	59352781	59354929
chr1	105866736	105867338	chr1	59357593	59358588
chr1	105906055	105906591	chr1	59358592	59360648
chr1	105924719	105926781	chr1	59367681	59368493
chr1	105985682	105996097	chr1	59370951	59371665
chr1	106043233	106044115	chr1	59372921	59373960
chr1	106162316	106163397	chr1	59374347	59375224
chr1	106163437	106164235	chr1	59388189	59389062
chr1	106170659	106175865	chr1	59393205	59394948
chr1	106210457	106211501	chr1	59395974	59396840
chr1	106401139	106401745	chr1	59403760	59404883
chr1	106511604	106512472	chr1	59417248	59418001
chr1	106628737	106630758	chr1	59425222	59425987
chr1	106711231	106715527	chr1	59432367	59434673
chr1	106758025	106760898	chr1	59435378	59436711
chr1	106794279	106798507	chr1	59448100	59449789
chr1	106883553	106884082	chr1	59497544	59498434
chr1	107424301	107425022	chr1	59498919	59500160
chr1	107589787	107591932	chr1	59500234	59501192
chr1	109900743	109901337	chr1	59502014	59503113
chr1	109994291	109995535	chr1	59513231	59514002
chr1	110975057	110978180	chr1	59514678	59515691
chr1	111862975	111865717	chr1	59520309	59521713
chr1	112684492	112685340	chr1	59524441	59525636
chr1	114164642	114166143	chr1	59525645	59529047
chr1	114451263	114452017	chr1	59530215	59530960
chr1	115368021	115368704	chr1	59531081	59531944
chr1	117789324	117790041	chr1	59534522	59535477
chr1	118309598	118311925	chr1	59536744	59537287
chr1	118318263	118319044	chr1	59537773	59539063
chr1	118321158	118321868	chr1	59544324	59545174
chr1	118321871	118323961	chr1	59547309	59549376
chr1	118387298	118391369	chr1	59550298	59551618
chr1	118452854	118455061	chr1	59561226	59562696
chr1	118976680	118977276	chr1	59562949	59563892
chr1	118981739	118983030	chr1	59565567	59566896
chr1	119047337	119048969	chr1	59574817	59576646
chr1	119050868	119054692	chr1	59583269	59584043
chr1	119151457	119152229	chr1	59592241	59592968
chr1	119152242	119153353	chr1	59593270	59594168
chr1	119196948	119197925	chr1	59594312	59595683
chr1	119308726	119309564	chr1	59596992	59599609
chr1	119502789	119505469	chr1	59602486	59603477
chr1	119525032	119527323	chr1	60716521	60717253
chr1	119647515	119649790	chr1	60750951	60751668
chr1	119834578	119838301	chr1	60891233	60892503
chr1	119911599	119913875	chr1	60893354	60894326
chr1	119989429	119990196	chr1	60909178	60910166
chr1	120082894	120083537	chr1	60910780	60911516
chr1	120083676	120084514	chr1	60911519	60913454
chr1	120118148	120121196	chr1	60923557	60924641
chr1	120121249	120122487	chr1	60926119	60926812
chr1	120235856	120236574	chr1	60927180	60930779
chr1	120256902	120259405	chr1	60931010	60931858
chr1	120263346	120265764	chr1	60931927	60935051
chr1	120293905	120294485	chr1	60935243	60936850
chr1	120549478	120550588	chr1	60937243	60937833
chr1	120655036	120655935	chr1	60938226	60939675
chr1	120756752	120757543	chr1	60940029	60941327
chr1	120757673	120758466	chr1	60944161	60945129
chr1	121013517	121014473	chr1	60950253	60951048
chr1	121034948	121035535	chr1	60951721	60952901
chr1	121325818	121326621	chr1	60979454	60980448
chr1	121326721	121329211	chr1	60982371	60983411
chr1	121377130	121378552	chr1	60996883	60997553
chr1	121429631	121433291	chr1	60998569	60999358
chr1	121521425	121522189	chr1	61001914	61002988
chr1	121566159	121568542	chr1	61013782	61015217
chr1	122465558	122467228	chr1	61025343	61026998
chr1	124488277	124489170	chr1	61038791	61039724
chr1	125236733	125237676	chr1	61142955	61143956
chr1	125431827	125435749	chr1	61155495	61156414
chr1	125435903	125437099	chr1	61220942	61222334
chr1	125507945	125509166	chr1	61968288	61969376
chr1	125559162	125562631	chr1	62397452	62398312
chr1	125676564	125677602	chr1	62456670	62457515
chr1	125701912	125702472	chr1	62570512	62571773
chr1	126763110	126763926	chr1	62573944	62574758
chr1	126806147	126807089	chr1	62586125	62586898
chr1	126817283	126818525	chr1	62619379	62620115
chr1	126829862	126831446	chr1	62640511	62641366
chr1	127203702	127207019	chr1	62650162	62650914
chr1	127257235	127257976	chr1	62849128	62849986
chr1	127290333	127291921	chr1	62891722	62892779
chr1	127380756	127381541	chr1	62919988	62920739
chr1	127424532	127425337	chr1	62955650	62957732
chr1	127425338	127425891	chr1	62977564	62981243
chr1	127772112	127777214	chr1	62995550	62996440
chr1	127849459	127850918	chr1	63024533	63027191
chr1	127859865	127860974	chr1	63280097	63280888
chr1	127868580	127869939	chr1	63318316	63319060
chr1	128101235	128105374	chr1	63362423	63363181
chr1	128243225	128246863	chr1	63410333	63410927
chr1	128357027	128357378	chr1	63605964	63607122
chr1	128357598	128357798	chr1	63612659	63613385
chr1	128358002	128358261	chr1	63640607	63642086
chr1	128358411	128359930	chr1	63670616	63671861
chr1	128415346	128418201	chr1	63671862	63673108
chr1	128824388	128825812	chr1	63676814	63677654
chr1	129942914	129943733	chr1	63678586	63679600
chr1	130547957	130549266	chr1	63679620	63680468
chr1	130588646	130589526	chr1	63684036	63685536
chr1	130714306	130719500	chr1	63697764	63698487
chr1	131090051	131090932	chr1	63699785	63700433
chr1	131095392	131098302	chr1	63702217	63703059
chr1	131118820	131119272	chr1	63704664	63705442
chr1	131126033	131127129	chr1	63705824	63706608
chr1	131135901	131139469	chr1	63707327	63708609
chr1	131152469	131154834	chr1	63712723	63714155
chr1	131184278	131184951	chr1	63714210	63715489
chr1	131238519	131240206	chr1	63715517	63717245
chr1	131244408	131247145	chr1	63718896	63720111
chr1	131277633	131280293	chr1	63720645	63721880
chr1	131521600	131527669	chr1	63786450	63787232
chr1	131527764	131530527	chr1	63789369	63790497
chr1	131548459	131549402	chr1	63790838	63792064
chr1	131612150	131613492	chr1	63795339	63796634
chr1	131657663	131658142	chr1	63796717	63797564
chr1	131688585	131690787	chr1	63812976	63814279
chr1	131690870	131691373	chr1	63821626	63822470
chr1	131747497	131747879	chr1	63844899	63847122
chr1	131751650	131752326	chr1	63849353	63850451
chr1	131826968	131829966	chr1	63867049	63868391
chr1	131866612	131868862	chr1	63872269	63874042
chr1	131909658	131913554	chr1	63874086	63874776
chr1	131962658	131964005	chr1	63875651	63876398
chr1	131981680	131982399	chr1	63883064	63884014
chr1	132006121	132010325	chr1	63885243	63886251
chr1	132133382	132134433	chr1	63893260	63895220
chr1	132137021	132140472	chr1	63900205	63900952
chr1	132153355	132154275	chr1	63901795	63902642
chr1	132195693	132197318	chr1	63906913	63907939
chr1	132199408	132200042	chr1	63935682	63936283
chr1	132287038	132293250	chr1	64463108	64467795
chr1	132297492	132301936	chr1	64469453	64471637
chr1	132315776	132318988	chr1	64476526	64477264
chr1	132345863	132347477	chr1	64480781	64481847
chr1	132388599	132392641	chr1	64481858	64484126
chr1	132416236	132419173	chr1	64486211	64487166
chr1	132431652	132432323	chr1	64487882	64488665
chr1	132475908	132479731	chr1	64488790	64491208
chr1	132758546	132759188	chr1	64492367	64493978
chr1	133023365	133026024	chr1	64497987	64499393
chr1	133032466	133034154	chr1	64500748	64501436
chr1	133038818	133039366	chr1	64502816	64504065
chr1	133045500	133047841	chr1	64510084	64510964
chr1	133130195	133137000	chr1	64748856	64749912
chr1	133180707	133181584	chr1	64757266	64758717
chr1	133209499	133210590	chr1	64761519	64762234
chr1	133276689	133277802	chr1	64762770	64764336
chr1	133294003	133295218	chr1	65037724	65039137
chr1	133306959	133307677	chr1	65039184	65040209
chr1	133470301	133471906	chr1	65078006	65078481
chr1	133607966	133610937	chr1	65079232	65080512
chr1	133659203	133662095	chr1	65080660	65081890
chr1	133685562	133686448	chr1	65083321	65084000
chr1	133695782	133696568	chr1	65089213	65089920
chr1	133908444	133909671	chr1	65130142	65131690
chr1	133921244	133922079	chr1	65134227	65135176
chr1	133952981	133953905	chr1	65138438	65140008
chr1	133978219	133979419	chr1	65141758	65143493
chr1	134077549	134079223	chr1	65148857	65149649
chr1	134079280	134080132	chr1	65151155	65152354
chr1	134093167	134093733	chr1	66868781	66870390
chr1	134098254	134100659	chr1	66870866	66871492
chr1	134235401	134236348	chr1	66902478	66903706
chr1	134332118	134333264	chr1	66912103	66913306
chr1	134360075	134363020	chr1	67050911	67051930
chr1	134405449	134408180	chr1	67052588	67053770
chr1	134414009	134417764	chr1	67055632	67057169
chr1	134454539	134457076	chr1	67057885	67059538
chr1	134493920	134495754	chr1	67127318	67128028
chr1	134556122	134557640	chr1	67147193	67148550
chr1	134559521	134562874	chr1	71168684	71169379
chr1	134650953	134652306	chr1	71199745	71200844
chr1	134800136	134805196	chr1	71448019	71449385
chr1	134818758	134819398	chr1	71454468	71455319
chr1	134909054	134910549	chr1	71455552	71456322
chr1	134954627	134956595	chr1	71515683	71518816
chr1	134962536	134962996	chr1	71519386	71520624
chr1	134963131	134964053	chr1	71523571	71525496
chr1	135020272	135022367	chr1	72216695	72217589
chr1	135145359	135149120	chr1	72470209	72471064
chr1	135258597	135259509	chr1	72472209	72473612
chr1	135282726	135284621	chr1	72515469	72516236
chr1	135312314	135314793	chr1	72516515	72517218
chr1	135347417	135348119	chr1	72528972	72530157
chr1	135367450	135368198	chr1	72530330	72531454
chr1	135368397	135368802	chr1	72531482	72532379
chr1	135372879	135375882	chr1	72558109	72560697
chr1	135428566	135431403	chr1	72571621	72572468
chr1	135492173	135492821	chr1	72746280	72748062
chr1	135659718	135660552	chr1	72749243	72749912
chr1	135684367	135690202	chr1	72787083	72787941
chr1	135691178	135692131	chr1	72829268	72830370
chr1	135699757	135700343	chr1	72841969	72843071
chr1	135700559	135700812	chr1	73838038	73839295
chr1	135728510	135728909	chr1	73839827	73843064
chr1	135729019	135730016	chr1	73843230	73844573
chr1	135730027	135730589	chr1	73847348	73848144
chr1	135755211	135755998	chr1	73874121	73874823
chr1	135765345	135768662	chr1	73876983	73878445
chr1	135768710	135769585	chr1	73892510	73893371
chr1	135769674	135770339	chr1	73893686	73895477
chr1	135770514	135771836	chr1	74102249	74103195
chr1	135778920	135779758	chr1	74106150	74107069
chr1	135792531	135793086	chr1	74109433	74110334
chr1	135851826	135852721	chr1	74112371	74114872
chr1	135883095	135883712	chr1	74129914	74131424
chr1	135906411	135907246	chr1	74133564	74134671
chr1	136017104	136019586	chr1	74137284	74138880
chr1	136126311	136127035	chr1	74142560	74144282
chr1	136135697	136136233	chr1	74163473	74167845
chr1	136136260	136137934	chr1	74167896	74168831
chr1	136139618	136141051	chr1	74178727	74180602
chr1	136228046	136229274	chr1	74187591	74188830
chr1	136232549	136235028	chr1	74191920	74192622
chr1	136343137	136347166	chr1	74217998	74218955
chr1	136400828	136401795	chr1	74328706	74329432
chr1	136414397	136416707	chr1	74543435	74544801
chr1	136466113	136467843	chr1	74648891	74650505
chr1	136556070	136556486	chr1	74723095	74724045
chr1	136612932	136614172	chr1	74729968	74730986
chr1	136623769	136626658	chr1	74731747	74733303
chr1	136627165	136629207	chr1	74733902	74734822
chr1	136683330	136686508	chr1	74739397	74740362
chr1	136695606	136697577	chr1	74740387	74741237
chr1	136697702	136699348	chr1	74744718	74746097
chr1	136839034	136839850	chr1	74754491	74755164
chr1	137023445	137024203	chr1	74760781	74762115
chr1	137751200	137752012	chr1	74766352	74767199
chr1	137897753	137901681	chr1	74778768	74779853
chr1	138535849	138537071	chr1	74780034	74781288
chr1	138616925	138620820	chr1	74797338	74798207
chr1	138831006	138831768	chr1	74810890	74812429
chr1	138841230	138842659	chr1	74832884	74833736
chr1	138854748	138855831	chr1	74838600	74839812
chr1	138856419	138857629	chr1	74847656	74848275
chr1	138876101	138876785	chr1	74849180	74852000
chr1	138928900	138929730	chr1	74871395	74872987
chr1	138962002	138965512	chr1	74877998	74879846
chr1	138982912	138983813	chr1	74897256	74897768
chr1	139018412	139019256	chr1	74897798	74898274
chr1	139262592	139264070	chr1	74922559	74923530
chr1	139421182	139426629	chr1	74928335	74933426
chr1	139454045	139457013	chr1	74937347	74938849
chr1	140221379	140223301	chr1	74940565	74941949
chr1	140531492	140532450	chr1	74942106	74942789
chr1	142909867	142910873	chr1	75267304	75268133
chr1	143700262	143704022	chr1	75270009	75271543
chr1	143738858	143740789	chr1	75271740	75272373
chr1	143773647	143779754	chr1	75273851	75274729
chr1	143853412	143854335	chr1	75281139	75283872
chr1	143879313	143880177	chr1	75329169	75330182
chr1	143941138	143941811	chr1	75334878	75337517
chr1	144001448	144005854	chr1	75353994	75354785
chr1	144006137	144007061	chr1	75355309	75356292
chr1	144007231	144007990	chr1	75366868	75367752
chr1	147201181	147202382	chr1	75376116	75378390
chr1	147202479	147203458	chr1	75463598	75465427
chr1	148871745	148872728	chr1	75561817	75564567
chr1	148993869	148995188	chr1	75567730	75576600
chr1	149527595	149528436	chr1	75577496	75578696
chr1	149556168	149556976	chr1	75578700	75583148
chr1	149813760	149814479	chr1	75585428	75586223
chr1	149846593	149847652	chr1	75586347	75587233
chr1	149958320	149961784	chr1	75587236	75590603
chr1	150096999	150103289	chr1	75590968	75592841
chr1	150115487	150116172	chr1	75605318	75606747
chr1	150130212	150131913	chr1	75615992	75617888
chr1	150162749	150165651	chr1	75618331	75619342
chr1	150391488	150395456	chr1	75619504	75620224
chr1	150460285	150461073	chr1	75625163	75626126
chr1	150496494	150497768	chr1	75730285	75731137
chr1	151343191	151347258	chr1	75740303	75740842
chr1	151427026	151431379	chr1	76942248	76942930
chr1	151498648	151501941	chr1	77705384	77706004
chr1	151629584	151630164	chr1	77902498	77904522
chr1	151686163	151687070	chr1	77904693	77905295
chr1	151689195	151690205	chr1	77915736	77916896
chr1	151692652	151693319	chr1	77948940	77949687
chr1	151754078	151757287	chr1	77965652	77966731
chr1	152063050	152063698	chr1	77970840	77972053
chr1	152087901	152091698	chr1	77973808	77975029
chr1	152385746	152387133	chr1	77984429	77985208
chr1	152536542	152537003	chr1	77987081	77987805
chr1	152589127	152590796	chr1	77992796	77993484
chr1	152623727	152625712	chr1	78002755	78003736
chr1	152669237	152670066	chr1	78225694	78226806
chr1	152681138	152682130	chr1	78226893	78227996
chr1	152765177	152768496	chr1	78253637	78255078
chr1	152814816	152816022	chr1	78318977	78319795
chr1	152900274	152905216	chr1	78335066	78335884
chr1	152953791	152956590	chr1	78357914	78359914
chr1	153091537	153092448	chr1	78366732	78367701
chr1	153129249	153131121	chr1	78369365	78370275
chr1	153307857	153309366	chr1	78376609	78378451
chr1	153329228	153333905	chr1	78504837	78507853
chr1	153401240	153401917	chr1	78508837	78510128
chr1	153483588	153488656	chr1	78516453	78517711
chr1	153532235	153532880	chr1	78519825	78520368
chr1	153748692	153750080	chr1	78541034	78542873
chr1	153751242	153753018	chr1	78544002	78545476
chr1	153763606	153764689	chr1	78547765	78548702
chr1	153846499	153847952	chr1	78552496	78553575
chr1	153898799	153902608	chr1	78561108	78562428
chr1	154786393	154786986	chr1	78563861	78564528
chr1	155025829	155026814	chr1	78569036	78570898
chr1	155040256	155041325	chr1	78570931	78571772
chr1	155049189	155049625	chr1	78572142	78573092
chr1	155052140	155053783	chr1	78576417	78577217
chr1	155075139	155076201	chr1	78577777	78579382
chr1	155082547	155084395	chr1	78580908	78582716
chr1	155091545	155094807	chr1	78583724	78584218
chr1	155095120	155100487	chr1	78590728	78591861
chr1	155107536	155110597	chr1	78598343	78598970
chr1	155138913	155139735	chr1	78600435	78601131
chr1	155144954	155147835	chr1	78618982	78620096
chr1	155157888	155160133	chr1	78632588	78633343
chr1	155242911	155246381	chr1	78634731	78635481
chr1	155415243	155418048	chr1	78651938	78652860
chr1	155430824	155431337	chr1	78792587	78793545
chr1	155472585	155473364	chr1	78824255	78825362
chr1	155493502	155494526	chr1	78826246	78827120
chr1	155504597	155505357	chr1	78855192	78856226
chr1	155510012	155510806	chr1	78915139	78917800
chr1	155527329	155528293	chr1	79091975	79092795
chr1	155557301	155560442	chr1	79117013	79118232
chr1	155809622	155811345	chr1	79214451	79215527
chr1	155811411	155814116	chr1	79215914	79217276
chr1	155970818	155974675	chr1	79218325	79219129
chr1	156034392	156038860	chr1	79228229	79228879
chr1	156040542	156043206	chr1	79229283	79230187
chr1	156089086	156089678	chr1	79520816	79521934
chr1	156241656	156241868	chr1	80369373	80370520
chr1	156419904	156421491	chr1	80376612	80377865
chr1	156471020	156471856	chr1	80401333	80402330
chr1	156471867	156474749	chr1	80427381	80428300
chr1	156558086	156560566	chr1	80432162	80435564
chr1	156615479	156620131	chr1	80437803	80439139
chr1	156671985	156675439	chr1	80439330	80440724
chr1	156717767	156720089	chr1	80476812	80477824
chr1	156740852	156742293	chr1	80489380	80490263
chr1	156788289	156789309	chr1	80612728	80613276
chr1	157061120	157062227	chr1	81432604	81433705
chr1	157074426	157075814	chr1	82567303	82568703
chr1	157075943	157076462	chr1	82617447	82618602
chr1	157078777	157082296	chr1	82627159	82628532
chr1	157086062	157087255	chr1	82669453	82670771
chr1	157100821	157102042	chr1	82678794	82679878
chr1	157232166	157233486	chr1	82687090	82688650
chr1	157255905	157257933	chr1	82707136	82709045
chr1	157409587	157414639	chr1	82710139	82711693
chr1	157506078	157508583	chr1	82798620	82799593
chr1	158852645	158853530	chr1	82816809	82817573
chr1	158979482	158980318	chr1	82824886	82825841
chr1	159230909	159232654	chr1	82967456	82968206
chr1	159232703	159235004	chr1	82984844	82985968
chr1	159392339	159393291	chr1	82991051	82991801
chr1	159393372	159394134	chr1	82992590	82993586
chr1	159686038	159687244	chr1	83009998	83011121
chr1	159888685	159890144	chr1	83012590	83013429
chr1	159890540	159891394	chr1	83018347	83019134
chr1	160043672	160046806	chr1	83026754	83027592
chr1	160099655	160101256	chr1	83027707	83029154
chr1	160195144	160196837	chr1	83029347	83031029
chr1	160209083	160214420	chr1	83069768	83070519
chr1	160233630	160234660	chr1	83086092	83087253
chr1	160261895	160263299	chr1	83089033	83090036
chr1	160263938	160264556	chr1	83125961	83126579
chr1	160520357	160521664	chr1	83144059	83145231
chr1	160790707	160793813	chr1	84428249	84429240
chr1	160905548	160909026	chr1	84480662	84481529
chr1	161033064	161039934	chr1	84488722	84489731
chr1	161069237	161074062	chr1	84521247	84522816
chr1	161129096	161132368	chr1	84528851	84529551
chr1	161149563	161151837	chr1	84536385	84537585
chr1	161180855	161181783	chr1	84555672	84556568
chr1	161195225	161196708	chr1	84597655	84598608
chr1	161246312	161252288	chr1	84604172	84605235
chr1	161392816	161393670	chr1	84628689	84629553
chr1	161463015	161464482	chr1	84637355	84638425
chr1	161613200	161614407	chr1	84638446	84640182
chr1	161726767	161727319	chr1	84640236	84641014
chr1	161734453	161735882	chr1	84649790	84650396
chr1	161874346	161878287	chr1	84949271	84950202
chr1	161968260	161970724	chr1	85590796	85593582
chr1	161975814	161976539	chr1	85764548	85765333
chr1	161999337	162000639	chr1	85766630	85767704
chr1	162005089	162005939	chr1	85783737	85784743
chr1	162016404	162017850	chr1	85873328	85874005
chr1	162038647	162039915	chr1	85890652	85891434
chr1	162075361	162077891	chr1	85925801	85927367
chr1	162132198	162133559	chr1	85927658	85928884
chr1	162186825	162188237	chr1	85938166	85939194
chr1	162206849	162208096	chr1	85944518	85945419
chr1	162216081	162223236	chr1	85956448	85957358
chr1	162224040	162226559	chr1	85959441	85960449
chr1	162313250	162313849	chr1	85961552	85962588
chr1	162358234	162358684	chr1	85984005	85985153
chr1	162509123	162510171	chr1	85985357	85987079
chr1	162546439	162550024	chr1	85989934	85990932
chr1	162567250	162568127	chr1	85991219	85992755
chr1	162568438	162572839	chr1	85993134	85994187
chr1	162737020	162741359	chr1	86005592	86006487
chr1	162858113	162859541	chr1	86019767	86022218
chr1	162879126	162880164	chr1	86022534	86023339
chr1	163126164	163127222	chr1	86026573	86027822
chr1	163149914	163150823	chr1	86027862	86029014
chr1	163309385	163314881	chr1	86029052	86030273
chr1	163339034	163339708	chr1	86030409	86031186
chr1	163361424	163362673	chr1	86033435	86034900
chr1	163367516	163368123	chr1	86040750	86044325
chr1	163400308	163404592	chr1	86050487	86051372
chr1	163778892	163779477	chr1	86054857	86055829
chr1	163779490	163781340	chr1	86055848	86056925
chr1	163928831	163931774	chr1	86297338	86298520
chr1	163993509	163995939	chr1	86299923	86301105
chr1	164138207	164138876	chr1	86384774	86386145
chr1	164148532	164150174	chr1	86386148	86386829
chr1	164184004	164184836	chr1	86403935	86404893
chr1	164247666	164251948	chr1	86409994	86410986
chr1	164274999	164277034	chr1	86419259	86419968
chr1	164305794	164308855	chr1	86423122	86424284
chr1	164419452	164420074	chr1	86450208	86451180
chr1	164461557	164462349	chr1	86451472	86452198
chr1	164631789	164632504	chr1	86452419	86453209
chr1	164898615	164899939	chr1	86498071	86499734
chr1	164993709	164994592	chr1	86516837	86517766
chr1	165046215	165047257	chr1	86518516	86520018
chr1	165132305	165132848	chr1	86675665	86676985
chr1	165235073	165237692	chr1	86679065	86680415
chr1	165252033	165252844	chr1	86681492	86682613
chr1	165279978	165283813	chr1	86682710	86684614
chr1	165458554	165463288	chr1	86684628	86685363
chr1	165535705	165536966	chr1	86691015	86691851
chr1	165633170	165635743	chr1	87095320	87096378
chr1	165640283	165644561	chr1	87096511	87097184
chr1	165658789	165659489	chr1	87123752	87125144
chr1	165659943	165660988	chr1	87161371	87163735
chr1	165704676	165705714	chr1	87164273	87167208
chr1	165762907	165765524	chr1	87167209	87168075
chr1	165779463	165780958	chr1	87188918	87190130
chr1	166000371	166002767	chr1	87198491	87199553
chr1	166002829	166004466	chr1	87201270	87202952
chr1	166378234	166382375	chr1	87202984	87204961
chr1	166408267	166410517	chr1	87277411	87278911
chr1	167069642	167070755	chr1	87278993	87279967
chr1	167232117	167232715	chr1	87283013	87284336
chr1	167242232	167243166	chr1	87285598	87286690
chr1	167269723	167271186	chr1	87288125	87289188
chr1	167278597	167279585	chr1	87289879	87290691
chr1	167279992	167286055	chr1	87291256	87292289
chr1	167288508	167289667	chr1	87304702	87306867
chr1	167307030	167310636	chr1	87306890	87308346
chr1	167348751	167351342	chr1	87310334	87311225
chr1	167386816	167388110	chr1	87312507	87313587
chr1	167391410	167394672	chr1	87313928	87314923
chr1	167426458	167427151	chr1	87318306	87320855
chr1	167483541	167484280	chr1	87320869	87321930
chr1	167578463	167578992	chr1	87322297	87323241
chr1	168391379	168392793	chr1	87323336	87325436
chr1	168424634	168425165	chr1	87619154	87619963
chr1	168425382	168432419	chr1	87652831	87653373
chr1	168432479	168433470	chr1	87653803	87654403
chr1	168502207	168502808	chr1	87698381	87701489
chr1	169033303	169033812	chr1	87706266	87707271
chr1	169529971	169531746	chr1	87707275	87707892
chr1	169531794	169532415	chr1	87707909	87709129
chr1	169968170	169970250	chr1	87711545	87712489
chr1	170107706	170108146	chr1	87714573	87715867
chr1	170108178	170108705	chr1	87736029	87738493
chr1	170108837	170112542	chr1	88013010	88015143
chr1	170172743	170173857	chr1	88018145	88019001
chr1	170173874	170174973	chr1	88024616	88025563
chr1	170175087	170175430	chr1	88027676	88028544
chr1	170177552	170178105	chr1	88046488	88047368
chr1	170188223	170188860	chr1	88053181	88054726
chr1	170214307	170215825	chr1	88054753	88055753
chr1	170254139	170254922	chr1	88068179	88069991
chr1	170643616	170644439	chr1	88070189	88076616
chr1	170644441	170645718	chr1	88079392	88081829
chr1	170664731	170666095	chr1	88082229	88083101
chr1	170796819	170797151	chr1	88084564	88086680
chr1	170865566	170869819	chr1	88086929	88088228
chr1	170883436	170883817	chr1	88088326	88089209
chr1	170884502	170885729	chr1	88287775	88292980
chr1	170901238	170901693	chr1	88297337	88303717
chr1	170997866	170999413	chr1	88320632	88322452
chr1	171016741	171017803	chr1	88322654	88324706
chr1	171019216	171020203	chr1	88324914	88326847
chr1	171032684	171034054	chr1	88333052	88336040
chr1	171034131	171035560	chr1	88336128	88337501
chr1	171036215	171037119	chr1	88337577	88339407
chr1	171037192	171039150	chr1	88342649	88344198
chr1	171039287	171039723	chr1	88351078	88352109
chr1	171043586	171044370	chr1	88352291	88353641
chr1	171044694	171044923	chr1	88363976	88365317
chr1	171045168	171045515	chr1	88368021	88368778
chr1	171046807	171047614	chr1	88370709	88372551
chr1	171100784	171101490	chr1	88376174	88377301
chr1	171101755	171102936	chr1	88378513	88379795
chr1	171102981	171104066	chr1	88382065	88383926
chr1	171110398	171111434	chr1	88390538	88392319
chr1	171111736	171112761	chr1	88394388	88396467
chr1	171113212	171114717	chr1	88396713	88397426
chr1	171117750	171118237	chr1	88404311	88405763
chr1	171148955	171152055	chr1	88406794	88409943
chr1	171171025	171171956	chr1	88413778	88415821
chr1	171220969	171223592	chr1	88415855	88416835
chr1	171245520	171247316	chr1	88417915	88419511
chr1	171247478	171249206	chr1	88419595	88421901
chr1	171249926	171253067	chr1	88467367	88470192
chr1	171262371	171263360	chr1	88582672	88583730
chr1	171269508	171271457	chr1	88593291	88595063
chr1	171279534	171282318	chr1	88606136	88609172
chr1	171286875	171288346	chr1	88609680	88610400
chr1	171293127	171295680	chr1	88610653	88611598
chr1	171326168	171326894	chr1	88618361	88619243
chr1	171327191	171330879	chr1	88707580	88712716
chr1	171344296	171347567	chr1	88713230	88714279
chr1	171402991	171403765	chr1	88717573	88718680
chr1	171410282	171413481	chr1	88718688	88722011
chr1	171503353	171504945	chr1	88722815	88723878
chr1	172026278	172028042	chr1	88724047	88725831
chr1	172047285	172047566	chr1	88728529	88733855
chr1	172048022	172048697	chr1	88735626	88738652
chr1	172048799	172050122	chr1	88739692	88740874
chr1	172081228	172085056	chr1	88754186	88755183
chr1	172126064	172128103	chr1	88757238	88759061
chr1	172147332	172149908	chr1	88764325	88767063
chr1	172205599	172207056	chr1	88767426	88768835
chr1	172309422	172310529	chr1	88769550	88771733
chr1	172311113	172314843	chr1	88791889	88793207
chr1	172375241	172379172	chr1	88798109	88798797
chr1	172389856	172390540	chr1	88798837	88799653
chr1	172390661	172391109	chr1	88800198	88801329
chr1	172455501	172456458	chr1	88803345	88804635
chr1	172468356	172468648	chr1	88808416	88809268
chr1	172481922	172483047	chr1	88809276	88812522
chr1	172499811	172504051	chr1	88812619	88813881
chr1	172519072	172520084	chr1	88819075	88822454
chr1	172632308	172633768	chr1	88823710	88826445
chr1	173419466	173420138	chr1	88841427	88843445
chr1	173420157	173423182	chr1	88846564	88848179
chr1	173739023	173741220	chr1	88849304	88850068
chr1	173741263	173742012	chr1	88850491	88851946
chr1	173765144	173765360	chr1	88859156	88860215
chr1	173765836	173766134	chr1	88862109	88862752
chr1	173766502	173766681	chr1	88863142	88864666
chr1	173801894	173802338	chr1	88888933	88889482
chr1	173877223	173878266	chr1	88896800	88897848
chr1	173878268	173878633	chr1	88897897	88898788
chr1	173879817	173880078	chr1	88903604	88904624
chr1	173910342	173913704	chr1	88916579	88917516
chr1	173939749	173940083	chr1	88918060	88919244
chr1	173940202	173940511	chr1	88920838	88924097
chr1	173940814	173941123	chr1	88924289	88927444
chr1	174592839	174593403	chr1	88930779	88932063
chr1	174763290	174764101	chr1	88932071	88933900
chr1	174771560	174772284	chr1	88935023	88936359
chr1	175623912	175626488	chr1	88937245	88938260
chr1	175670269	175670860	chr1	88947813	88950385
chr1	175690361	175693810	chr1	88956187	88959169
chr1	175880328	175882302	chr1	89179490	89180207
chr1	176434363	176434885	chr1	89180653	89181493
chr1	176800815	176801604	chr1	89181894	89182861
chr1	176809754	176811563	chr1	89183071	89184039
chr1	176811645	176816765	chr1	89213067	89214197
chr1	176817725	176819398	chr1	89214234	89214866
chr1	176826997	176827767	chr1	89214929	89215512
chr1	176831906	176836209	chr1	89225870	89228389
chr1	177248227	177248845	chr1	89229359	89230812
chr1	177256481	177259761	chr1	89233138	89234377
chr1	177338026	177339641	chr1	89237098	89238069
chr1	177440640	177442039	chr1	89241538	89242136
chr1	177442452	177444612	chr1	89243926	89244863
chr1	177648874	177649830	chr1	89246122	89247169
chr1	177685111	177685967	chr1	89250854	89252935
chr1	177702081	177704180	chr1	89253936	89255567
chr1	177711025	177712002	chr1	89273406	89274794
chr1	177793082	177796732	chr1	89282161	89283450
chr1	177796758	177797446	chr1	89293929	89294746
chr1	177983396	177983847	chr1	89304495	89305478
chr1	178146074	178146549	chr1	89315553	89316240
chr1	178186647	178188103	chr1	89328264	89329526
chr1	178188328	178189397	chr1	89349956	89351064
chr1	178300127	178300369	chr1	89354560	89355345
chr1	178316679	178320594	chr1	89357341	89358440
chr1	178320638	178322147	chr1	89373172	89373907
chr1	178332629	178339131	chr1	89377428	89378643
chr1	178368375	178370510	chr1	89379045	89380119
chr1	178399843	178401538	chr1	89383442	89384754
chr1	178404759	178407588	chr1	89385065	89386047
chr1	178527153	178531358	chr1	89401512	89402184
chr1	178544164	178544914	chr1	89406316	89407360
chr1	179198412	179199226	chr1	89410110	89410866
chr1	179476727	179477220	chr1	89412271	89413542
chr1	179516196	179518667	chr1	89422862	89423686
chr1	179544377	179548474	chr1	89428177	89430910
chr1	179573377	179574605	chr1	89437643	89438377
chr1	179645011	179646211	chr1	89441281	89442135
chr1	179667749	179670251	chr1	89448880	89449995
chr1	179800462	179804812	chr1	89450961	89451985
chr1	179847148	179848859	chr1	89907734	89908681
chr1	179958952	179964153	chr1	89980018	89980783
chr1	179969581	179970333	chr1	89983018	89983645
chr1	180194647	180196800	chr1	89986738	89987294
chr1	180249369	180250537	chr1	90008184	90009670
chr1	180254677	180257495	chr1	90016238	90017451
chr1	180328817	180330264	chr1	90022972	90024618
chr1	180330321	180331990	chr1	90024946	90026317
chr1	180364526	180366423	chr1	90030579	90031422
chr1	180386360	180388410	chr1	90034956	90037318
chr1	180568027	180571096	chr1	90037502	90038827
chr1	180639534	180643465	chr1	90042233	90043240
chr1	180703001	180704619	chr1	90044118	90045944
chr1	180724791	180728817	chr1	90055963	90056675
chr1	180772246	180772811	chr1	90066980	90068602
chr1	180776974	180779206	chr1	90078645	90081194
chr1	180810340	180815193	chr1	90084630	90085712
chr1	180837840	180838433	chr1	90085830	90086918
chr1	180847583	180849239	chr1	90095120	90095883
chr1	180849407	180850857	chr1	90120937	90122228
chr1	180851047	180853485	chr1	90123093	90124285
chr1	180888611	180889118	chr1	90125225	90125933
chr1	180903157	180906258	chr1	90126590	90127590
chr1	180940018	180946089	chr1	90128647	90129839
chr1	181014787	181017952	chr1	90130830	90131682
chr1	181020229	181021447	chr1	90132188	90133400
chr1	181039566	181040347	chr1	90136375	90139499
chr1	181142357	181146475	chr1	90141632	90144000
chr1	181150175	181153020	chr1	90144013	90145348
chr1	181209048	181214313	chr1	90146049	90146974
chr1	181231928	181232933	chr1	90147307	90149101
chr1	181246387	181247431	chr1	90149176	90151196
chr1	181255514	181257094	chr1	90155620	90156609
chr1	181394775	181395932	chr1	90179026	90180292
chr1	181552232	181553548	chr1	90183265	90184117
chr1	181839471	181843766	chr1	90184184	90184738
chr1	181860849	181861477	chr1	90196694	90198318
chr1	182017767	182019993	chr1	90198748	90199684
chr1	182056642	182058719	chr1	90267172	90268247
chr1	182088076	182088640	chr1	90292643	90293393
chr1	182094660	182095787	chr1	90293484	90296120
chr1	182124136	182126243	chr1	90296344	90297508
chr1	182280446	182283669	chr1	90298711	90299358
chr1	182339233	182342646	chr1	90303392	90304447
chr1	182368422	182370430	chr1	90304508	90305374
chr1	182407877	182410899	chr1	90306923	90308154
chr1	182514288	182518371	chr1	90310805	90312727
chr1	182518642	182521144	chr1	90315149	90316465
chr1	182527403	182529250	chr1	90328572	90334541
chr1	182539004	182539578	chr1	90335359	90336085
chr1	182670945	182671638	chr1	90336330	90338079
chr1	182907275	182909008	chr1	90338568	90340588
chr1	183112736	183114129	chr1	90341855	90342643
chr1	183144324	183145366	chr1	90343954	90345310
chr1	183145676	183147671	chr1	90345354	90346608
chr1	183219775	183221776	chr1	90347180	90350891
chr1	183295047	183299593	chr1	90356401	90357310
chr1	183344673	183346989	chr1	90360392	90361207
chr1	183367877	183370457	chr1	90361856	90363602
chr1	183388398	183390498	chr1	90363718	90365221
chr1	183510596	183511538	chr1	90365270	90367806
chr1	183553010	183554079	chr1	90370542	90371888
chr1	184032372	184037778	chr1	90371999	90374262
chr1	184039388	184040084	chr1	90382356	90383670
chr1	184040353	184043002	chr1	90385768	90386570
chr1	184140082	184140916	chr1	90387779	90389004
chr1	184530720	184531289	chr1	90403369	90404777
chr1	184730248	184733504	chr1	90406181	90406903
chr1	184844165	184846994	chr1	90407189	90408382
chr1	184852476	184853046	chr1	90410387	90411962
chr1	185202672	185203987	chr1	90412066	90414122
chr1	185204029	185206102	chr1	90414124	90415238
chr1	185327728	185329916	chr1	90418584	90419845
chr1	185331403	185333414	chr1	90421776	90423717
chr1	185362070	185362607	chr1	90426887	90427945
chr1	185362640	185364791	chr1	90428208	90429262
chr1	185647848	185648318	chr1	90429604	90431196
chr1	186115959	186116682	chr1	90431473	90432443
chr1	186116717	186117427	chr1	90432680	90436295
chr1	186119647	186120289	chr1	90452992	90455040
chr1	186163034	186164042	chr1	90473718	90474380
chr1	186448880	186449648	chr1	90476883	90478150
chr1	186567146	186567758	chr1	90478206	90479290
chr1	186609553	186610564	chr1	90483029	90484297
chr1	186703484	186705961	chr1	90485198	90486782
chr1	186747192	186750373	chr1	90490182	90491430
chr1	187214639	187216523	chr1	90511603	90513715
chr1	187270508	187271063	chr1	90540259	90540984
chr1	188017974	188018830	chr1	90597876	90598871
chr1	188055457	188056702	chr1	90634878	90636503
chr1	188077604	188078647	chr1	90636505	90637495
chr1	189005802	189008724	chr1	90643787	90645366
chr1	189054866	189055755	chr1	90646687	90647708
chr1	189080851	189081563	chr1	90662932	90663566
chr1	189096842	189097610	chr1	90663594	90664455
chr1	189141065	189141864	chr1	90665763	90667211
chr1	189213188	189215947	chr1	90667262	90669019
chr1	189627689	189628623	chr1	90672650	90674853
chr1	189686117	189688709	chr1	90680139	90680983
chr1	189715659	189716603	chr1	90692374	90693387
chr1	189726912	189730296	chr1	90701560	90704211
chr1	189920395	189922658	chr1	90710176	90711182
chr1	189922667	189923601	chr1	90715010	90717096
chr1	189927019	189928086	chr1	90732910	90733722
chr1	189972758	189973348	chr1	90757803	90760171
chr1	190025605	190026553	chr1	90764864	90766123
chr1	190541506	190542641	chr1	90783138	90783851
chr1	190909502	190913049	chr1	90815603	90816433
chr1	190927363	190930381	chr1	90817022	90818202
chr1	190976358	190980466	chr1	90830723	90832303
chr1	191023182	191027474	chr1	90832593	90833832
chr1	191029919	191031246	chr1	90835406	90836411
chr1	191031308	191032046	chr1	90854622	90857354
chr1	191061500	191064801	chr1	90858531	90859391
chr1	191181360	191183423	chr1	90862450	90863617
chr1	191215636	191216950	chr1	90865127	90867202
chr1	191223759	191226694	chr1	90873538	90874448
chr1	191277366	191278685	chr1	90875203	90876357
chr1	191298854	191299804	chr1	90877430	90878997
chr1	191312233	191313603	chr1	90879425	90880130
chr1	191316791	191318850	chr1	90882290	90883142
chr1	191325435	191327720	chr1	90885487	90886194
chr1	191393707	191398712	chr1	90889935	90890896
chr1	191572536	191578135	chr1	90891038	90891849
chr1	191591000	191593201	chr1	90895649	90896601
chr1	191661176	191662845	chr1	90897932	90899246
chr1	191667680	191668784	chr1	90902747	90905192
chr1	191716256	191721090	chr1	90915731	90917499
chr1	191802936	191803721	chr1	90917557	90918275
chr1	191820692	191822691	chr1	90918405	90921214
chr1	191894041	191895249	chr1	90921605	90922581
chr1	191905590	191908774	chr1	90924699	90925992
chr1	191963091	191965580	chr1	90943510	90944143
chr1	191988953	191990658	chr1	90946461	90947738
chr1	192069713	192071236	chr1	90958382	90959547
chr1	192090395	192093221	chr1	91187977	91188689
chr1	192135182	192139719	chr1	91188750	91189496
chr1	192735883	192736830	chr1	91207127	91208452
chr1	192769857	192772402	chr1	91400941	91401983
chr1	192784667	192786400	chr1	91403679	91405257
chr1	192822162	192823533	chr1	91463243	91465530
chr1	192853864	192856738	chr1	91478260	91481345
chr1	193128327	193131281	chr1	91567241	91568419
chr1	193172024	193174529	chr1	91579882	91581523
chr1	193207465	193208134	chr1	91581867	91584322
chr1	193382056	193383082	chr1	91586190	91587985
chr1	193706822	193707319	chr1	91592163	91593345
chr1	193707323	193707692	chr1	91593790	91595465
chr1	193752921	193754706	chr1	91609810	91610735
chr1	194618771	194623137	chr1	91619569	91620797
chr1	194879667	194880368	chr1	91645624	91647307
chr1	194884995	194886211	chr1	91653409	91654051
chr1	194938079	194944188	chr1	91698867	91700364
chr1	194944882	194945633	chr1	91702941	91703887
chr1	194975567	194979030	chr1	91710283	91711710
chr1	195129000	195132736	chr1	91725446	91726444
chr1	195241221	195242522	chr1	91728559	91729631
chr10	3649118	3650155	chr1	91747944	91749224
chr10	3972166	3976229	chr1	91758527	91759398
chr10	4265702	4268610	chr1	91759745	91761295
chr10	4333523	4334703	chr1	91765291	91765972
chr10	4385454	4386852	chr1	91766031	91768447
chr10	4387018	4390063	chr1	91768555	91769471
chr10	4430894	4432425	chr1	91781059	91782111
chr10	4432454	4434381	chr1	91782701	91784441
chr10	4621125	4621955	chr1	91784530	91786499
chr10	5194032	5195123	chr1	91786692	91787821
chr10	5287108	5290509	chr1	91788281	91789661
chr10	5801257	5801825	chr1	91890097	91892048
chr10	5801848	5807018	chr1	91894172	91895417
chr10	5822138	5822772	chr1	92184439	92188409
chr10	5822930	5825315	chr1	92188481	92189917
chr10	7209383	7213331	chr1	92190078	92192894
chr10	7469383	7470076	chr1	92199000	92200622
chr10	7470100	7473743	chr1	92201969	92203088
chr10	7473841	7474439	chr1	92207126	92208069
chr10	7589802	7591832	chr1	92210023	92212111
chr10	7661626	7664688	chr1	92213348	92214552
chr10	7666731	7668841	chr1	92219892	92220716
chr10	7679408	7679834	chr1	92221235	92222310
chr10	7679911	7683399	chr1	92233880	92234998
chr10	7725298	7727738	chr1	92245772	92246718
chr10	7779304	7781549	chr1	92246726	92247726
chr10	7791399	7793283	chr1	92248869	92250227
chr10	7793284	7794230	chr1	92255649	92256643
chr10	7953497	7957882	chr1	92257185	92258108
chr10	8470142	8471428	chr1	92261543	92263482
chr10	8505635	8506740	chr1	92272633	92273433
chr10	8517068	8519565	chr1	92273999	92275175
chr10	8761130	8762733	chr1	92297661	92298827
chr10	8884796	8887417	chr1	92307459	92308989
chr10	8943927	8946117	chr1	92310555	92311953
chr10	9602935	9603819	chr1	92326031	92326900
chr10	9673946	9675315	chr1	92334723	92335899
chr10	9676785	9677902	chr1	92339065	92340591
chr10	9898459	9902474	chr1	92350697	92351340
chr10	10224285	10225263	chr1	92354071	92355661
chr10	10555424	10558514	chr1	92385608	92388981
chr10	11148519	11149273	chr1	92396734	92398359
chr10	11149343	11151233	chr1	92406248	92407535
chr10	11279781	11283377	chr1	92407693	92408987
chr10	11342918	11344513	chr1	92420496	92421309
chr10	12787702	12788724	chr1	92428512	92429394
chr10	12866254	12870369	chr1	92477986	92479384
chr10	12921603	12922693	chr1	92489782	92491109
chr10	12922804	12923939	chr1	92491709	92498782
chr10	12962186	12965328	chr1	92498835	92499856
chr10	13007653	13010161	chr1	92502032	92504860
chr10	13191926	13193471	chr1	92507067	92508671
chr10	13500573	13502494	chr1	92531494	92532354
chr10	13551855	13554816	chr1	92538098	92539632
chr10	13572036	13572798	chr1	92539866	92541034
chr10	13663688	13664379	chr1	92541297	92542970
chr10	13739373	13741244	chr1	92545012	92545808
chr10	13831209	13831718	chr1	92545850	92547788
chr10	13831884	13832616	chr1	92559567	92560370
chr10	13963957	13969296	chr1	92564078	92564759
chr10	13982199	13984134	chr1	92569043	92570798
chr10	14017878	14019657	chr1	92574359	92574991
chr10	14055136	14056178	chr1	92581828	92584367
chr10	14543509	14546756	chr1	92585402	92588134
chr10	14703597	14706159	chr1	92590241	92591010
chr10	16159311	16160227	chr1	92594578	92596057
chr10	17548866	17550280	chr1	92597253	92598113
chr10	17721201	17728184	chr1	92599545	92601027
chr10	17774424	17775295	chr1	92603557	92604419
chr10	17794117	17796789	chr1	92605229	92606222
chr10	18020934	18023720	chr1	92617532	92618233
chr10	18054971	18057999	chr1	92618335	92619203
chr10	18196824	18197590	chr1	92628472	92630198
chr10	18234199	18236000	chr1	92631340	92632195
chr10	18328574	18330221	chr1	92651596	92652437
chr10	18388686	18389476	chr1	92658655	92660639
chr10	18430251	18433133	chr1	92669727	92672954
chr10	18480453	18481123	chr1	92673443	92674885
chr10	18917297	18917857	chr1	92679957	92681668
chr10	18964527	18965503	chr1	92686617	92687447
chr10	19009366	19010668	chr1	92689043	92690094
chr10	19010785	19016161	chr1	92691668	92693466
chr10	19043169	19044144	chr1	92693585	92694323
chr10	19167682	19168459	chr1	92706624	92707762
chr10	19209478	19210432	chr1	92716172	92717543
chr10	19591804	19593497	chr1	92718502	92719926
chr10	19906713	19907997	chr1	92723019	92724189
chr10	19933413	19934113	chr1	92725245	92726069
chr10	20310932	20314997	chr1	92727150	92727863
chr10	20347433	20349252	chr1	92728491	92734111
chr10	20951778	20954466	chr1	92736083	92737167
chr10	21188443	21189725	chr1	92738372	92740111
chr10	21295226	21297773	chr1	92740255	92741004
chr10	21618467	21619944	chr1	92741080	92743070
chr10	21776440	21777395	chr1	92746583	92749159
chr10	21828953	21829765	chr1	92756031	92756814
chr10	21839139	21839831	chr1	92762066	92764372
chr10	21993077	21999821	chr1	92766719	92767454
chr10	22009699	22010770	chr1	92821848	92823847
chr10	22172993	22173287	chr1	92824330	92825782
chr10	22282566	22283595	chr1	92825829	92827819
chr10	22305793	22309110	chr1	92827821	92829410
chr10	22345638	22346147	chr1	92871913	92873580
chr10	22361687	22361904	chr1	92874112	92876387
chr10	22729459	22732644	chr1	92895824	92897086
chr10	23177060	23177969	chr1	92897698	92899764
chr10	23784031	23789098	chr1	92900736	92901617
chr10	23795793	23797883	chr1	92904536	92906083
chr10	23812743	23813342	chr1	92924104	92925741
chr10	24131420	24132452	chr1	92926670	92927832
chr10	24148740	24151060	chr1	92961751	92963298
chr10	24164720	24165208	chr1	92973097	92975515
chr10	24173225	24174062	chr1	92976339	92977172
chr10	24210459	24211553	chr1	92988197	92989266
chr10	24493190	24494290	chr1	92989325	92990265
chr10	24594881	24598400	chr1	93033678	93035170
chr10	24625029	24625923	chr1	93105567	93107466
chr10	24835325	24836456	chr1	93111683	93114204
chr10	24869396	24871176	chr1	93114618	93115652
chr10	24972396	24973530	chr1	93197963	93198830
chr10	25271976	25272527	chr1	93203453	93205375
chr10	25275634	25276590	chr1	93239604	93240440
chr10	25296261	25298306	chr1	93240451	93241155
chr10	25358768	25362572	chr1	93244383	93245309
chr10	26077532	26079546	chr1	93246285	93247135
chr10	26372438	26376752	chr1	93376390	93377294
chr10	26494199	26495023	chr1	93640500	93641255
chr10	26752575	26753622	chr1	93651387	93652516
chr10	26771988	26774721	chr1	93652647	93654406
chr10	26799702	26800672	chr1	93659643	93661274
chr10	27967092	27969352	chr1	93662026	93662884
chr10	28073134	28078429	chr1	93663104	93665893
chr10	28113064	28114097	chr1	94013492	94015013
chr10	28954410	28955151	chr1	94047926	94048814
chr10	29312173	29314451	chr1	94071021	94071739
chr10	29359689	29363252	chr1	94082849	94083649
chr10	30198362	30201096	chr1	94085323	94087112
chr10	30598725	30601527	chr1	105794768	105796049
chr10	30617013	30619580	chr1	105851942	105852976
chr10	30729420	30730138	chr1	106420131	106421041
chr10	30801522	30804615	chr1	106442487	106443315
chr10	30809616	30811783	chr1	106445751	106446544
chr10	31035681	31036555	chr1	106480948	106481816
chr10	31313119	31315271	chr1	106481949	106482845
chr10	31467382	31468073	chr1	106841633	106844011
chr10	31605880	31610493	chr1	106878550	106879291
chr10	32952936	32956314	chr1	118347409	118348235
chr10	33904584	33905244	chr1	118357599	118358486
chr10	33949537	33952431	chr1	118374660	118375227
chr10	34017374	34019670	chr1	118631780	118632532
chr10	34019754	34021365	chr1	118641504	118643650
chr10	34033561	34034353	chr1	118680370	118681169
chr10	34070617	34071975	chr1	118703497	118704709
chr10	34094708	34097299	chr1	118714276	118716119
chr10	34205369	34208893	chr1	118788817	118791039
chr10	34280634	34285306	chr1	118791073	118791890
chr10	34296574	34300463	chr1	118819375	118820382
chr10	34417041	34419331	chr1	118821429	118822050
chr10	34482992	34485706	chr1	119056544	119058512
chr10	35144135	35144674	chr1	119060957	119061652
chr10	36841407	36841985	chr1	119063394	119064046
chr10	36973576	36976612	chr1	119173469	119174232
chr10	37047400	37048231	chr1	119175502	119176372
chr10	37134549	37142371	chr1	119178948	119179790
chr10	37145360	37146433	chr1	119179796	119180858
chr10	37400108	37400857	chr1	119181558	119184829
chr10	39097071	39097747	chr1	119186722	119187606
chr10	39133201	39135642	chr1	119199575	119200416
chr10	39170482	39171933	chr1	119200801	119201681
chr10	39239522	39240431	chr1	119203553	119206629
chr10	39261869	39262403	chr1	119210396	119212024
chr10	39368717	39372030	chr1	119223046	119224124
chr10	39412200	39413500	chr1	119232504	119233440
chr10	39612074	39615650	chr1	119261823	119262806
chr10	39730580	39734487	chr1	119278930	119279816
chr10	39898110	39899753	chr1	119281183	119281921
chr10	40140139	40142877	chr1	119285883	119288039
chr10	40151784	40152714	chr1	119307095	119308205
chr10	40174095	40174702	chr1	119315028	119315950
chr10	40245682	40248125	chr1	119316130	119316922
chr10	40256462	40258385	chr1	119317865	119318685
chr10	40298149	40303478	chr1	119319533	119320152
chr10	40347261	40350925	chr1	119327400	119328199
chr10	40371120	40373110	chr1	119328356	119330215
chr10	40511147	40512063	chr1	119335404	119336182
chr10	40524470	40525126	chr1	119340353	119342609
chr10	40682780	40683771	chr1	119365622	119366770
chr10	40881181	40885471	chr1	119381139	119382099
chr10	41288359	41289006	chr1	119398285	119399140
chr10	41301747	41304248	chr1	119414123	119415093
chr10	41449538	41451769	chr1	119853623	119855330
chr10	41475748	41478226	chr1	119857309	119858341
chr10	41488863	41490833	chr1	119861478	119862741
chr10	41517856	41522670	chr1	119863671	119864578
chr10	41652247	41653184	chr1	119869658	119870920
chr10	41808490	41813036	chr1	119872380	119875096
chr10	41886473	41888764	chr1	119878783	119879546
chr10	41934350	41935755	chr1	119881838	119882752
chr10	42017560	42019162	chr1	119917700	119918640
chr10	42273016	42279010	chr1	119920451	119922161
chr10	42477275	42478872	chr1	119928451	119929635
chr10	42501329	42504385	chr1	119933658	119935213
chr10	42613941	42614649	chr1	119939194	119940373
chr10	42678210	42680743	chr1	119971491	119972063
chr10	42760424	42761494	chr1	119972458	119973431
chr10	42761507	42764069	chr1	119974448	119975567
chr10	42863488	42864020	chr1	119975673	119978999
chr10	42950418	42951367	chr1	119980062	119981221
chr10	42957864	42958663	chr1	119998480	119999372
chr10	43219654	43223425	chr1	119999990	120001136
chr10	43478238	43481051	chr1	120003233	120004517
chr10	43539019	43539875	chr1	120005820	120007134
chr10	43539881	43541897	chr1	120007535	120008352
chr10	43689066	43689533	chr1	120008702	120010019
chr10	43689599	43690257	chr1	120019899	120022190
chr10	43901261	43903190	chr1	120022415	120023127
chr10	44002588	44004707	chr1	120028395	120030461
chr10	44005972	44006669	chr1	120049064	120049773
chr10	44043499	44044534	chr1	120052094	120052728
chr10	44266735	44270002	chr1	120052868	120053749
chr10	44476396	44477154	chr1	120062816	120064497
chr10	44528859	44530559	chr1	120065589	120066735
chr10	44877169	44877805	chr1	120273057	120274220
chr10	45065901	45068698	chr1	120280698	120282280
chr10	45467584	45470772	chr1	120284461	120285442
chr10	45577311	45579204	chr1	120291693	120292390
chr10	45888717	45889166	chr1	120299752	120301217
chr10	46559133	46559775	chr1	120313855	120314511
chr10	46654921	46655849	chr1	120343290	120344124
chr10	47513649	47514866	chr1	120344417	120345901
chr10	47742005	47742757	chr1	120346246	120347247
chr10	49049520	49050484	chr1	120352240	120353584
chr10	49191454	49192022	chr1	120354194	120355562
chr10	50591182	50594023	chr1	120392420	120393177
chr10	51553532	51554186	chr1	120398547	120399570
chr10	51946169	51947131	chr1	120399575	120400795
chr10	52232869	52235214	chr1	120404913	120405885
chr10	52379955	52383516	chr1	120407297	120408054
chr10	52415935	52420715	chr1	120417575	120419402
chr10	53377661	53381059	chr1	120423573	120424535
chr10	53394900	53395453	chr1	120439330	120442013
chr10	53395502	53396083	chr1	120445113	120445731
chr10	53397862	53398818	chr1	120448402	120449820
chr10	53595289	53596737	chr1	120458656	120459539
chr10	53596787	53599780	chr1	120519607	120520276
chr10	53628637	53630712	chr1	120532540	120534232
chr10	54071529	54077656	chr1	120534441	120535421
chr10	56227621	56229602	chr1	120537500	120539683
chr10	56373270	56373786	chr1	120552439	120553174
chr10	56376690	56381288	chr1	120609124	120610614
chr10	56468458	56469937	chr1	120618385	120620061
chr10	56920453	56922045	chr1	120623332	120624227
chr10	57485121	57488803	chr1	120631747	120632979
chr10	57530457	57533172	chr1	120633211	120634494
chr10	57743430	57744010	chr1	120635440	120636825
chr10	58254481	58256720	chr1	120637474	120638442
chr10	58321925	58323243	chr1	120639284	120640094
chr10	58323374	58326547	chr1	120640244	120641982
chr10	58445516	58448735	chr1	120644695	120646267
chr10	58496963	58499091	chr1	120648682	120649314
chr10	58673164	58674225	chr1	120654020	120654821
chr10	58810457	58811137	chr1	120658947	120660885
chr10	58811688	58815327	chr1	120663256	120664208
chr10	58815752	58817065	chr1	120680484	120682159
chr10	58915300	58916129	chr1	120686618	120688376
chr10	59114442	59115440	chr1	120689972	120691034
chr10	59220174	59224804	chr1	120692476	120693799
chr10	59322450	59323201	chr1	120695821	120696837
chr10	59323272	59326716	chr1	120717329	120718389
chr10	59430099	59431293	chr1	120730964	120733456
chr10	59538647	59540246	chr1	120799952	120801000
chr10	59577415	59580826	chr1	120802222	120804008
chr10	59614579	59617528	chr1	120826901	120828951
chr10	59636109	59639277	chr1	120829963	120831290
chr10	59702501	59704609	chr1	120844027	120844745
chr10	59755890	59756941	chr1	120854271	120855149
chr10	59825104	59825584	chr1	120859446	120860196
chr10	59878507	59881332	chr1	120870084	120871858
chr10	59908660	59909519	chr1	120872126	120873142
chr10	59949589	59952634	chr1	120873154	120874869
chr10	60001610	60004540	chr1	120877063	120879778
chr10	60193562	60194506	chr1	120886947	120888342
chr10	60209551	60210157	chr1	120894756	120895867
chr10	60276676	60281464	chr1	120907883	120909322
chr10	60350506	60351875	chr1	120909531	120910737
chr10	60354814	60355595	chr1	120914963	120916025
chr10	60379637	60380549	chr1	120918224	120919583
chr10	60751186	60753143	chr1	120919749	120921230
chr10	60807767	60808999	chr1	120929938	120932535
chr10	60814127	60815751	chr1	120935861	120937598
chr10	60822416	60823660	chr1	120938778	120941653
chr10	60829308	60832320	chr1	120946128	120947570
chr10	60932489	60934551	chr1	120947894	120949837
chr10	61142787	61144112	chr1	120951765	120953659
chr10	61144258	61148652	chr1	120953904	120955374
chr10	61175435	61176418	chr1	120955869	120958672
chr10	61271528	61274968	chr1	120972903	120973830
chr10	61277473	61278134	chr1	120984683	120986123
chr10	61284848	61287107	chr1	120986394	120987235
chr10	61381979	61384608	chr1	120987247	120988088
chr10	61394562	61395136	chr1	120991699	120992632
chr10	61450088	61453658	chr1	121002274	121003595
chr10	61467122	61468112	chr1	121003755	121004500
chr10	61474637	61475675	chr1	121005970	121006746
chr10	61475728	61476977	chr1	121008769	121009314
chr10	61647379	61650617	chr1	121063605	121066084
chr10	61661313	61662025	chr1	121076044	121076969
chr10	61679453	61682411	chr1	121081914	121082908
chr10	61694702	61697846	chr1	121087974	121089080
chr10	61714700	61716943	chr1	121089986	121091946
chr10	61782288	61784427	chr1	121091958	121094105
chr10	62228910	62232002	chr1	121114404	121115201
chr10	62299683	62300676	chr1	121120937	121121768
chr10	62320618	62321382	chr1	121123477	121125043
chr10	62338068	62341813	chr1	121128756	121129524
chr10	62448055	62450650	chr1	121136459	121137445
chr10	62483947	62488454	chr1	121138557	121139769
chr10	62503154	62503985	chr1	121148579	121149149
chr10	62576573	62579123	chr1	121153399	121154397
chr10	62599975	62603241	chr1	121154914	121158070
chr10	62648617	62652616	chr1	121166087	121167959
chr10	62725336	62726683	chr1	121168035	121169564
chr10	62790279	62794027	chr1	121173845	121174642
chr10	62885094	62887741	chr1	121190181	121191994
chr10	62919850	62921839	chr1	121196792	121197796
chr10	62946188	62948365	chr1	121199859	121200753
chr10	62980169	62981692	chr1	121201502	121202386
chr10	63020992	63025932	chr1	121219759	121221494
chr10	63177153	63177828	chr1	121221611	121222418
chr10	63224451	63224997	chr1	121222507	121223055
chr10	63242324	63246158	chr1	121230147	121233772
chr10	63337487	63339293	chr1	121236481	121237180
chr10	63382131	63383630	chr1	121403052	121403956
chr10	63385684	63387268	chr1	121406998	121407825
chr10	63394231	63394630	chr1	121407933	121408774
chr10	63428065	63430926	chr1	121410540	121411941
chr10	64075969	64077294	chr1	121412109	121413719
chr10	64128744	64129636	chr1	121415248	121416181
chr10	66123715	66124928	chr1	121416296	121417150
chr10	66354308	66355155	chr1	121520322	121521040
chr10	66741049	66742026	chr1	121522084	121523667
chr10	66852748	66853877	chr1	121530006	121530851
chr10	66863607	66864356	chr1	121535072	121536207
chr10	66919738	66922206	chr1	121540066	121541420
chr10	67001865	67004638	chr1	121541609	121542366
chr10	67095503	67099391	chr1	121543433	121545081
chr10	67126210	67128414	chr1	121570033	121570689
chr10	67185106	67190118	chr1	121579291	121580483
chr10	67281973	67283021	chr1	121604034	121604959
chr10	67283097	67285344	chr1	125490763	125492164
chr10	67285440	67286041	chr1	125498116	125501367
chr10	67377640	67378624	chr1	125502430	125503516
chr10	67511952	67512583	chr1	125521067	125522480
chr10	67536344	67538417	chr1	125534871	125535855
chr10	67545701	67550493	chr1	125537566	125538780
chr10	67755628	67757011	chr1	125548002	125549721
chr10	67845725	67846527	chr1	125549881	125550675
chr10	67911276	67912869	chr1	125620816	125621435
chr10	67932336	67933062	chr1	125629763	125630945
chr10	67978687	67981178	chr1	125638852	125639911
chr10	67983620	67984319	chr1	125651846	125654026
chr10	68135278	68137595	chr1	125654493	125655815
chr10	68155591	68156225	chr1	126812514	126814251
chr10	68156357	68157524	chr1	126823518	126824212
chr10	68274871	68278390	chr1	126835344	126836142
chr10	68278527	68281289	chr1	127182477	127183359
chr10	68354864	68356825	chr1	127192720	127193757
chr10	68558487	68559466	chr1	127199532	127200569
chr10	68964228	68965406	chr1	127514971	127515836
chr10	69184878	69186013	chr1	127534471	127535619
chr10	69186047	69186421	chr1	127536372	127537348
chr10	69204674	69205613	chr1	127539287	127540149
chr10	69211047	69214918	chr1	127541484	127542633
chr10	69349122	69353640	chr1	127542692	127544219
chr10	69533117	69537827	chr1	127550674	127552276
chr10	69570826	69572353	chr1	127580336	127581185
chr10	69579047	69579832	chr1	127603305	127604008
chr10	69611221	69612620	chr1	127664369	127665914
chr10	69652900	69654066	chr1	127666040	127667468
chr10	69654260	69655495	chr1	127668472	127669459
chr10	69655624	69656760	chr1	127683637	127684325
chr10	69743894	69745107	chr1	127684433	127687106
chr10	69776695	69777995	chr1	127688504	127689347
chr10	69871729	69873105	chr1	127711571	127712549
chr10	69916280	69917421	chr1	127712578	127713317
chr10	70094171	70099668	chr1	127714711	127715656
chr10	70120444	70121869	chr1	127741182	127742204
chr10	70277808	70278495	chr1	128424832	128426044
chr10	70296418	70297257	chr1	128426781	128428227
chr10	70318384	70318852	chr1	128431205	128432188
chr10	70410333	70410989	chr1	128715237	128716344
chr10	70440020	70443093	chr1	130542917	130544466
chr10	70494697	70495347	chr1	130613999	130615021
chr10	70846744	70847661	chr1	130630865	130631629
chr10	70847720	70848441	chr1	130636451	130637130
chr10	70855632	70856182	chr1	130643904	130646243
chr10	70902807	70903861	chr1	130766043	130767310
chr10	71146902	71148120	chr1	130782541	130783137
chr10	71158253	71159751	chr1	130787989	130789558
chr10	71159840	71160513	chr1	130791101	130793221
chr10	71185039	71185593	chr1	130793382	130794592
chr10	71236564	71240275	chr1	130795553	130796764
chr10	71283718	71286065	chr1	130801194	130802001
chr10	71343098	71345798	chr1	130811594	130812437
chr10	71346401	71349829	chr1	130813748	130815690
chr10	71362588	71364265	chr1	130820198	130821159
chr10	71904479	71905408	chr1	130822422	130823322
chr10	72633689	72634602	chr1	130824487	130828233
chr10	72653577	72658077	chr1	130831953	130832971
chr10	73011846	73012782	chr1	130835057	130837969
chr10	73324353	73327612	chr1	130838689	130840710
chr10	73826302	73826982	chr1	130841548	130842793
chr10	74680805	74681310	chr1	130843463	130844849
chr10	74846685	74847540	chr1	130846158	130847554
chr10	74848505	74849141	chr1	130849545	130851255
chr10	74966367	74968438	chr1	130854373	130856195
chr10	75035798	75038497	chr1	130865899	130866918
chr10	75059250	75062769	chr1	130867397	130868228
chr10	75062774	75063074	chr1	130869566	130871003
chr10	75063169	75064073	chr1	130951372	130953915
chr10	75069976	75070727	chr1	130955189	130956566
chr10	75091463	75092202	chr1	130957688	130960201
chr10	75103875	75105093	chr1	130961478	130962976
chr10	75170498	75171225	chr1	130966274	130967936
chr10	75211327	75213701	chr1	130968101	130970049
chr10	75365248	75366238	chr1	131102179	131103049
chr10	75515313	75520165	chr1	131557627	131559406
chr10	75666180	75669101	chr1	131561091	131564299
chr10	75762723	75765389	chr1	131567685	131568648
chr10	75772398	75773548	chr1	131568851	131570221
chr10	75780071	75781666	chr1	131576229	131577573
chr10	75836474	75837522	chr1	131577726	131580339
chr10	75837567	75838155	chr1	131582983	131583889
chr10	75857677	75860731	chr1	131591418	131593739
chr10	75920008	75923077	chr1	131594240	131595706
chr10	75929704	75933395	chr1	131596023	131597497
chr10	75943635	75945026	chr1	131597546	131598401
chr10	76031683	76034747	chr1	131609334	131611190
chr10	76121681	76122525	chr1	131616970	131617816
chr10	76236134	76238855	chr1	131622172	131625769
chr10	76342957	76346874	chr1	131626713	131627587
chr10	76441089	76443691	chr1	131627916	131629046
chr10	76467500	76470414	chr1	131655745	131656541
chr10	76530398	76534276	chr1	131661841	131663877
chr10	76622028	76624060	chr1	131667886	131672640
chr10	76724212	76726523	chr1	131673308	131674117
chr10	76732660	76734294	chr1	131674198	131675519
chr10	76902593	76904052	chr1	131676570	131677808
chr10	76960284	76962076	chr1	131678008	131679028
chr10	77015988	77017322	chr1	131731243	131732639
chr10	77032478	77035884	chr1	131732899	131733688
chr10	77088581	77089915	chr1	131739576	131740796
chr10	77250251	77252777	chr1	131740818	131742345
chr10	77258103	77260922	chr1	131743029	131744030
chr10	77406218	77407003	chr1	131752981	131753843
chr10	77416680	77419398	chr1	131757122	131757810
chr10	77448967	77450022	chr1	131767563	131773830
chr10	77514041	77517231	chr1	131774457	131776099
chr10	77580945	77585181	chr1	131776179	131777768
chr10	77606543	77607340	chr1	131777864	131781628
chr10	77621527	77625148	chr1	131781957	131783680
chr10	77709153	77710165	chr1	131783996	131785986
chr10	77977656	77979959	chr1	131787833	131790493
chr10	78007344	78011133	chr1	131793550	131794958
chr10	78018916	78019676	chr1	131797052	131798307
chr10	78036443	78038108	chr1	131801419	131804877
chr10	78168585	78170047	chr1	131804886	131805362
chr10	78183632	78186058	chr1	131814925	131816280
chr10	78242952	78245778	chr1	131816679	131819971
chr10	78296719	78298908	chr1	131859999	131860984
chr10	78350206	78353211	chr1	131861815	131862512
chr10	78360344	78361235	chr1	131883702	131884468
chr10	78392020	78393051	chr1	131885715	131888192
chr10	78408966	78409577	chr1	131892294	131893283
chr10	78409642	78410510	chr1	131899488	131900368
chr10	78410757	78413723	chr1	131954417	131955209
chr10	78424941	78428392	chr1	131960415	131961524
chr10	78457461	78458024	chr1	131975552	131977036
chr10	78462441	78465613	chr1	132056345	132058295
chr10	78470284	78471190	chr1	132060250	132061422
chr10	78564425	78565202	chr1	132063337	132064238
chr10	78568225	78570824	chr1	132064248	132067247
chr10	78573639	78576531	chr1	132068172	132068929
chr10	78589810	78592524	chr1	132076266	132082025
chr10	79095371	79098501	chr1	132082195	132085116
chr10	79416851	79417503	chr1	132087985	132088791
chr10	79530946	79534439	chr1	132102637	132103585
chr10	79552934	79556216	chr1	132105976	132106990
chr10	79595189	79595957	chr1	132168406	132170858
chr10	79625448	79626528	chr1	132173541	132176037
chr10	79633172	79633858	chr1	132176244	132177460
chr10	79636471	79638879	chr1	132181444	132182442
chr10	79668426	79671473	chr1	132182632	132184432
chr10	79680880	79684930	chr1	132186873	132187695
chr10	79695284	79697245	chr1	132192064	132193166
chr10	79703544	79707893	chr1	132203435	132205620
chr10	79745364	79747599	chr1	132215258	132217616
chr10	79764286	79768411	chr1	132218364	132219148
chr10	79777684	79779018	chr1	132219262	132219945
chr10	79792411	79795915	chr1	132220432	132222626
chr10	79823476	79825231	chr1	132230584	132231185
chr10	79834554	79835012	chr1	132400386	132403679
chr10	79840574	79842797	chr1	132407824	132409181
chr10	79851442	79859042	chr1	132534184	132535227
chr10	79883075	79884909	chr1	132543765	132544927
chr10	79907416	79909830	chr1	132545174	132546404
chr10	79915114	79918012	chr1	132547714	132549087
chr10	79923261	79924703	chr1	132549393	132550369
chr10	79925044	79929446	chr1	132550450	132553166
chr10	79958253	79958911	chr1	132554844	132556821
chr10	79959210	79960006	chr1	132558544	132559616
chr10	79960041	79961694	chr1	132559705	132561959
chr10	79981710	79991414	chr1	132572507	132573841
chr10	79996192	79997986	chr1	132579060	132579855
chr10	80024014	80025034	chr1	132587493	132588243
chr10	80033227	80034381	chr1	132588353	132590019
chr10	80037691	80040579	chr1	132600310	132601209
chr10	80051836	80052715	chr1	132622334	132624267
chr10	80052729	80056464	chr1	132624607	132625618
chr10	80072802	80075660	chr1	132635371	132638860
chr10	80099562	80104676	chr1	132646276	132647746
chr10	80114642	80115517	chr1	132647809	132649040
chr10	80115649	80119171	chr1	132670846	132672145
chr10	80138028	80140135	chr1	132682488	132683700
chr10	80140810	80144080	chr1	132685709	132686420
chr10	80147360	80153973	chr1	132693816	132694625
chr10	80158348	80160015	chr1	132695301	132698302
chr10	80160023	80162850	chr1	132738812	132739605
chr10	80163747	80169428	chr1	132774310	132775501
chr10	80172253	80174219	chr1	132784834	132785545
chr10	80178688	80181128	chr1	132785610	132787932
chr10	80225490	80228952	chr1	132788045	132788965
chr10	80247904	80251323	chr1	132796867	132797822
chr10	80253125	80253884	chr1	132799351	132800170
chr10	80259000	80263503	chr1	132827974	132828811
chr10	80263903	80264835	chr1	132832709	132833872
chr10	80264949	80267953	chr1	132848279	132849183
chr10	80292356	80294914	chr1	132852988	132855133
chr10	80318430	80324602	chr1	132855274	132856751
chr10	80345072	80349350	chr1	132857109	132857946
chr10	80365821	80366509	chr1	132860718	132862946
chr10	80384054	80387488	chr1	132863033	132864619
chr10	80387691	80388691	chr1	132870100	132871141
chr10	80396732	80399687	chr1	132875302	132876382
chr10	80399731	80401136	chr1	132882836	132885679
chr10	80404639	80408166	chr1	132889682	132891419
chr10	80431204	80434870	chr1	132896217	132897385
chr10	80435921	80436552	chr1	132900770	132902131
chr10	80445634	80446400	chr1	132902237	132903296
chr10	80473917	80476406	chr1	132903683	132905716
chr10	80505796	80506525	chr1	132908473	132909696
chr10	80509305	80510722	chr1	133154447	133155462
chr10	80559166	80563022	chr1	133156172	133156651
chr10	80574918	80579711	chr1	133157098	133158170
chr10	80588184	80590997	chr1	133166993	133168199
chr10	80602173	80604972	chr1	133172384	133174166
chr10	80621016	80624887	chr1	133174238	133175269
chr10	80654972	80657893	chr1	133192942	133193707
chr10	80659164	80660004	chr1	133194432	133195455
chr10	80664007	80665325	chr1	133195511	133196719
chr10	80673069	80676455	chr1	133198441	133199227
chr10	80676641	80679171	chr1	133199453	133200162
chr10	80700008	80704089	chr1	133201991	133202886
chr10	80739174	80743357	chr1	133215005	133216715
chr10	80743758	80745027	chr1	133218560	133219264
chr10	80751598	80752993	chr1	133222885	133224045
chr10	80754270	80757911	chr1	133229249	133232186
chr10	80796191	80800954	chr1	133241563	133245906
chr10	80823653	80824748	chr1	133246971	133248230
chr10	80825466	80829006	chr1	133250298	133253276
chr10	80853110	80857144	chr1	133253657	133254371
chr10	80898865	80901645	chr1	133254432	133257665
chr10	80916391	80919139	chr1	133257748	133258669
chr10	80928401	80929885	chr1	133258788	133261272
[truncated: 32,284 more rows]
