# Supplementary material for: Integrative epigenomic analysis reveals unique epigenetic signatures involved in unipotency of mouse female germline stem cells
Source: Genome Biol. 2016 Jul 27;17:162. doi: 10.1186/s13059-016-1023-z (PMC4963954; doi:10.1186/s13059-016-1023-z)
Supplement: Additional file 4: Table S4. — List of genes methylated at promoters or gene bodies. (XLSX 115 kb) [file 13059_2016_1023_MOESM4_ESM.xlsx]

## Sheet: FGSC methylated genes
Table S4: List of genes methylated at promoter or gene body.
genes methylated only at promoter	genes methylated both at promoter and gene body	genes methylated only at gene body
2900092D14Rik	Chd3os	2610203C22Rik
Tmem194b	Kif17	3110035E14Rik
Rufy4	Tfap2c	Prdm14
Gm15179	Apbb2	Stau2
Inha	Fut4	Tfap2d
Dock10	Ccdc17	Pkhd1
Ptma	Nrn1	Paqr8
Cacna1s	Tmem200b	Lmbrd1
Tagln2	Zcchc3	Bag2
Gm5069	Gjb3	Hs6st1
Aim1	Btbd11	Uggt1
42623	Fzd9	Neurl3
Ascc1	Crlf1	Cnnm3
Supv3l1	Adra2c	Ankrd23
Gzmm	Adamts15	Ankrd39
R3hdm4	Tmem235	Sema4c
1600002K03Rik	Prex2	Actr1b
Ccdc38	Igf2bp1	Cnga3
5730420D15Rik	Lxn	Inpp4a
Kremen1	Vwc2	Lipt1
Znrf3	Prdm1	Aff3
Gm11978	Nptx2	Map4k4
Stk10	9330182L06Rik	Il1rl2
Trim7	Cdh4	Nck2
Il13	Ybx2	Dnah7b
Slc36a2	Sipa1l2	Stat1
Sebox	Bcl11a	Rftn2
Tnrc6c	Dhx32	Plcl1
Tmc6	Tmem44	Satb2
Fam195b	Grb10	Aox2
Pcyt2	Clvs1	Als2cr12
Pfn4	Lemd1	Raph1
Mfsd2b	Dock5	Cd28
Atad2b	Hoxc10	Gpr1
Sdc1	Six6	Fzd5
Ttc32	5730457N03Rik	Plekhm3
Gm20063	2010111I01Rik	D630023F18Rik
Lrfn5	Serp2	Pth2r
Pgf	Areg	Lancl1
Slc24a4	Il12rb2	Fn1
6430411K18Rik	Fam222a	Mreg
4930427A07Rik	Npr2	Smarcal1
Sugct	Epha3	Cxcr1
Hist1h3a	Tmem37	Catip
Hist1h2aa	Gm8909	Zfp142
BC005537	Fgf13	Abcb6
Tpmt	Cryba2	Atg9a
Bhmt2	Meaf6	Dnajb2
Fst	AI854703	Chpf
3110070M22Rik	Lhfpl4	Tmem198
Abhd6	Foxd2	Stk11ip
Smim4	Rps4l	Slc4a3
Dlgap5	Pdzrn4	Farsb
Atg14	Xkr7	Mogat1
Spryd7	Tdrd1	Wdfy1
Lcp1	Mbnl3	Irs1
Gm5144	Meox2	Alppl2
Samd12	2016-09-09	Alpi
Fam135b	Chd5	Akp3
Fam83f	Fcho1	Prss56
Naga	Reln	3110079O15Rik
Ribc2	Oprd1	Ugt1a10
Tymp	Kcnv2	Ugt1a9
C1ql4	Dmrta1	Ugt1a7c
Dnajc22	Nme4	Ugt1a2
Racgap1	Mir203	Ugt1a6a
Asic1	Doc2a	Ugt1a5
Pmm2	Syndig1l	Sh3bp4
Litaf	Kcnt1	Agap1
Fetub	Ikzf1	Asb18
Hes1	Tshz3	Iqca
Kpna1	Fam84a	Col6a3
Brwd1	Cdc14b	Lrrfip1
Tnfrsf12a	Plxnc1	Espnl
Pdia2	Klhl10	Klhl30
Hmga1	Notum	Per2
Fkbp5	Fry	Traf3ip1
Btbd9	Esrp1	Hdac4
Glp1r	Rbm38	Gpc1
Col11a2	Rasgef1a	Ano7
Vwa7	Slc22a21	Pam
Ly6g6c	Ptprj	Pign
Frs3os	Prr22	Phlpp1
Prkd3	Gm10649	Bcl2
Bambi	Piwil1	Clasp1
Hdac3	Hoxd10	Gli2
Fbn2	Tppp3	Ralb
Pias2	Ccdc185	Epb4.1l5
Dok6	Gcgr	Ptpn4
Gpr152	Scg3	Mgat5
Map4k2	Zfp608	Zranb3
Tex40	Tmem191c	Lct
Sfxn3	Cep170b	Faim3
Gm17762	Amn	Dyrk3
Arrdc1	Gm5105	Slc41a1
Noxa1	Sdk2	Nuak2
Cysrt1	Rasgrf1	Tmcc2
Phpt1	Batf3	Tmem81
Ppp1r26	Nalcn	Plekha6
Mrps2	Hps1	Kiss1
Ier5l	Zfp783	Golt1a
Ciz1	Celsr2	Ppfia4
Arhgap1	9930014A18Rik	Gpr37l1
Casc4	Nkx2-9	Csrp1
Duoxa1	Cables1	5730559C18Rik
Astl	Mmp23	Nek7
Vps16	Thrb	Aspm
6820408C15Rik	A930011O12Rik	Cfhr2
Efcab8	Slc6a11	Trove2
Adnp	Adap2	Edem3
Dpm1	Drd1	1700025G04Rik
BC051628	Neurog2	Rgl1
Prpf6	Dazl	Nmnat2
4930539M17Rik	Tuba3b	Lamc1
Crabp2	Tnfaip8	Glul
Muc1	Ly6k	Tor1aip2
S100a13	Ryr2	Rasal2
Ciart	Gabrq	Sec16b
Hist2h2ac	Gsr	Prdx6
1700013F07Rik	Sorbs3	Mettl13
S1pr1	1700067K01Rik	Prrc2c
Tifa	H2-Ke6	Prrx1
AI606473	Inhbb	Scyl3
Ccne2	Vgll4	BC055324
Tpm2	Cpz	Dpt
Epb4.1l4b	Nrip3	Cd247
Gm11240	Pde4dip	Dusp27
Zmynd12	Slc35d3	Tada1
Eva1b	Tmem130	Uck2
Adprhl2	Ngfr	Rxrg
Gjb4	Nudt14	Pbx1
Tssk3	Hunk	Ddr2
Xkr8	Nipal2	Atf6
Nipal3	Emb	Fcrlb
Pdpn	Nisch	Ndufs2
Smarca5-ps	Gdnf	Adamts4
Wdr8	Cacna2d3	B4galt3
Sdf4	Slc46a2	Dedd
Perm1	Adora1	Pvrl4
Plekhn1	Topaz1	Vangl2
Fastk	AU022751	Nhlh1
Nop14	Kcnj12	Igsf8
Arl9	Cpsf4l	Kcnj9
4930467D21Rik	Thnsl2	Igsf9
Slc26a1	Ascl4	Cfap45
E130006D01Rik	Plk5	Vsig8
B3gnt4	Atp12a	Sdccag8
Zfp664	Npas1	Zbtb18
Syna	Acp5	Kif26b
Trip6	Pnmal2	Smyd3
Pdgfa	Ace	Cnst
Nudt1	Lrrn1	Cdc42bpa
Cftr	P2rx5	Itpkb
Kcnd2	Cdk5r2	Parp1
Lrrc4	Gm5617	Lefty2
1700012C14Rik	Fezf1	Pycr2
Hoxa5	Ccdc57	Lefty1
Hottip	Galp	Wdr26
Hdac11	Vps53	Lbr
Creld1	Rbmxl2	Degs1
Ccnd2	Mapre2	Dusp10
Dusp16	Gm6498	Hlx
Kras	Spag6	Rab3gap2
Ifltd1	Coro2b	Bpnt1
Far2	Nfkbid	Tgfb2
Cacng6	Mafa	Gpatch2
Leng9	Elovl7	Kctd3
Nat14	Kcnj4	Ptpn14
Trim28	H2-Q1	Rps6kc1
Chmp2a	Tekt1	Vash2
Trappc6a	Epb4.1l3	Tmem206
Ethe1	Syt2	Ints7
Sars2	Bfsp1	Rd3
Gm19897	Cnnm4	Traf5
Lgals4	Pgam2	Lamb3
Tbcb	1190005I06Rik	Zbtb2
Syne4	Fam131c	Lrp11
Psenen	Snapc4	Zc3h12d
Zbtb32	Ptpn18	Sash1
Usf2	Dach2	Stx11
Fam187b	Mdga1	Ltv1
Fxyd7	Snx31	Nhsl1
A230077H06Rik	Trpm6	Pde7b
Spib	Wscd2	Ahi1
Pnkp	Prob1	Taar2
Fgf21	Cacna1i	Med23
Fut1	Zbtb42	Akap7
Grwd1	Cdkl4	L3mbtl3
Chrdl2	Nwd2	Soga3
Olfr66	Syce1	Fyn
Adm	Tubb2b	BC021785
Crym	Omp	Cdk19
Cacng3	Sgsm1	Wasf1
Apobr	Bmi1	Mical1
Tmem265	Tfcp2l1	Cep57l1
Orai3	Mtl5	Sesn1
Syt8	Bahd1	Foxo3
Tfdp1	Zmat4	Lace1
Alg11	Gabpa	Scml4
Erlin2	Tbc1d1	Prep
Wdr17	Kctd8	Man1a
Hmgb2	Pard3b	Tbc1d32
Galntl6	Srebf1	Msl3l2
Tmem59l	Ttc30a1	Sh3rf3
Jund	Mir1901	Mcu
Gm3336	Fam189a1	Micu1
Rab3a	Slc6a7	Dnajb12
Rtbdn	Tcea3	Anapc16
Atp6v0d1	Usp11	Cdh23
Acd	Hs6st3	Unc5b
Lcat	Npy5r	Adamts14
Maf	Tnrc18	Lrrc20
A330074K22Rik	Adcy5	Tysnd1
Snai3	Casp7	Aifm2
Sprtn	Slc16a11	H2afy2
Kcnj5	Tnfaip8l3	Tspan15
Rbm7	4921504E06Rik	Hk1
Ube2q2	Map3k15	Hkdc1
Myo5a	Htr4	4930507D05Rik
Pgm3	Fam109b	Ddx21
Lyzl4	Col5a3	Dna2
Maob	Actr3b	Mypn
Ndufa1	Kdr	Ctnna3
Chic1	Srsf12	Lrrtm3
Rab9b	N4bp2l1	Zfp365
Il1rapl2	Pitpnm1	Rtkn2
E230019M04Rik	Sox7	Arid5b
9530051G07Rik	Cpeb1	Rhobtb1
4930594C11Rik	Osbp2	Fam13c
Mir149	Tcerg1l	Ipmk
Cfap221	Draxin	Rsph14
Igfn1	Tktl2	Gnaz
Dnajc12	Olig1	Specc1l
Gm17769	Gjb2	Susd2
Usp34	Palm2	Vpreb3
Mir804	Elmo2	Zfp280b
Mir212	D730050B12Rik	Slc5a4a
Gm11190	Cbln1	Prmt2
Mir196a-1	Rnf180	Dip2a
Mir10a	Scn8a	Pcnt
2810032G03Rik	B4galnt1	Mcm3ap
Mir495	4930412C18Rik	Lss
Mir369	Dlec1	Spatc1l
Mir410	Cyp27a1	Col6a2
Mir9-2	Mir129-2	Col6a1
Zfhx2os	Nr5a2	Pcbp3
Mir124a-1	Dnah9	Pofut2
Mir3078	Brinp2	Fam207a
Rnf208	Prdx6b	Itgb2
Mir3087	Plekhd1os	Pfkl
Rad21l	Enho	Aire
Mir499	Glra1	D10Jhu81e
Mir124a-2	Crybb3	Pwp2
Lrat	Mak	Syde1
Murc	Mageh1	Tpgs1
CK137956	Slc6a2	Cdc34
Zfp804b	Adam12	Bsg
Insig1	Skor1	Polrmt
Tada2b	Nudt16	Rnf126
Mir702	Hoxd1	Palm
Mir25	Myzap	Med16
Mir93	Gtsf1	Kiss1r
Mir106b	Dnajb7	Arid3a
Gm15708	Otx1	Abca7
Mir148a	Plekhh1	Sbno2
Grip2	Scin	Midn
Mir141	Ddit4l	Cirbp
Mir200c	Akap5	Efna2
Inafm1	Pou3f3	Mum1
Mir330	Gbx1	Ndufs7
Mir343	2010107G23Rik	Dazap1
Nphs1os	Sptb	Adamtsl5
Gm9962	Acsl6	Mex3d
Mir3102	Mtfp1	Tcf3
Mir709	Fam89b	Klf16
Mir1966	Fat4	Abhd17a
Mir1900	Camk2b	Adat3
Mir425	Hlf	Scamp4
Mir18b	Acox1	Csnk1g2
Gm20753	Amigo2	Mob3a
4933440J02Rik	Shroom2	Amh
2210039B01Rik	Adcy7	Jsrp1
Gm16617	Hmx3	Tmprss9
Mir5107	Sez6l2	Gng7
6330409D20Rik	Parp12	Slc39a3
Rnf223	Hrasls5	Sgta
BB283400	Pantr2	Thop1
Mira	Stard10	Map2k2
Gm1715	Chst7	Pias4
4930428G15Rik	Ints1	Dapk3
9530027J09Rik	Fam184b	Atcay
Gm14858	D630041G03Rik	Zfr2
Mir6905	Hoxb4	Apba3
Mir6911	Hoxc9	Pip5k1c
Mir6912	Ucp2	Cactin
Mir6919	Ildr2	Tbxa2r
Mir6921	Zfp709	Hmg20b
Mir6934	Fam98c	Mfsd12
Mir6948	Igsf3	4930404N11Rik
Mir6391	Add3	Fzr1
Mir6970	Cmklr1	Ncln
Mir8094	Eml1	Gna15
Mir6996	Ftsj2	Gna11
Mir6999	H2-K1	Tle2
Mir7000	1700092C10Rik	Sirt6
Mir6973b	Nup210	Ankrd24
Mir7005	Papl	Tdg
Mir7012	Ccr10	Txnrd1
Mir8099-1	9530036O11Rik	Chst11
Mir7014	Slc22a23	Slc41a2
Mir6402	Lgi3	Appl2
Mir7020	Fam65c	Nuak1
Mir7658	Krt19	Ckap4
Lrcol1	1500012K07Rik	Ric8b
Mir7027	Pfdn4	Bpifc
Rpl37rt	Syt13	Stab2
Mir7030	Zic1	Gnptab
Mir7034	Npbwr1	Chpt1
Mir7036	Unc79	Mybpc1
Mir6418	Msh4	Ikbip
Mir7037	2700081O15Rik	Rmst
Mirc35hg	Slain1	Cdk17
Mir5620	Gabrb3	Tmcc3
Mir7053	Hist3h2ba	Cradd
Gm26705	Ascl1	Ccer1
Gm15816	Pde3a	Poc1b
Mir8108	Mast1	Galnt4
Mir6395	Abcb9	Mettl25
Mir6769b	1700019D03Rik	Ppp1r12a
Mir7070	Mepce	E2f7
Mir6244	Anks1b	Csrp2
Mir8107	Tcf21	Zdhhc17
Mir5617	Lrfn2	Krr1
Mrps23	C2cd4c	Ptprr
Gm11733	Prdm6	Myrfl
Mir5099	Atp8b3	Rab3ip
1700066J03Rik	Celf2	Best3
Mir3618	Nes	Frs2
Gm15972	Cend1	Yeats4
Mir8090	Zswim5	Cpsf6
Mir7664	P3h2	Nup107
4930554H23Rik	Ophn1	Mdm1
	Neurod2	Dyrk2
	Tssk2	Helb
	Hsf4	Hmga2
	C1qtnf4	Msrb3
	Adcyap1r1	Lemd3
	Map7	Tbk1
	4930520O04Rik	Xpot
	Dmrta2	BC048403
	Mir5046	Srgap1
	Crip1	Mon2
	Hoxb1	Usp15
	Ube2d2b	Fam19a2
	Ccdc92	Lrig3
	Ptpn5	Xrcc6bp1
	Adad2	Avil
	Hs3st6	Tsfm
	Aebp1	Mettl1
	Sox15	Cyp27b1
	Cfap46	Os9
	Sync	Arhgef25
	Clip4	Arhgap9
	Mpv17l	R3hdm2
	Myo18b	Ndufa4l2
	Pgap2	Shmt2
	Inadl	Lrp1
	Lhx4	Myo1a
	Ccdc160	Zbtb39
	Ppp1r9a	Gpr182
	Syne2	Rbms2
	Als2cr11	Cnpy2
	Padi2	Coq10a
	Barhl1	Esyt1
	Fev	Zc3h10
	Abcc8	Erbb3
	D230030E09Rik	Gdf11
	Irf5	Selm
	C130074G19Rik	Tbc1d10a
	Ppp4r4	Osm
	Fgf16	Gm11961
	Necab2	Ascc2
	Sycp3	Gas2l1
	Eml5	Ankrd36
	Dscam	Urgcp
	Foxq1	Gck
	Chadl	Tbrg4
	1700028I16Rik	Ramp3
	Itga4	Tns3
	Fnbp1l	Spred2
	Gpr158	Commd1
	Cbs	Pus10
	Ndufa13	Eml6
	Arfgef3	Rhbdf1
	1700001L19Rik	Nprl3
	Adad1	Fbxw11
	Atp1a3	Tenm2
	Esyt3	Gabra1
	Foxred2	C1qtnf2
	Cxcl14	Pwwp2a
	4930557F10Rik	Ebf1
	Nova2	Clint1
	Trim67	Adam19
	Mllt6	Trim41
	C130021I20Rik	Btnl9
	Dixdc1	Mgat1
	Rgcc	Tbc1d9b
	Xk	Mgat4b
	Nphs2	Ltc4s
	Sox5	Rufy1
	Creg2	N4bp3
	Helz	0610009B22Rik
	Pygo1	Jade2
	Pacsin1	Meikin
	Plekhg1	Tnip1
	Kcnh5	G3bp1
	Sox1	Fam114a2
	Sh2d5	Galnt10
	Spock1	Hand1
	Nlrx1	Zfp672
	Tdrd6	Zfp39
	Tsnax	Iba57
	Il20ra	Gjc2
	Hoxb7	Wnt9a
	Eid2	Zkscan17
	Adcy4	Flcn
	Rasl10b	Med9
	Adam33	Llgl1
	Kcnk4	Mief2
	Tmem74b	Top3a
	Adamts8	Tnfrsf13b
	Rreb1	Aldh3a1
	Eif1b	Mapk7
	Znrf4	Grap
	F730035M05Rik	Slc5a10
	Dmpk	Ncor1
	Sh3gl2	Cenpv
	Rest	Mmgt2
	Eln	Tvp23b
	Tmem151b	Cdrt4
	Gm14169	Cox10
	Msi1	Myh3
	Gja3	Myh1
	Ache	Myh13
	Mir142	Glp2r
	Fn3k	Stx8
	Jarid2	Myh10
	Kdm2a	Pfas
	Fam189b	Ctc1
	Abcb1a	Aloxe3
	Pde8a	Dnah2
	Gm2061	Senp3
	Kcnk10	Tmem102
	Fryl	Tnk1
	Kcnq4	Neurl4
	Aldh1a2	Dvl2
	Atp2a3	Dlg4
	Papolb	Alox12
	Enah	Gltpd2
	Gm7102	Psmb6
	Syne1	Chrne
	Prkcq	Kif1c
	Rfx6	Zzef1
	Mir7003	Sgsm2
	Snph	Smg6
	Gprc5c	Rpa1
	Rhof	Wdr81
	Otx2	Scarf1
	Tmem114	Myo1c
	1010001N08Rik	Nxn
	Emc9	Git1
	2016-09-03	Dhrs13
	Rell2	Traf4
	Prr5l	Nek8
	Mxra8	2610507B11Rik
	Gm17296	Pigs
	Syt17	Slc46a1
	Rasgef1c	Tnfaip1
	Akap12	Nlk
	1700011E24Rik	Nos2
	Cadm4	Ksr1
	Gm16702	Myo1d
	Lrrc26	Nle1
	Fam163b	Unc45b
	Cbfa2t3	Slfn5os
	1700106J16Rik	Gas2l2
	Gpr83	1700020L24Rik
	Ankrd60	Mmp28
	Cnbd2	Taf15
	Kctd1	Usp32
	Cercam	Vmp1
	Auts2	Bzrap1
	Cfap69	Lpo
	Bik	Epx
	Nat8l	Msi2
	Gprin1	Trim25
	A530058N18Rik	Tmem100
	Gng13	Tob1
	Tshr	Wfikkn2
	Sec31b	Rsad1
	Podxl2	Acsf2
	Fam228b	Lrrc59
	Ampd3	Xylt2
	Pabpc4l	Gm11541
	Rasl11a	Col1a1
	Mir466f-2	Samd14
	Htr7	Slc35b1
	Ntrk3	Spop
	Chrm1	Phospho1
	Wdr20rt	Zfp652
	Zp3	Abi3
	Barx1	Hoxb2
	BC089491	Snx11
	Vgll2	Cbx1
	Ppp1r3b	Copz2
	P4htm	D030028A08Rik
	Galr1	Sp2
	Kcns3	Npepps
	Nhlrc1	Gpr179
	Ptchd3	Arhgap23
	Thpo	Psmb3
	Fbrsl1	Pip4k2b
	Sox18	Cwc25
	Akna	Arl5c
	Tjp3	Med1
	Snx19	Stard3
	Afap1l1	Psmd3
	Vstm2b	Thra
	Ggt7	Nr1d1
	Hhip	Casc3
	Lppr1	Rara
	1700023E05Rik	Ccr7
	Ryr1	Jup
	Cdkn1c	Ttc25
	Lurap1	Nkiras2
	Ush1g	Zfp385c
	Astn1	Dhx58
	Rprm	Hcrt
	Slc25a53	Stat5b
	Scn5a	Stat3
	Gfra4	Ptrf
	Pld6	Hsd17b1
	Lamtor4	Tubg1
	Marveld3	Aarsd1
	Olfr1344	Vat1
	Scube3	Rnd2
	Airn	Tmem106a
	Hs3st1	Arl4d
	Foxe1	Dhx8
	Chrna4	Dusp3
	Eif5a2	Tmem101
	Khdrbs3	Hdac5
	Syngr1	BC030867
	Dmrt2	Asb16
	Ndufaf3	Ubtf
	Foxo6	Fam171a2
	Ttpal	Gpatch8
	Atad5	Gfap
	Trim68	Kif18b
	Ric3	Acbd4
	Gata2	Map3k14
	Ddx39b	Plekhm1
	Arg2	C130046K22Rik
	Syn2	Nsf
	Ptgis	Myl4
	Sfrp1	Efcab3
	Gpr150	Mrc2
	Klhdc9	Gm11651
	Ddx43	Taco1
	Amph	Ccdc47
	Rbm20	Scn4a
	Med12l	Tex2
	Rnf152	Pecam1
	2410004P03Rik	1810010H24Rik
	Tmem28	Bptf
	Aqp3	Pitpnc1
	Ppp1r1a	Psmd12
	Dmgdh	Gna13
	Cd248	Amz2
	Chgb	Wipi1
	Dnajb3	Prkar1a
	2610016A17Rik	Abca6
	Esr1	Map2k6
	Ctsh	2610035D17Rik
	Dusp18	Slc39a11
	Itga9	D11Wsu47e
	Duox1	Cdc42ep4
	Tmem178	4932435O22Rik
	Cacng4	Btbd17
	Rasl12	Gpr142
	Sox21	Tmem104
	Arnt2	Fdxr
	Spata2l	Cdr2l
	Ccdc8	Kctd2
	Tert	Trim80
	Gdf15	Slc16a5
	Celf4	Armc7
	Schip1	Nup85
	Arhgef17	Slc25a19
	Ildr1	Caskin2
	Myb	Unk
	Klhl29	Unc13d
	Tex22	Trim47
	Pgm5	Trim65
	Mctp2	Mrpl38
	Tro	Ten1
	Gdf6	Exoc7
	Trpc6	Foxj1
	Sstr2	Mfsd11
	Bmp8b	Sec14l1
	Bsn	Pgs1
	Lrrc15	Usp36
	Ap1s3	Timp2
	Galnt9	BC100451
	Sirt1	Lgals3bp
	Rbm24	Cant1
	Tacr3	C1qtnf1
	F11r	Cbx2
	B3glct	Gaa
	3110007F17Rik	Eif4a3
	Alpk3	Card14
	Fgf3	Sgsh
	Cdh7	Slc26a11
	Slc30a2	Rptor
	Arhgef10	Chmp6
	Zfp641	Baiap2
	Cadps	Cep131
	Pcdhga3	Slc38a10
	Nupr1l	2810410L24Rik
	Prss8	Hgs
	Nrarp	Mafg
	Ltk	Myadml2
	Ankrd6	Lrrc45
	Mocs3	Csnk1d
	Kdm6b	Foxk2
	Tmod1	Tbcd
	Col25a1	Zfp750
	Tle6	Rab10
	Mapk8ip1	Kif3c
	Chst8	Pomc
	Ptprb	Ncoa1
	Bsx	Hs1bp3
	Fgf5	Wdr35
	Rnf157	Osr1
	Rpp25	Smc6
	Tenm3	Nbas
	Tmem136	Trib2
	Ucn	Lpin1
	Adra2a	Asap2
	Pls1	Cpsf3
	Strip2	Cys1
	Chmp4c	Rrm2
	Zfp488	Rnaseh1
	Frmpd4	Trappc12
	2610035F20Rik	Tssc1
	Rapgef4	Pxdn
	Ptp4a3	Tpo
	L3mbtl4	Lamb1
	Wnt2b	Ccdc71l
	Pkdrej	4933406C10Rik
	Zfp513	Ferd3l
	Nov	Lrrc72
	Asic4	Sostdc1
	Obscn	Dock4
	Gm5607	Foxg1
	Rundc3b	Heatr5a
	AA474331	Akap6
	Map6	2700097O09Rik
	Htra3	E030019B13Rik
	Adcy9	Pax9
	Wrnip1	4921506M07Rik
	Perp	Sec23a
	Hoxc13	Nin
	Prom2	Frmd6
	Shroom3	Psma3
	Clvs2	Arid4a
	Irf6	Daam1
	Camk4	Jkamp
	Rab3b	Ccdc175
	Xkr4	Pcnxl4
	4921511I17Rik	Rhoj
	Fam46c	Esr2
	1700001P01Rik	Mthfd1
	Limch1	Zbtb1
	Sdc3	Plekhg3
	Nags	Fntb
	Rftn1	Fam71d
	Zic4	Zfyve26
	9530052E02Rik	Actn1
	Hoxc5	Dcaf5
	Clic5	Srsf5
	Car11	Cox16
	Adamts3	Synj2bp
	Rasl10a	Pcnx
	Fzd6	Zfyve1
	Otx2os1	Rbm25
	Dnajc5g	Psen1
	Trim62	Acot3
	Ankrd50	Elmsan1
	Cd83	Fam161b
	B3gat1	Ccdc176
	Nipbl	Abcd4
	Rspo4	Vrtn
	Lrrc75b	Ylpm1
	Esam	Fos
	Pxdc1	0610007P14Rik
	Nkx2-1	Gpatch2l
	Cnp	Cipc
	Car12	Gstz1
	Gm14204	Cep128
	Edaradd	Ston2
	Cldn6	Flrt2
	LOC100503496	Gpr65
	4930544D05Rik	Ptpn21
	Slc16a12	Foxn3
	Cxcr4	Kcnk13
	Wif1	Nrde2
	Hnf4g	Ttc7b
	Rspo2	Trip11
	Grin3a	Rin3
	Zfhx2	Itpk1
	Pcdh17	Ubr7
	Grhl2	Btbd7
	Spata18	Asb2
	Nodal	Otub2
	Kcnh2	Dicer1
	Ccdc64	Atg2b
	Bok	Gm16596
	Dio3os	Slc25a29
	Cabp7	Wars
	Dclk2	Begain
	Slc37a1	Dlk1
	Zdhhc23	Rtl1
	Pitpnm3	Mirg
	Itm2b	Ppp2r5c
	Rasef	Dync1h1
	Bend4	Mok
	Aqp2	Zfp839
	Zmynd15	Cinp
	Camta1	Ankrd9
	Htr1f	Rcor1
	Chrnb2	Traf3
	Cldn3	Exoc3l4
	Acaa1b	Tnfaip2
	Sox2	Mark3
	Emilin3	Bag5
	Pparg	Klc1
	Trpv4	Xrcc3
	Sntg1	Inf2
	Hes5	Siva1
	Rusc1	Akt1
	Rnf144a	Gpr132
	Slc5a1	Brf1
	Lin28b	Pacs2
	Grm5	Mta1
	Gm9731	Cdca7l
	Lingo1	Pitrm1
	Dusp26	Pfkp
	5330426P16Rik	Dip2c
	Cplx2	Zmynd11
	Flt3	Lgals8
	Gad2	Lyst
	2900060B14Rik	Arid4b
	Anks6	Vps41
	Tjp2	Prss16
	Trp53i13	Btn1a1
	Pcdhgb7	Cmah
	Grtp1	Hdgfl1
	Gm20556	Cdkal1
	4833427G06Rik	E2f3
	Als2cl	Mboat1
	Slc7a3	Irf4
	Ebf2	1700018A04Rik
	Shox2	Foxf2
	Gm15908	Fam50b
	Chst5	Fars2
	Ppm1n	Gm26688
	Sfrp2	Gcnt2
	Tmem150c	Hivep1
	Dusp15	Phactr1
	Kcnh7	Gfod1
	Eya2	Sirt5
	Dpp6	Mcur1
	Slc39a4	Mylip
	Stard8	Kdm1b
	Dpysl4	A330033J07Rik
	Fgf12	Phf2
	Rab39	Bicd2
	G0s2	S1pr3
	Cep126	Auh
	Kctd19	Nfil3
	Ifitm10	Sptlc1
	Cdc42bpb	Sfxn1
	Fah	Hk3
	6430573F11Rik	F12
	She	Dbn1
	Tacc2	Pdlim7
	Vax2os	Dok3
	Hecw1	Pcbd2
	Cistr-act	H2afy
	Pou2f3	Trpc7
	Tex14	Slc28a3
	D130017N08Rik	Naa35
	Ccin	Spata31d1d
	Mir1306	Ptch1
	Rnf182	Mtrr
	Sv2b	Srd5a1
	Kif14	Irx1
	Cadps2	Zdhhc11
	Cdcp1	Ankrd32
	Pde4b	2210408I21Rik
	4921536K21Rik	9330111N05Rik
	Cdo1	Hapln1
	Bhlha9	Fam151b
	4930586N03Rik	Serinc5
	Pdgfrb	Scamp1
	Igfbp2	Ap3b1
	Polk	Zbed3
	Pnmt	Aggf1
	Fam178b	Crhbp
	Map3k5	F2r
	Lhx1os	Col4a3bp
	Slc25a31	Gfm2
	Adssl1	Utp15
	Adgre5	Zfp366
	Tcf15	Mrps27
	Gm12830	Map1b
	Hsf5	Smn1
	Smarca2	Naip5
	Lhx9	Naip1
	Cebpa	Rad17
	Srcin1	Ak6
	Mbp	Slc30a5
	Hoxb9	Cwc27
	Arhgap26	Htr1a
	Scn9a	Ipo11
	Dlx6os1	Zswim6
	Pla2g4e	Ndufaf2
	Dcaf12l2	Depdc1b
	Cebpe	Pde4d
	Frem2	Gapt
	Rspo3	Plk2
	Camkk1	Mier3
	Plvap	Map3k1
	Kcnh3	Ankrd55
	Slc2a4	Il6st
	Igfbp1	Slc38a9
	Wnk2	Ppap2a
	Mir8092	Dhx29
	Apba2	Snx18
	Lmo1	Arl15
	Shisa2	Itga1
	Zfp518a	Pelo
	Zcchc14	Parp8
	Cpxm1	Nnt
	4930426D05Rik	Ccl28
	Kirrel2	Flnb
	Adra1b	Pxk
	Dio3	Kctd6
	Syt6	Ube2e1
	Itpka	Fam149b
	Rcsd1	Ndst2
	Prf1	Camk2g
	Dnajc6	Vcl
	1700020D05Rik	Kat6b
	Prss50	Dupd1
	Rims3	Dlg5
	Tmem121	Polr3a
	Slit3	4933413J09Rik
	A730090H04Rik	Wnt5a
	3110039I08Rik	Nt5dc2
	Zfyve28	Stab1
	Lasp1	Bap1
	Gm19345	Btd
	Slitrk4	Parg
	Col14a1	Ogdhl
	Sytl2	Arhgap22
	Ankrd13a	Rbp3
	Nfib	Mmrn2
	Dner	Ldb3
	Plekha7	Tspan14
	4833428L15Rik	Ptger2
	Slc38a3	Txndc16
	Efs	Ero1l
	Trak1	Peli2
	Hhex	Tmem260
	Esrrg	Tep1
	Riiad1	Mettl17
	Syt5	Zfp219
	Dtymk	Chd8
	Robo1	Lrp10
	A730020E08Rik	Rem2
	Pde3b	Prmt5
	Agpat2	Haus4
	Sox17	4931414P19Rik
	Nnat	Acin1
	Rnf17	Bcl2l2
	Gm29766	Ngdn
	Stk32c	Thtpa
	Nrxn3	Nrl
	Fam208a	Ipo4
	Mapk8ip2	Ltb4r2
	Prkg2	Ltb4r1
	Myo9b	Nfatc4
	4930433N12Rik	Nynrin
	Kcnk2	Khnyn
	Usp19	Lats2
	Prrt2	Mipep
	Chst10	Defb48
	Klc3	Fdft1
	4930452B06Rik	Xkr6
	Rtn4rl1	Pinx1
	Cacng5	Ints9
	A230050P20Rik	Extl3
	1700021K19Rik	Dpysl2
	Npepl1	Rhobtb2
	Arhgef5	Pebp4
	Peg10	Ccar2
	Blvrb	Bmp1
	Optn	Gfra2
	Alx3	Rb1
	Mmp25	Lrch1
	Nkx3-1	Zc3h13
	Foxc2	Epsti1
	Foxl2os	Dgkh
	Fam169a	Vwa8
	Snurf	Wbp4
	Stx1b	Tdrd3
	Crtap	Bora
	Adgrb3	Pibf1
	Ttpa	Klf5
	Osr2	Klf12
	Matk	Lmo7
	Nxph3	Cln5
	Fbxo44	Mycbp2
	Usp43	D130009I18Rik
	Gm16432	4930449E01Rik
	Ptchd1	Slitrk1
	Cpne5	Gpc6
	Lrrc8d	Dct
	Csmd1	Gpr180
	Mapk13	Abcc4
	Nmb	Mbnl2
	Shank1	Dock9
	Trio	Clybl
	Trp53i11	1700108J01Rik
	Lrrc36	Itgbl1
	Prdm12	Prkaa1
	Gabra4	Ttc33
	Ly6h	Ptger4
	5330417C22Rik	Rictor
	Coch	Osmr
	Ece2	Lifr
	Magee2	Wdr70
	D130043K22Rik	Nup155
	Phactr3	2410089E03Rik
	Map6d1	Slc1a3
	Fam163a	Skp2
	Slc7a14	Prlr
	Dpp10	Rai14
	Ppp1r37	Rxfp3
	Zfp618	Adamts12
	Eng	Tars
	Comp	Mtmr12
	1700001C02Rik	Cdh10
	Gm6432	Cdh18
	Slc22a3	Myo10
	Lrfn1	Ank
	Tmem221	Fam173b
	Glrb	Sema5a
	Rgs7bp	Stk3
	Mir6538	BC048602
	Rapgefl1	Vps13b
	Rexo1	Lrp12
	Slc35f1	Zfpm2
	Disc1	Oxr1
	Hrasls	Abra
	Tspan33	1700022A22Rik
	Gm11992	Trps1
	Penk	Ext1
	Lpin2	Deptor
	Wnt3a	Tbc1d31
	Slc9a3r1	Wdyhv1
	Cacnb4	Trib1
	Ppp2r5a	Pvt1
	Chrm2	Col22a1
	Bace2	Trappc9
	Scarf2	Slc45a4
	Ngef	Gpr20
	Tril	Lypd2
	Abhd16b	Zc3h3
	Mir8104	Eef1d
	Morc1	Tsta3
	Snta1	Zfp623
	Nhsl2	Zfp707
	Fam174b	Fam83h
	Kcnip2	Spatc1
	Myo18a	Hgh1
	Clec2l	Mroh1
	B3galt6	Bop1
	Gatsl3	Slc52a2
	Spdya	Cpsf1
	Slc35f3	Vps28
	Fam43b	Gpt
	Lppr2	Lrrc14
	Etl4	Arhgap39
	Fam167a	Zfp251
	Smarca1	Zfp647
	G6b	Myh9
	Epo	C1qtnf6
	Alox5	Sstr3
	Adgra1	Cdc42ep1
	Psd	Pdxp
	Tmem9	Triobp
	Lrp4	Galr3
	Tspan13	Polr2f
	Heca	Sox10
	Grin2b	Slc16a8
	Gabrb2	Baiap2l2
	Map4k1	Pla2g6
	Arhgap6	Maff
	A830018L16Rik	Csnk1e
	Pfn3	Nptxr
	D030025P21Rik	Npcd
	Aqp5	Cbx6
	Dach1	Cbx7
	Mmd2	Mgat3
	Chd7	Mief1
	Tmem246	Tnrc6b
	Gucy1b3	Adsl
	Glb1l2	Mchr1
	F2rl1	Xpnpep3
	Prmt8	L3mbtl2
	Tmem144	Zc3h7b
	A930018P22Rik	Csdc2
	Fam124a	Pmm1
	Card10	Desi1
	Hist1h2ba	Srebf2
	Cryab	Rrp7a
	Ebf4	Pacsin2
	Adrbk2	Ttll1
	Rnf128	5031439G07Rik
	Cxadr	Ttc38
	Dclk3	Gramd4
	Alox15	Cerk
	Prss12	Brd1
	Slc7a10	Selo
	Nfatc1	Mapk11
	Zar1	Lmf2
	Klrg2	Kif21a
	Psd2	Pphln1
	Lamc3	Pus7l
	Gabrg3	Irak4
	Gpr156	Ano6
	Atp6v0e2	Arid2
	Cidea	Slc38a4
	Ndrg4	Rapgef3
	Olig2	Hdac7
	Lhfpl5	Vdr
	Abcc3	Pfkm
	Lypd4	Cacnb3
	Pou3f1	Ddx23
	Ralgds	Rnd1
	2810468N07Rik	Troap
	Klhl5	Spats2
	Eya4	Mcrs1
	Lin28a	Nckap5l
	Mir7029	Bcdin3d
	Ccdc106	Smarcd1
	Igfbp5	Lima1
	Rnf144b	Slc11a2
	Stxbp5l	Csrnp2
	Mir6977	Tfcp2
	BC030500	Grasp
	Lipg	Nr4a1
	2410017I17Rik	Krt80
	Ell3	Krt85
	Kcnc4	Krt86
	Kcnmb4os1	Krt1
	Raet1d	Krt77
	Sox14	Krt8
	Isoc2b	Eif4b
	Hcrtr1	Spryd3
	Prickle1	Soat2
	Sel1l3	Csad
	Arrdc4	Mfsd5
	Mir196b	Espl1
	4933416C03Rik	Sp7
	Arhgef40	Hoxc6
	Mfrp	Hoxc4
	Kcna2	Coro7
	B430212C06Rik	Vasn
	Pcdh15	Mgrn1
	Msx3	Gm16861
	Ankrd63	Tmem186
	Eml2	Clec16a
	Krtcap3	Snx29
	Zfa-ps	Cpped1
	Sox3	Ercc4
	Adgrb2	Pdxdc1
	Acan	Zdhhc8
	Ttyh1	Arvcf
	1700124L16Rik	2016-09-05
	Kbtbd13	B3gnt5
	2016-03-10	Yeats2
	Ism1	Dvl3
	Uhrf2	Eif4g1
	Eid3	Chrd
	Cdkl1	Gm16863
	Tecpr1	Vps8
	Gm6277	2510009E07Rik
	Slc24a3	Map3k13
	4930563E22Rik	Igf2bp2
	Slc1a2	Etv5
	Slc24a2	Crygs
	Prodh	Rtp2
	A330032B11Rik	Bcl6
	Phldb1	Mb21d2
	Evx2	Atp13a4
	Tub	Gp5
	H2-T9	Lsg1
	Naa11	Fam43a
	Cenpb	Acap2
	Arc	Dlg1
	T	Mfi2
	Galr2	Senp5
	Egln3	Cep19
	Hrct1	Tnk2
	Pcsk2	Iqcg
	1700026J14Rik	Kalrn
	Map3k6	Ccdc14
	Slc34a2	Hacd2
	Slc16a6	Pdia5
	Prkch	Dirc2
	Prrg3	Hspbap1
	Sema4d	Parp14
	Ppp3ca	Golgb1
	Xylt1	Polq
	Gjd3	Nr1i2
	Adra2b	Popdc2
	2810459M11Rik	Adprh
	Gfra3	Cd80
	Camk2n1	Arhgap31
	Abr	B4galt4
	Pcdha8	Zbtb20
	Kif5a	Gramd1c
	Gpr27	Cfap44
	En2	Boc
	Tbc1d4	Phldb2
	Trpm3	Cd96
	Plin5	Gm4827
	Isl1	Cblb
	Wbp2nl	Nfkbiz
	Susd4	Nxpe3
	Pcsk9	Cep97
	Parp10	Tmem45a2
	Atp1b1	Tmem30c
	Pde2a	Cmss1
	Sh2d4a	Dcbld2
	Ubash3b	Cpox
	Plce1	Cldnd1
	Cds1	Gabrr3
	Tescl	Gbe1
	Fibin	Nrip1
	Nos1ap	Usp25
	Adora2a	D16Ertd472e
	Rasd1	Mrpl39
	Jph3	App
	Cyb561	Adamts5
	9330162012Rik	Rwdd2b
	Ascl5	Bach1
	Pard6b	Urb1
	Fam217a	Paxbp1
	3110039M20Rik	4932438H23Rik
	Liph	Ifnar2
	Slc27a3	Ifnar1
	Kcng3	Ifngr2
	Cpm	Tmem50b
	Dll1	Son
	Fbln7	Gm10785
	Ednra	Cryzl1
	Kcnj6	Itsn1
	Gm5126	Mrps6
	Cntn1	Setd4
	Heyl	Cbr3
	Mapt	Dopey2
	Mad1l1	Cldn14
	Fam103a1	Hlcs
	Cox4i2	Erg
	Gabra5	Ets2
	Ovol1	Lca5l
	Agtr1a	Tiam2
	Rnf220	Arid1b
	Alx1	Tmem242
	Pcolce2	Synj2
	Clmn	Tulp4
	Rac3	Ezr
	Cap2	Rps6ka2
	Htatip2	Pde10a
	Gm53	Park2
	Ndn	Map3k4
	Igdcc3	Igf2r
	Cyp2r1	Chd1
	6330403A02Rik	Lnpep
	Slc47a2	Has1
	Hrh1	Zfp213
	Slc52a3	Zfp13
	Hfm1	Zscan10
	Syce3	Srrm2
	Cd24a	Traf7
	Kcnj8	Tsc2
	6030419C18Rik	Slc9a3r2
	Unc93b1	Igfals
	Eva1a	Telo2
	Iqsec3	Chtf18
	Chmp2b	Mslnl
	Pakap	Wdr24
	5930403L14Rik	Wfikkn1
	Pax6os1	Luc7l
	Ttc34	Neurl1b
	Gjb6	Bnip1
	Gns	Syngap1
	Tmem8	Itpr3
	Itga8	Uhrf1bp1
	Mir935	Def6
	Fendrr	Ppard
	Vwa2	Tead3
	Ablim1	Ppil1
	Cdc42ep3	Pi16
	Gal3st1	Cmtr1
	Tpcn1	Zfand3
	Mir6392	Sik1
	Mapk15	Rrp1b
	Slc39a8	Notch3
	Slc35g2	Brd4
	Arhgef7	Akap8l
	Ppara	Rasal3
	E130012A19Rik	Cyp4f15
	Klhl23	Zfp871
	Gm1564	Zfp955a
	Cartpt	Morc2b
	Egr2	Adamts10
	Tmem145	Kank3
	Lama5	Daxx
	Dlgap1	Zbtb22
	Usp13	Rgl2
	Fgd5	Slc39a7
	Olfr658	BC051537
	Tbx20	H2-Oa
	AF529169	Tap1
	Elavl4	Tap2
	Slc25a2	Notch4
	Barx2	Pbx2
	4930524B15Rik	Agpat1
	Adcy3	Prrt1
	Rgs9	Skiv2l
	Zfp296	Nelfe
	2310002F09Rik	Neu1
	Adgrg2	Vars
	Rarres1	G6bos
	Actl6b	Prrc2a
	Dcdc2a	Ltb
	Wnt9b	Nfkbil1
	Syce2	Cchcr1
	Clcn4-2	Ddr1
	Ccdc166	Tubb5
	Kcnn1	Dhx16
	Map10	Aars2
	Phox2a	Tcte1
	Nup62cl	Slc29a1
	Sema4f	Mrpl14
	Kcnj11	Vegfa
	Npffr1	Tjap1
	Pm20d2	Ttbk1
	Zbtb7c	Ptk7
	Sowahc	Cul7
	Synm	Pex6
	Npas2	Gltscr1l
	Gm7444	Ubr2
	Dzip1	Trerf1
	Bhlhe23	1700001C19Rik
	Gm12992	Ccnd3
	Inpp4b	Frs3
	3425401B19Rik	Foxp4
	Atp8a2	Tbc1d5
	Itgb4	Ebi3
	Rsph1	Stap2
	C1ql2	Chaf1a
	Foxf1	Ubxn6
	Cxcl16	Tnfaip8l1
	Thsd7b	Dpp9
	Hoxd12	Fem1a
	Acot4	Plin3
	Nek5	Arrdc5
	Caln1	Ptprs
	Ptch2	Safb
	Gpr176	Rfx2
	Ano1	Mllt1
	Col27a1	Khsrp
	Slc26a4	Tubb4a
	Sigirr	Trip10
	Slc25a1	Cntnap5c
	Popdc3	Efna5
	Gspt2	Rab31
	Trim71	Ralbp1
	Nfatc2	Twsg1
	Sall2	Zbtb14
	Bahcc1	Myl12a
	Ctnnd2	Myom1
	Patz1	Smchd1
	Ntn3	Xdh
	Kbtbd7	Slc30a6
	Tmem54	Crim1
	Peg13	Gpatch11
	Jph2	Atl2
	Wnt7a	Galm
	Tssk6	Slc8a1
	Epha6	Mta3
	Chst3	Plekhh2
	Slc12a3	Abcg8
	Prr7	Lrpprc
	Hpcal4	Camkmt
	Zim3	Six3
	1700086L19Rik	Atp6v1e2
	Kcng2	Socs5
	Rgs3	Mcfd2
	Grin2d	Ttc7
	Hpse	Msh2
	Mlycd	Foxn2
	Dok5	Ppp1r21
	Casr	Nrxn1
	Tox3	Adcyap1
	Vwce	Mkx
	2016-03-04	Npc1
	Mir6945	Ttc39c
	Slc4a11	Impact
	Zbtb48	Ss18
	2310001H17Rik	Mep1b
	Ptprn	Slc39a6
	Tnfrsf23	Elp2
	Lgi2	Fhod3
	Prox1	AW554918
	Ndrg2	Proc
	Tmem259	Kdm3b
	4933428G20Rik	Cd14
	9630001P10Rik	Wdr55
	Rgag4	Dnd1
	Cyp1b1	Pcdha1
	Atp9a	Pcdha2
	Ripk4	Pcdha3
	Lrrc63	Pcdha4
	Rprml	Gm37013
	Zfp872	Pcdha5
	Vtn	Pcdha6
	Mafb	Pcdha7
	Hpca	Pcdha9
	Mir671	Pcdha10
	Mark4	Pcdha11
	Zfp14	Pcdhb4
	Nrxn2	Pcdhb10
	Astn2	Pcdhb12
	Ptpn13	Pcdhga1
	Scnn1b	Pcdhgb1
	Sybu	Pcdhga4
	Bcat1	Pcdhgb2
	Luzp2	Pcdhga6
	Anks1	Pcdhga7
	Hoxb6	Pcdhgb4
	Rims1	Pcdhgb5
	Dok7	Pcdhga9
	Hs3st2	Pcdhgb6
	Helt	Pcdhga11
	Samd10	Pcdhgb8
	Cerkl	Pcdhgc3
	Pcdh20	Pcdhgc5
	Car10	Lars
	Ube2ql1	Dpysl3
	Bcl2l10	Tmed7
	Plcxd1	Sema6a
	Aldh5a1	Prr16
	9430021M05Rik	Gramd3
	Snap25	Aldh7a1
	Mid2	Prrc1
	Cybrd1	4930511M06Rik
	Eepd1	Isoc1
	Pcnxl2	Synpo
	Cdkn1a	Cd74
	Plec	Tcof1
	Ap1b1	Ppargc1b
	Nfkb1	Pcyox1l
	E030030I06Rik	St8sia3os
	4933406I18Rik	St8sia3
	Spon1	Nedd4l
	Slc26a5	Zfp532
	Esrrb	Ccbe1
	Ppp1r3e	Mc4r
	Pla2g16	Tubb6
	Fzd1	Ldlrad4
	Mir219a-2	Mc5r
	Arhgef1	Tcf4
	4833422C13Rik	Ccdc68
	Enox1	Me2
	Mgat4a	Cxxc1
	Rbfox1	Mbd1
	Olig3	Acaa2
	Degs2	Dym
	Rgma	Smad7
	Gm13034	Ctif
	Cldn5	Katnal2
	Cwh43	Atp5a1
	Trpc3	Epg5
	Usp49	Siglec15
	Uchl1os	Pard6g
	2010001E11Rik	LOC105246506
	Parvb	Hsbp1l1
	Cdkn2a	Zfp236
	Rgs14	Zfp516
	Ocln	Tshz1
	Tcf7l2	Zadh2
	Atp6v0a1	Zfp407
	Tmem30b	Cndp2
	Cckbr	Cpt1a
	Pcdhga12	Lrp5
	Mei4	1810055G02Rik
	Phc2	Cabp2
	Mir3093	Cabp4
	C1ql1	Pcx
	Pth2	Lrfn4
	Pex5l	Rbm14-rbm4
	1700020N01Rik	Rbm4
	Dlgap2	Rbm14
	Pitx2	Ccs
	Nrgn	Dpp3
	Nespas	Tmem151a
	E2f6	Sf3b2
	Tnfrsf13c	Gal3st3
	A330040F15Rik	Sart1
	Fam131a	Snx32
	Kif2b	Ap5b1
	1700030C10Rik	Kat5
	Gga3	Sipa1
	Pip5k1b	Map3k11
	Nsd1	Ehbp1l1
	Rhbdl1	Sssca1
	Arid3c	Ltbp3
	Pabpc4	Pola2
	Kcnv1	Gpha2
	Kif26a	Atg2a
	Icosl	Ehd1
	Pdgfd	Men1
	Pacsin3	Sf1
	Prom1	Pygm
	Hormad2	Rps6ka4
	Erich6	Ccdc88b
	Adgrv1	Vegfb
	Syt1	Macrod1
	Cry1	Flrt1
	AA414768	Mark2
	Gpc5	Slc22a30
	H2-K2	Nxf1
	Tbx21	B3gat3
	Kif13a	Incenp
	Grid1	Best1
	Otud6a	Dagla
	Nkapl	Cpsf7
	Moxd1	Tmem216
	Pou6f1	Tmem132a
	Foxa2	Ptgdr2
	Hoxb13	Gnaq
	Robo3	Gna14
	Gm5577	Ostf1
	Abca14	Rorb
	Ism2	E030003E18Rik
	Gnas	Aldh1a7
	Kcnh8	Tmem2
	Rps6kl1	Apba1
	Ddx4	Foxd4
	Slc7a8	Vldlr
	Gm4980	Rfx3
	Pcdhga5	Glis3
	Kcna3	D930032P07Rik
	Colgalt2	Rcl1
	Ocel1	Ermp1
	AW011738	Sgms1
	Slc40a1	Pank1
	Ccdc125	Cpeb3
	Chn1	Ide
	Lmx1a	Myof
	Gpr157	Sorbs1
	Grm2	Aldh18a1
	Ikzf4	E030044B06Rik
	Dnah17	R3hcc1l
	Atp7b	Loxl4
	Gsn	Hpse2
	Cacna1g	Got1
	Crip2	Entpd7
	C2cd4a	Cox15
	Serpine2	Dnmbp
	Chd3	Cwf19l1
	Runx1t1	Scd3
	Sez6	Wnt8b
	Ccnjl	Lzts2
	Tmem132c	Btrc
	Slc15a1	Ldb1
	Zfp280d	Nfkb2
	Tapbp	Trim8
	Nipal4	Arl3
	Pnma1	Wbp1l
	Cryl1	Taf5
	Cacna1b	Calhm2
	Rimbp3	Sh3pxd2a
	Mei1	Gsto2
	Gdf10	Itprip
	Sbspon	Xpnpep1
	Aldh1a3	Mxi1
	Pcdh8	Gpam
	Insrr	Tectb
	Nid2	Vti1a
	Lmo2	Nrap
	Cnnm1	Nhlrc2
	Foxb1	Fam160b1
	Rasgef1b	Trub1
	Galnt13	6720468P15Rik
	Nr0b1	Atrnl1
	Obsl1	Hspa12a
	Zdhhc15	Pdzd8
	Tbc1d16	Nanos1
	Slc16a14	Eif3a
	Foxi2	Disp1
	Ccdc91	Brox
	Foxd3	Mia3
	Trim52	Meig1
	Clstn2	Frmd4a
	Arhgap27	Gm10857
	Tmem56	Gata3
	Adrb2	9230102O04Rik
	Rapgef5	Taf3
	Fam117a	Kin
	Dot1l	Stam
	Fam221a	Mllt10
	St14	Pip4k2a
	Kcnd3	Armc3
	8430419L09Rik	Arhgap21
	Zfp819	Abi1
	Gbx2	4931423N10Rik
	Rax	Pax8
	Cpxm2	Nsmf
	Naprt	Tor4a
	Ap1g2	Fut7
	Fam213b	Abca2
	Tmem45b	Clic3
	Wdr93	Edf1
	Ankrd33b	Ccdc183
	Hmha1	Nacc2
	Elavl3	C330006A16Rik
	Tspyl5	Abo
	Rap1gap	Surf6
	Gng4	Adamtsl2
	Ddx19b	Vav2
	Slc22a17	Brd3
	Sorl1	Rxra
	Dab1	Col5a1
	Ntn1	Ntng2
	Rap1gap2	Rapgef1
	Fgf22	Trub2
	Igflr1	Zer1
	Cd302	D2Wsu81e
	5730522E02Rik	Lrrc8a
	Gjd2	Nup188
	Frmpd1	Fam73b
	Rbm11	Cstad
	Fam46a	Ntmt1
	Rcor2	Asb6
	Abcg1	Usp20
	0610040J01Rik	Ncs1
	Rgs6	Ass1
	4930455B14Rik	Abl1
	Fhad1	Qrfp
	1700001L05Rik	Ppapdc3
	Erbb4	Prrc2b
	Dll4	Dnm1
	Cbx4	St6galnac4
	Trim17	St6galnac6
	Chga	Cdk9
	Foxp1	Sh2d3c
	Zfp423	Tor2a
	St8sia1	Stxbp1
	Tll2	Lrsam1
	B3gnt2	Zbtb34
	Ppp1r3g	Zbtb43
	Hoxd3	Phf19
	Spesp1	Mrrf
	Lrp3	Crb2
	Ndnf	Nek6
	1700102P08Rik	Zeb2
	Fignl2	Mbd5
	Epcam	Cytip
	Foxl2	Acvr1
	Irx6	Tanc1
	Reps2	Wdsub1
	Mlxipl	Baz2b
	Brinp1	Rbms1
	Lrrc10	Tbr1
	Cdh24	Slc4a10
	Icam4	Fign
	D430019H16Rik	Csrnp3
	Tlx2	Stk39
	Fbxo31	Bbs5
	Bmyc	Slc25a12
	Smyd2	Pdk1
	Pth1r	Zak
	Meis3	Wipf1
	Gm13271	Chrna1
	Odf3b	Hoxd3os1
	Trim29	Hoxd4
	Hspb2	Rbm45
	Foxd2os	Osbpl6
	Axin2	Ttn
	Fkbp6	Nckap1
	Gpm6b	Itgav
	Nphs1	Ypel4
	Scx	Aplnr
	Gucy1a3	Spi1
	Ank1	Madd
	Bmp6	Arfgap2
	Cldn10	1110051M20Rik
	Tbc1d30	F2
	Kcnq2	Zfp408
	Aatk	Dgkz
	Kit	Ext2
	Basp1	Lrrc4c
	Mroh5	B230118H07Rik
	Fancf	Rag1
	6530402F18Rik	Cat
	Cldn7	Fbxo3
	Pax1	Hipk3
	Smtn	Rcn1
	Col9a3	Ano3
	Pcdha7-g	Arhgap11a
	Tfap4	Dph6
	Ttll8	Meis2
	Tmem171	Eif2ak4
	Gpr50	Plcb2
	Gas6	Disp2
	Col9a2	Ivd
	5830454E08Rik	Ccdc32
	Pxylp1	Rpusd2
	Klf3	Rmdn3
	Ccdc30	Dnajc17
	Fam129c	Vps18
	Gramd1b	Tyro3
	Sgk1	Gm28042
	9330158H04Rik	Pla2g4b
	Tuba3a	Map1a
	Rassf5	Wdr76
	Ihh	Spg11
	Farp1	Slc24a5
	Kremen2	Slc12a1
	Bend3	Shc4
	Tdrkh	Galk2
	Rab37	Mrps5
	Trap1a	Ttl
	Gnai1	Polr1b
	Rasgrp1	A730036I17Rik
	Gm11762	Pdyn
	Itgb3	Tgm6
	1700007G11Rik	Ptpra
	Enpp1	Avp
	Eci3	4930402H24Rik
	Ak7	Siglec1
	Cntn4	Hspa12b
	Tmem132e	Spef1
	Sfmbt1	Smox
	Dync1i1	Prnp
	Klhl14	Prn
	Neto1	Rassf2
	A930016O22Rik	Slc23a2
	Tns1	Lrrn4
	Ptprt	Lamp5
	Galnt12	Ankef1
	Mir412	Jag1
	Tuba4a	Macrod2
	Dhtkd1	Pcsk2os1
	1700016K19Rik	Csrp2bp
	Chrna3	Ralgapa2
	Tcp11	Pygb
	Ric1	Abhd12
	Shroom1	Sdcbp2
	Krtap17-1	Trib3
	Cnih3	H13
	Gng3	Mylk2
	Skap1	Cdk5rap1
	Sptbn4	1700003F12Rik
	Frmd3	Trp53inp2
	Rab27a	Edem2
	Kcns2	Procr
	Mplkip	Cep250
	Amer3	Spag4
	Syt9	Cpne1
	Clic6	Rbm12
	Klf15	Samhd1
	Frmd4b	Src
	2016-03-03	Blcap
	Svop	Ctnnbl1
	Pxn	Tgm2
	Cyfip2	Dhx35
	Zfp286	Mybl2
	Gm16701	Tox2
	Wnt1	Fitm2
	Iqgap2	Pkig
	Grin3b	Tomm34
	D930007P13Rik	Stk4
	Pllp	Rbpjl
	Cmtm1	Pigt
	Lin7a	Tnnc2
	Slc46a3	Snx21
	Smpd5	Zswim1
	Adrb1	Zfp335
	Dos	Mmp9
	Bcl6b	Ncoa5
	Cdh6	Zfp334
	Bscl2	Ocstamp
	Ncald	Zmynd8
	Traf1	Ncoa3
	Ramp1	Arfgef2
	Dpy19l2	Znfx1
	Tspan2os	B4galt5
	Cluh	Spata2
	Gstm4	Tmem189
	Trim14	Zfp64
	Ndst3	Bcas1
	4930579F01Rik	Cstf1
	Ccnb3	Ctcfl
	Gm6406	Ctcflos
	Tmem159	Pmepa1
	Pdgfb	Ppp4r1l-ps
	Ephx4	Vapb
	Kif21b	Stx16
	Kis2	Nelfcd
	Safb2	Tubb1
	Faah	Taf4a
	Pgbd1	Ogfr
	Fuom	Dido1
	Mdk	Helz2
	Fmn2	Stmn2
	Rhox13	Mrps28
	Dchs1	Zbtb10
	Nsun7	2610100L16Rik
	Pcsk1n	Crh
	Esm1	Nceh1
	Rassf4	Fndc3b
	Dmrt3	Pld1
	Mpst	Mecom
	Il17ra	Lrriq4
	Dnaja4	Zmat3
	Onecut1	Pik3ca
	Hecw2	Gm6639
	Wnt16	D3Ertd254e
	Lamc2	Spata5
	Shisa7	Ccrn4l
	Mks1	Elf2
	Sned1	Setd7
	Jam2	Maml3
	Lgr6	Nhlrc3
	Foxb2	Proser1
	Zfp518b	Spg20
	Sntb1	Dclk1
	Kcnab3	Gpr149
	Adamts19	Veph1
	Dnm3	Gfm1
	Gabbr2	Mfsd1
	Mir615	Golim4
	Zmynd10	Rapgef2
	Mpzl2	4930579G24Rik
	B3gnt8	Map9
	Zkscan16	Tlr2
	Magel2	Fhdc1
	Acap3	Tigd4
	Cpt1b	Kirrel
	Ski	Etv3
	Hand2	Lrrc71
	Dusp4	Pear1
	Slc9a2	Hapln2
	Eef1a2	Iqgap3
	Sstr1	Tmem79
	Fam159a	Slc25a44
	Gfra1	Sema4a
	Phf21b	Lmna
	Mamstr	Arhgef2
	Slc2a13	Syt11
	Fgf17	Ash1l
	Fbxl7	Pklr
	H2-Ab1	Clk2
	Crocc	Scamp3
	Tbx3	Thbs3
	Lfng	Trim46
	Mapk4	Efna3
	Ppfia2	Pygo2
	Dock8	Dennd4b
	Kcnn2	Lor
	Lhfpl3	Crct1
	Timp3	Cgn
	Adamtsl1	Tnfaip8l2
	Arap3	Sema6c
	BC026585	Adamtsl4
	Tmem179	Ecm1
	Pgpep1	Rprd2
	Mir92b	Prpf3
	Rbfox3	C920021L13Rik
	Pik3r5	Hfe2
	Rora	Ankrd34a
	Prune2	Pias3
	Slc12a5	Cd160
	Podn	Gja8
	Mga	Chd1l
	Sp8	Notch2
	Ptk2b	Zfp697
	Wasf3	Wars2
	Coro1a	Tbx15
	Slc27a2	Vtcn1
	Chrna5	Trim45
	Pcdhgc4	Ttf2
	Spata32	Ptgfrn
	Crb3	Atp1a1
	Qpct	Nhlh2
	Grin1	Vangl1
	Slco4a1	Ampd1
	Naaa	Olfml3
	B3galt5	Hipk1
	Dmc1	2010016I18Rik
	Ppp2r5d	Strip1
	Prr23a	Ampd2
	Gdf7	Sars
	Dync2h1	Prpf38b
	Zfp667	Fam102b
	Dmtn	Extl2
	A930011G23Rik	Gpr88
	Mir431	Cdc14a
	Mfsd2a	Rtca
	5730507C01Rik	Sass6
	Fam184a	Agl
	Mme	Frrs1
	Pepd	Alg14
	Rbm44	Abcd3
	Smagp	Bcar3
	Tec	Elovl6
	Snip1	Egf
	Gmnc	Casp6
	Slc35f4	Sec24b
	Gm1943	Sgms2
	Myod1	Papss1
	Panx1	Gstcd
	G630025P09Rik	Ppa2
	Dusp2	Cxxc4
	Pitx1	Cenpe
	Gm14207	Mttp
	1810034E14Rik	Adh6a
	Cdh8	Tspan5
	Nr4a2	Ccbl2
	Lbx1	Lmo4
	Ppp1r14a	Ddah1
	Pcdhga10	Syde2
	Prkag3	Wdr63
	Dlc1	Ssx2ip
	Alox12e	Prkacb
	Fam83g	Ttll7
	Prrxl1	Adgrl2
	Atf3	Usp33
	Hspa2	Zzz3
	Pigz	Ak5
	Nkx1-1	St6galnac5
	Cdh3	Acadm
	Pcsk5	Cth
	Kcp	Mos
	Hs3st4	Fam110b
	Arsi	Asph
	Tns2	1700123O12Rik
	Mir7023	Plekhf2
	BC048507	Usp45
	Nccrp1	Pnisr
	Mark1	Faxc
	Tmem88	Ufl1
	Adpgk	Bach2os
	Ispd	Mob3b
	Plcg2	Aco1
	Zfp503	Ddx58
	Spred3	Topors
	Ccno	Ubap2
	Slc12a7	AI464131
	Rinl	Fam219a
	Fam78a	Cntfr
	Amz1	Rpp25l
	Gpr68	Dnajb5
	Gpr45	Fam166b
	Kcnmb4	Tln1
	Grm6	Rgp1
	Slc13a5	5430416O09Rik
	Rangrf	Gne
	Pax3	Melk
	Ccr9	Zbtb5
	Fras1	Fbxo10
	Amdhd1	Slc25a51
	Dmbx1	Shb
	Fam65b	Ncbp1
	5930412G12Rik	Xpa
	Otop3	Nans
	Prkcz	Alg2
	T2	Msantd3
	Vash1	Tmeff1
	Pitx3	Zfp462
	D630045J12Rik	Ptpn3
	Tktl1	6330416G13Rik
	Fam107a	Tnc
	Zfp169	Trim32
	Rspo1	Cdk5rap2
	Dmd	Mpdz
	Rai2	Ttc39b
	Nefh	Bnc2
	Mir5126	Cntln
	Dennd2d	Cdkn2b
	Fam110a	E130114P18Rik
	Fjx1	Nfia
	Fgfr1	L1td1
	Sncaip	Ror1
	Stk26	Cachd1
	Mgat5b	Sgip1
	Slc44a2	Gm12709
	Fscn2	C8a
	Mfhas1	Prkaa2
	Asic2	Ppap2b
	Szt2	Dhcr24
	Epha5	Ssbp3
	Cib2	Cdcp2
	Tmem62	Tceanc2
	Atcayos	Yipf1
	Celf3	Lrp8
	Skor2	Zfyve9
	Fabp3	Nrd1
	Col15a1	Agbl4
	Zfp521	Mob3c
	Gm2027	Mknk1
	Plxnb2	Pomgnt1
	Spata13	Mast2
	Satb1	Mutyh
	Nmnat3	Hectd3
	Kcne1l	Plk3
	1700125G02Rik	Eri3
	Gfy	Slc6a9
	Sox6	Dph2
	Cyp2s1	Ipo13
	Trim2	St3gal3
	Zfp185	Kdm4a
	4930506M07Rik	Slc2a1
	1700012B09Rik	Zfp691
	Tfap2e	4933407E24Rik
	Cabp1	Utp11l
	Prorsd1	Fhl3
	Enpp4	Zc3h12a
	Ncam2	Lsm10
	Samd5	Stk40
	Nlgn2	Thrap3
	Gm7120	Trappc3
	6330419J24Rik	Tekt2
	Ccdc172	5730409E04Rik
	Sacs	Ncdn
	Sema4b	Sfpq
	Fam196a	Zmym1
	Rassf10	Gjb5
	Dnah1	Zscan20
	Cfap58	A3galt2
	Slc4a8	Zfp362
	Cdh1	Azin2
	Unc13b	Yars
	Ccdc3	Zbtb8a
	Gria2	Col16a1
	1700016H13Rik	Tinagl1
	Fbxw7	Nkain1
	Atxn7l1	Matn1
	Il17rc	Srsf4
	Bcas1os2	Med18
	Fam73a	Smpdl3b
	Il17d	Ahdc1
	9430076C15Rik	Slc9a1
	Kcnc1	Fam46b
	Usp6nl	Cnksr1
	Chst2	Grrp1
	Cacnb1	Sepn1
	Grm1	Clic4
	Pabpc5	Srrm1
	Klb	Rcan3
	Kcnk15	Gale
	Ntn4	Asap3
	Dgkeos	Zfp46
	Zkscan2	Ephb2
	Prkg1	Zbtb40
	Tex12	Hspg2
	Cthrc1	Ece1
	Plekhg4	Cda
[truncated: 2,032 more rows]
