# Supplementary material for: Integrative epigenomic analysis reveals unique epigenetic signatures involved in unipotency of mouse female germline stem cells
Source: Genome Biol. 2016 Jul 27;17:162. doi: 10.1186/s13059-016-1023-z (PMC4963954; doi:10.1186/s13059-016-1023-z)
Supplement: Additional file 5: Table S5. — List of genes methylated in FGSCs and/or MGSCs. (XLSX 180 kb) [file 13059_2016_1023_MOESM5_ESM.xlsx]

## Sheet: FGSC-specific DNAme
Table S5: List of genes methylated in FGSCs and/or MGSCs.
The list of genes with FGSC-specific DNA methylation at promoter regions.
Xkr4
Sox17
Fam150a
Sntg1
Rrs1
3110035E14Rik
Sgk3
Mcmdc2
Ppp1r42
Slco5a1
Prdm14
Ncoa2
Tram1
Msc
Trpa1
Kcnb2
Sbspon
Stau2
Jph1
Tfap2d
Tfap2b
Efhc1
Kcnq5
4933415F23Rik
B3gat2
Col19a1
Adgrb3
Khdrbs2
Bend6
Ptpn18
Prss39
Plekhb2
Cnnm4
Cnga3
Lyg2
Aff3
Chst10
Npas2
Tbc1d8
Rfx8
Slc9a2
Pou3f3
2900092D14Rik
Slc40a1
Dnah7b
Tmeff2
Tmem194b
Mfsd6
1700019D03Rik
Hecw2
Boll
Plcl1
Satb2
Aox4
Als2cr11
Ica1l
Pard3b
Zdbf2
Crygd
Crygc
Cryga
Pth2r
Erbb4
March4
Igfbp2
Igfbp5
Rufy4
Ctdsp1
Prkag3
Wnt6
Wnt10a
Cdk5r2
Fev
Cryba2
Ihh
Ptprn
Gm15179
Speg
Asic4
Chpf
Tmem198
Obsl1
Inha
Slc4a3
Epha4
Pax3
Sgpp2
Scg2
Serpine2
Col4a3
Slc19a3
Dner
Nmur1
Ptma
Ecel1
Efhd1
Dnajb3
Gbx2
Ackr3
Mlph
Lrrfip1
Rbm44
Ramp1
Fam132b
1700020N18Rik
Hes6
Asb1
Ankmy1
Rnpepl1
Sned1
Bok
Dtymk
Slco4c1
Cntnap5b
Cdh20
Tnfrsf11a
Cntnap5a
2900060B14Rik
Tfcp2l1
Gli2
Inhbb
Tmem185b
Tmem37
C1ql2
En1
Dpp10
Lypd1
Tmem163
Cxcr4
Thsd7b
Cd55
Pm20d1
Rab29
Slc45a3
Lemd1
Pik3c2b
Optc
Myog
Lgr6
Gpr37l1
Rnpep
Pkp1
Gm15850
Kif21b
Nr5a2
Lhx9
Brinp3
Hmcn1
Tsen15
Colgalt2
Nmnat2
Shcbp1l
Npl
Rgs8
Rgs16
Cacna1e
Lhx4
Tdrd5
Nphs2
Ralgps2
BC026585
Brinp2
Astn1
Ankrd45
Dnm3
Prrx1
Atp1b1
Sft2d2
Mpzl1
Rcsd1
Mael
Gm16701
Fam78b
Aldh9a1
Rxrg
Lmx1a
Olfml2b
Adamts4
B4galt3
Klhdc9
Pvrl4
F11r
Vangl2
Kcnj10
Igsf9
Dusp23
Fmn2
Grem2
Rgs7
Cdc42bpa
Gm5069
6330403A02Rik
Mixl1
Cnih3
Enah
Capn2
Ccdc185
Susd4
Tlr5
Hlx
Marc1
C130074G19Rik
Mark1
D1Pas1
Esrrg
Prox1
Batf3
Ppp2r5a
Kcnh1
Syt14
Irf6
G0s2
Cd46
Oprm1
Rgs17
Akap12
Ppp1r14c
Lrp11
Zc3h12d
Samd5
Gm6150
Grm1
Epm2a
Plagl1
Phactr2
Fuca2
Aig1
Nmbr
Heca
Hebp2
Arfgef3
Perp
Olig3
Slc35d3
Map3k5
Pde7b
1700020N01Rik
Gm5420
Slc2a12
Tcf21
Eya4
Slc18b1
Vnn1
Moxd1
Enpp1
Akap7
Samd3
Lama2
Soga3
Rspo3
Hey2
Tpd52l1
Nkain2
Clvs2
Fam26f
Hs3st5
G630090E17Rik
AI317395
Slc16a10
Slc22a16
Mettl24
Mical1
Smpd2
Ppil6
Nr2e1
Sobp
Cd24a
Aim1
Prdm1
Bves
Lin28b
Grik2
Sim1
Fam162b
Vgll2
Slc35f1
Pkib
Sept10
Ddit4
Spock2
4632428N05Rik
Pcbd1
Nodal
Npffr1
H2afy2
Col13a1
2010107G23Rik
Neurog3
Supv3l1
Srgn
Tet1
Atoh7
Sirt1
Dnajc12
Lrrtm3
Gm31763
Egr2
Tmem26
Slc16a9
Adora2a
Upb1
Ddt
Derl3
Chchd10
Col18a1
Sumo3
Lrrc3
Aire
Ccdc105
Slc1a6
Shc2
Madcam1
Hcn2
Fgf22
Lppr3
Cfd
R3hdm4
Grin3b
Dos
1600002K03Rik
Apc2
Pcsk4
Reep6
Plk5
Onecut3
Atp8b3
Btbd2
Lingo3
Diras1
Sgta
Zbtb7a
Eef2
Atcayos
Atcay
Tbxa2r
Gipc3
4930404N11Rik
S1pr4
Tle6
Sirt6
Gm1553
1700028I16Rik
Eid3
1500009L16Rik
Cry1
Syn3
Timp3
Ascl1
Dram1
Sycp3
Slc5a8
Anks1b
Slc25a3
Amdhd1
Ccdc38
Ntn4
Plxnc1
Socs2
5730420D15Rik
Ccer1
Poc1b
Galnt4
Alx1
Slc6a15
Tmtc2
Ppfia2
Lin7a
Myf5
Syt1
Nav3
Kcnc2
Trhde
Lgr5
Ptprr
4933416C03Rik
Kcnmb4
Kcnmb4os1
Kcnmb4os2
Lrrc10
Cpm
Slc35e3
Rap1b
Irak3
Msrb3
Wif1
Rassf3
D930020B18Rik
Avpr1a
Ppm1h
Fam19a2
Lrig3
March9
Agap2
Arhgef25
Kif5a
Ndufa4l2
Nxph4
Gls2
Spryd4
Apon
Smarcc2
Erbb3
Dgka
Itga7
Patz1
4921536K21Rik
Dusp18
Pes1
Mtfp1
Sec14l2
Gatsl3
Osm
Hormad2
Cabp7
Nipsnap1
Nefh
Ap1b1
Rasl10a
Pgam2
Nacad
Adcy1
Igfbp3
Gm11992
Upp1
Vwc2
Zpbp
Cobl
Vstm2a
Plek
Cnrip1
Lgalsl
Otx1
Zrsr1
Bcl11a
Ccdc85a
Efemp1
Prorsd1
Stc2
Mpg
Hbq1b
Stk10
Fgf18
Npm1
Tlx3
Ranbp17
Slit3
Fbll1
Wwc1
Gabra1
Gabrb2
C1qtnf2
Ccnjl
Adra1b
Il12b
Ebf1
Cyfip2
Sgcd
Trim7
Flt4
Rasgef1c
Zfp454
Zfp354b
Ppp2ca
Olfr1371
Shroom1
Sowaha
Il13
Slc22a5
Slc22a21
Slc22a4
Pdlim4
Meikin
Gpx3
Slc36a2
Glra1
2010001A14Rik
Hand1
Zfp672
Olfr322
Olfr315
2810021J22Rik
Hist3h2ba
Hist3h2bb-ps
Hist3h2a
Trim17
Wnt3a
Wnt9a
Prss38
Olfr222
Rasd1
Slc47a1
Fam83g
Adora2b
Cenpv
Zfp286
Hs3st3b1
Hs3st3a1
Dnah9
Shisa6
Rcvrn
Glp2r
Ntn1
Pik3r6
Mfsd6l
Arhgef15
Rangrf
Hes7
Alox12b
Gucy2e
Chd3os
Naa38
Tmem88
Efnb3
Atp1b2
Sox15
Fgf11
Tmem102
G630025P09Rik
Nlgn2
Tnk1
Kctd11
2810408A11Rik
Ybx2
Slc2a4
Cldn7
Slc16a11
Slc16a13
Alox12
Alox12e
Cxcl16
Zmynd15
Pld2
Pitpnm3
4933427D14Rik
1700051A21Rik
Fbxo39
Tekt1
Atp2a3
Camkk1
P2rx5
Spata22
Rap1gap2
E130309D14Rik
Hic1
Rtn4rl1
Tlcd2
Myo1c
Doc2b
1700016K19Rik
Bhlha9
Tusc5
Slc6a4
Trp53i13
Abhd15
Sez6
2610507B11Rik
Aldoc
Sarm1
Vtn
Sebox
Lyrm9
Rab11fip4
Adap2
Asic2
Tmem132e
Slfn10-ps
Rasl10b
Gas2l2
Hnf1b
Acaca
Lhx1
Lhx1os
Car4
2610027K06Rik
Tbx2
Tbx4
Ppm1e
Rad51c
Tex14
Hsf5
Mks1
C030037D09Rik
Trim25
Dgke
Nog
Pctp
Hlf
Kif2b
Car10
Wfikkn2
Epn3
Chad
Dlx3
Dlx4
A730090H04Rik
Fam117a
Nxph3
Ngfr
B4galnt2
Igf2bp1
Hoxb13
Gm11538
Gm53
Hoxb9
Hoxb8
Hoxb7
Hoxb6
Hoxb5
Hoxb4
Hoxb3
Hoxb2
Hoxb1
Skap1
Tbx21
Srcin1
2410003L11Rik
E130012A19Rik
Cisd3
1700001P01Rik
Lasp1
Plxdc1
Arl5c
Stac2
Ppp1r1b
Tcap
Zpbp2
Rapgefl1
Gjd3
Igfbp4
Smarce1
Krt25
Krt26
Krt19
Krt17
Hap1
Nt5c3b
Klhl10
Ttc25
Cnp
Kcnh4
Stat5a
Tubg2
Plekhh3
Ccr10
Cntnap1
Vps25
Wnk4
Coa3
Cntd1
Ifi35
Rnd2
LOC666331
Rdm1
4930417O22Rik
Mpp3
Mpp2
Pyy
Nags
C1ql1
Plcd3
Rprml
Wnt3
Mapt
March10
Limd2
Ftsj3
Smarcd2
Tcam1
Ern1
1810010H24Rik
Cacng4
Cep112
Axin2
Gna13
Slc16a6
Prkar1a
Fam20a
Kcnj2
Sox9
Gm11681
Cog1
Kif19a
Gprc5c
Rab37
Ush1g
Otop2
Hid1
Galr2
Sphk1
Mgat5b
Tmc8
Tmem235
C1qtnf1
Cbx8
Cbx4
Ccdc40
Nptx1
Enthd2
1810043H04Rik
Fam195b
Ppp1r27
Alyref
Anapc11
Npb
Notum
Slc16a3
Tex19.2
Tex19.1
Ogfod3
Rab40b
Fn3k
Tbcd
Zfp750
Ptchd3
Pomc
Efr3b
Dnajc27
Adcy3
Fam228a
Pfn4
Apob
Gdf7
Hs1bp3
Ttc32
Msgn1
Fam49a
Mycn
Fam84a
E2f6
Kcnf1
Odc1
5730507C01Rik
1700030C10Rik
9030624G23Rik
Grhl1
Rnf144a
Cmpk2
Sox11
Fam150b
Fam110c
Slc26a4
Ccdc71l
Ferd3l
Twist1
Hdac9
Prps1l1
Tspan13
Gm5434
Meox2
Scin
Stxbp6
Nova1
3110039M20Rik
Coch
Npas3
Egln3
Insm2
Brms1l
E030019B13Rik
Nkx2-1
Nkx2-9
Foxa1
Sstr1
Clec14a
Mia2
Gm20063
Lrfn5
Wdr20rt
Mdga2
Klhdc1
5830428M24Rik
Vcpkmt
Cdkl1
Pygl
F730035M05Rik
Tomm20l
Gpr135
L3hypdh
Jkamp
Ccdc175
Rtn1
Lrrc9
4930447C04Rik
Six6
Tmem30b
Prkch
Syt16
1700086L19Rik
Akap5
Hspa2
Sptb
Rab15
Plek2
Pigh
Arg2
Galnt16
Plekhd1
Ccdc177
Smoc1
Slc8a3
Ttc9
Map3k9
Rgs6
Dpf3
2410016O06Rik
Acot5
Acot6
Pnma1
Coq6
Rnf113a2
Vsx2
Syndig1l
Rps6kl1
Pgf
Mfsd7c
Vash1
Zdhhc22
Tmem63c
Ngb
Tshr
Flrt2
Kcnk10
Kcnk13
Gpr68
Slc24a4
Chga
Itpk1
Cox8c
Prima1
Gsc
Clmn
Tcl1
Tunar
D430019H16Rik
Ak7
Vrk1
Bcl11b
Hhipl1
Cyp46a1
Slc25a29
Dlk1
Dio3os
Dio3
Amn
Gm266
Ckb
Xrcc3
Zfyve21
Mir203
Kif26a
Tmem179
Adssl1
Zbtb42
Jag2
Btbd6
Tex22
Crip1
4930427A07Rik
Tmem121
Vipr2
D430020J02Rik
Gm10421
Sp8
2810429I04Rik
Calml3
Pfkp
Adarb2
Chrm3
Ryr2
Actn2
Ero1lb
Lyst
Gng4
Hecw1
Sugct
Mplkip
Amph
Sfrp4
Elmo1
Pgbd1
Nkapl
Hist1h1t
Hist1h4a
Hist1h3a
Hist1h1a
Hist1h2ba
Hist1h2aa
Scgn
Gm11346
BC005537
D130043K22Rik
Aldh5a1
9330162012Rik
Dcdc2a
Nrsn1
Hdgfl1
2610307P16Rik
Agtr1a
Hus1b
Foxq1
Serpinb6c
Tubb2b
Pxdc1
Gm15908
Eci3
Ppp1r3g
Nrn1
Ly86
Dsp
Bmp6
Tfap2a
Tmem14c
Elovl2
Nol7
Rnf182
Cd83
Jarid2
Rbm24
Nhlrc1
Tpmt
Rnf144b
Zfp169
Barx1
Susd3
9430083A17Rik
Nxnl2
Shc3
Diras2
Msx2
Gprin1
Sncb
Unc5a
Fgfr4
Nsd1
Pfn3
Prr7
Neurog1
Cxcl14
Slc25a48
Trpc7
Spock1
2210016F16Rik
Ntrk2
Spata31d1b
Gas1
Dapk1
Fbp1
Ercc6l2
Slc35d2
1810034E14Rik
Zfp708
Zfp459
4930525G20Rik
BC048507
Adcy2
Ube2ql1
Irx1
Slc6a3
Nkd2
Trip13
Tppp
Slc9a3
Ahrr
Pcsk1
Gpr150
Mctp1
C130071C03Rik
Edil3
Hapln1
Acot12
Ankrd34b
Fam151b
Thbs4
Cmya5
Dmgdh
Otp
Crhbp
Polk
Hmgcr
Gcnt4
Fam169a
Cartpt
Serf1
Ocln
Marveld2
Ccdc125
Ccnb1
Pik3r1
Fam159b
Rgs7bp
Rnf180
Htr1a
Elovl7
Rab3c
Map3k1
Gm15326
Ddx4
Ccno
Mcidas
Esm1
Hspb3
Fst
Itga2
Pelo
Isl1
Emb
Mrps30
Fgf10
Paip1
3110070M22Rik
Nim1k
Abhd6
Pxk
4930452B06Rik
4930455B14Rik
Fezf2
Gm5087
Synpr
Lrrc3b
Rarb
Nid2
Saysd1
Comtd1
Zfp503
Wnt5a
Cacna2d3
Il17rb
Chdh
Sfmbt1
Smim4
Bap1
Dnah1
Slc18a3
Prrxl1
Vstm4
Ptpn20
Gdf10
Zfp488
9230112D13Rik
Grid1
Cdhr1
Nrg3
Fam213a
Dydc1
Ptgdr
Gnpnat1
Bmp4
Gch1
Mapk1ip1l
Lgals3
Dlgap5
Atg14
Otx2
Otx2os1
Slc35f4
Olfr750
Ndrg2
Sall2
Olfr1512
Slc7a7
Cebpe
Myh6
Thtpa
Jph4
Lrrc16b
Fitm1
Psme1
Emc9
Rec8
Tgm1
Ltb4r2
Sdr39u1
Atp12a
Rnf17
Zmym2
Gja3
Gjb2
Cryl1
Il17d
Fgf9
Shisa2
Amer2
Spryd7
Trim13
Dleu2
Dleu7
Gata4
Tdh
Sox7
A930011O12Rik
Fzd3
Clu
Adra1a
Pnma2
Ebf2
Nefl
Nefm
A230070E04Rik
1700092C10Rik
Nkx2-6
Nkx3-1
Egr3
9930012K11Rik
Pdlim2
Piwil2
Phyhip
Hr
Fgf17
Fndc3a
Htr2a
5031414D18Rik
Lrrc63
4930564B18Rik
Serp2
Enox1
Tnfsf11
Rgcc
Mtrf1
Kbtbd7
Kbtbd6
Pcdh8
Pcdh17
Pcdh20
Klhl1
Dach1
Kctd12
Slain1
Ednrb
Pou4f1
Trim52
Slitrk1
Gpc5
Sox21
Cldn10
Uggt2
Hs6st3
Farp1
Slc15a1
Timm8a2
Tm9sf2
Gm5089
Zic5
2610035F20Rik
Zic2
Nalcn
Fgf14
Plcxd3
Egflam
C1qtnf3
Rxfp3
Gm5144
Cdh6
Basp1
Gm5468
Fam134b
March11
Fbxl7
Fam105a
Ankrd33b
Cct5
Tspyl5
Matn2
Erich5
Nipal2
Osr2
Fbxo43
Grhl2
Cthrc1
Rims2
Dpys
Abra
Rspo2
2310069G16Rik
Kcnv1
Samd12
Mal2
Nov
Col14a1
Sntb1
Zhx2
Fbxo32
Mtss1
Zfp572
Fam84b
Pvt1
Adcy8
Kcnq3
Ndrg1
Kcnk9
Peg13
Dennd3
Arc
Them6
Lynx1
Ly6k
Hemt1
Ly6h
Rhpn1
Mafa
Gsdmd
Fam83h
Oplah
Gpaa1
Scrt1
Fbxl6
Slc39a4
Lrrc24
C030006K11Rik
Cacng2
Pvalb
Tst
Mpst
Elfn2
Mfng
Card10
H1f0
Sox10
Gm10863
Dmc1
Sun2
Cbx7
Mgat3
Fam83f
Mchr1
Dnajb7
1700029P11Rik
Tnfrsf13c
Wbp2nl
Naga
Fam109b
Nfam1
A4galt
1700001L05Rik
Bik
Scube1
Sult4a1
Pnpla3
Parvb
Ldoc1l
Gm20556
Phf21b
Ribc2
Wnt7b
AU022754
Ppara
Pkdrej
Ttc38
Alg12
Ttll8
Mov10l1
Adm2
Tymp
Odf3b
Syce3
Cpt1b
C230037L18Rik
Syt10
Cpne8
Slc2a13
Adamts20
Nell2
Dbx2
4833422M21Rik
Slc38a1
Slc38a2
Amigo2
Col2a1
H1fnt
Zfp641
Olfr282
Olfr281
Wnt10b
Wnt1
Ddn
Dhh
Prph
C1ql4
Dnajc22
Aqp2
Aqp5
Gpd1
Tmprss12
C330013E15Rik
Dazap2
Slc4a8
Scn8a
Krt81
Krt75
Gm5476
Krt2
Krt4
Krt79
Krt8
Krt18
Map3k12
Atf7
Hoxc13
Hoxc12
Hotair
Hoxc11
Hoxc10
Hoxc9
Hoxc6
Hoxc5
Hoxc4
Smug1
Gtsf1
Pde1b
Ppp1r1a
Zfp174
Zfp597
Adcy9
Tfap4
Ppl
Tmem114
Abat
Grin2a
Rpl39l
Atf7ip2
Prm1
Litaf
Shisa9
Mpv17l
Ifitm7
2900011O08Rik
Myh11
Efcab1
Pkp2
Spag6
2610318N02Rik
Rimbp3
Tmem191c
Klhl22
Slc25a1
Prodh
Rtn4r
Tbx1
Cldn5
B3gnt5
Map6d1
Eif2b5
Camk2n2
Fam131a
Thpo
2510009E07Rik
Ehhadh
Liph
Dgkg
Fetub
Sst
P3h2
Hrasls
Hes1
Tmem44
Mfi2
Pigz
Slc12a8
Adcy5
Sema5b
Parp14
Kpna1
Casr
Ildr1
Stxbp5l
Maats1
Adprh
Cd80
Igsf11
Lsamp
BC002163
Zdhhc23
Sidt1
Cd200r1
Tagln3
Morc1
Bbx
5330426P16Rik
St3gal6
Epha6
Epha3
Chmp2b
Cadm2
Rbm11
Btg3
Chodl
Ncam2
Jam2
Cyyr1
Adamts5
Grik1
Cldn8
Scaf4
Hunk
Olig2
Olig1
A930006K02Rik
Clic6
Chaf1b
Sim2
Ripply3
Brwd1
Sh3bgr
Bace2
Tmprss2
Ripk4
Pisd-ps2
Ldhal6b
Zdhhc14
Dynlt1a
Prr18
T2
T
Pabpc6
Pacrg
Park2
Slc22a3
Slc22a1
Airn
Dact2
Thbs2
Ermard
Dll1
Zfp945
Zfp13
Zscan10
Mmp25
Ccdc64b
Tnfrsf12a
Cldn6
Paqr4
Kremen2
Flywch2
Prss41
Prss21
Prss27
Ntn3
Caskin1
Rab26
Npw
Gfer
Hs3st6
Eme2
Nme3
Unkl
Cacna1h
Sstr5
Sox8
2810468N07Rik
Gng13
Rhbdl1
Nme4
Arhgdig
Neurl1b
Lemd2
Grm4
Hmga1
Tcp11
Def6
Tead3
Mapk13
Pnpla1
Cdkn1a
Mdga1
Btbd9
Glp1r
Abcg1
Rsph1
Pde9a
Cbs
Hsf2bp
Notch3
Ephx3
Rasal3
A530088E08Rik
Cyp4f39
Zfp799
Zfp870
Zfp563
Morc2b
Zbtb22
Tapbp
Pfdn6
B3galt4
H2-K1
Ring1
H2-Ab1
Ppt2
Prrt1
Atf6b
Stk19
Dxo
Slc44a4
Hspa1b
Hspa1a
Hspa1l
G6b
Ly6g6c
Ly6g6d
Ltb
Lta
Atp6v1g2
Ddx39b
H2-D1
H2-Q1
H2-Q4
H2-Q10
Tcf19
Gm11127
Rpp21
Rnf39
H2-M5
Gabbr1
Olfr95
H2-M3
Tnfrsf21
Pla2g7
Tdrd6
Enpp4
Clic5
Tcte1
Tmem151b
Slc29a1
Capn11
1600014C23Rik
Rsph9
Dlk2
Ttbk1
Klhdc3
Gnmt
2310039H08Rik
Prph2
Guca1b
AI661453
Ccnd3
Usp49
Frs3
Frs3os
A730006G06Rik
Treml1
Apobec2
Lrfn2
Daam2
Rftn1
Dazl
St6gal2
Shd
Plin5
Lrg1
Fem1a
Ptprs
Lonp1
Nrtn
Rfx2
Slc25a23
Crb3
Tubb4a
Vav1
Cntnap5c
Fer
Tmem232
Mtcl1
Rab12
Lama1
Zbtb14
A330050F15Rik
Myl12b
Spdya
Trmt61b
Alk
Galnt14
Ehd3
Srd5a2
Cdc42ep3
Cyp1b1
Tmem178
Kcng3
Six3
Six2
Prkce
Epas1
Tmem247
Epcam
Kcnk12
Foxn2
Gtf2a1l
Fshr
Adcyap1
Bambi
Mkx
Armc4
Mpp7
Fzd8
Thoc1
Abhd3
1010001N08Rik
Gata6
Gm6277
Cables1
Ankrd29
Cabyr
Psma8
Kctd1
Dsc3
Dsg2
Rnf125
Klhl14
Asxl3
Dtna
Mapre2
2700062C07Rik
Mocos
Celf4
Pik3c3
Syt4
Camk4
Nme5
Mzb1
Cxxc5
Psd2
Cystm1
Eif4ebp3
Cd14
Dnd1
Pcdha2
Pcdha3
Pcdha5
Pcdha8
Pcdha9
Pcdha10
Pcdha11
Pcdha12
Pcdhac1
Pcdhac2
Pcdhb1
Pcdhb13
Slc25a2
Pcdhga2
Pcdhga3
Pcdhga4
Pcdhgb2
Pcdhga5
Pcdhga6
Pcdhga7
Pcdhgb4
Pcdhga8
Pcdhgb5
Pcdhga9
Pcdhgb6
Pcdhga10
Pcdhgb7
Pcdhga11
Pcdhga12
Pcdhgc4
Pcdha7-g
Hdac3
Rell2
Pcdh1
Pabpc2
Prelid2
Rbm27
Gpr151
Stk32a
Jakmip2
Mcc
Kcnn2
Trim36
Ticam2
Cdo1
Lvrn
Tnfaip8
Prr16
Ftmt
Sncaip
Zfp608
March3
Megf10
Slc27a6
Adamts19
Chsy3
Arsi
Cdx1
Pde6a
Arhgef37
Mir145a
Afap1l1
Ablim3
Adrb2
Napg
Onecut2
Nars
Atp8b1
Rax
Ccbe1
Pmaip1
Mc4r
Gnal
Impa2
Slmo1
Dcc
Mapk4
Mbd1
Cfap53
Lipg
Skor2
Pias2
St8sia5
Pstpip2
Setbp1
Nfatc1
Sall3
Galr1
Fam69c
Neto1
Cbln2
Dok6
Tmx3
Mtl5
Gal
Suv420h1
Gstp2
Ptprcap
Kdm2a
Sptbn2
Ccdc87
Ctsf
Zdhhc24
Peli3
Npas4
Brms1
Tmem151a
Yif1a
Gal3st3
AI837181
Efemp2
Snx32
1700020D05Rik
Ovol1
Fam89b
Tigd3
Capn1
1700123I01Rik
Gpha2
Cdc42bpg
Esrra
Tex40
Vegfb
Nudt22
Macrod1
Flrt1
Rcor2
2700081O15Rik
Pla2g16
Hrasls5
Chrm1
Stx5a
Tmem223
Gng3
Bscl2
Asrgl1
Syt7
Vwce
Slc15a3
Gna14
Foxb2
Pcsk5
2410127L17Rik
Mamdc2
Fam189a2
Pip5k1b
Pgm5
Dmrt1
Dmrt3
2610016A17Rik
Dmrt2
Kcnv2
Slc1a1
4430402I18Rik
Ppapdc2
Ak3
Insl6
Rln1
Uhrf2
Gldc
Ppp1r2-ps3
Dkk1
Rnls
Ch25h
Slc16a12
Htr7
Hectd2
Ppp1r3c
A330032B11Rik
Hhex
Cyp26a1
Ffar4
Slc35g1
Noc3l
Pdlim1
Ccnj
Zfp518a
Tll2
Pik3ap1
Slit1
Frat1
Frat2
Zdhhc16
Sfrp5
Golga7b
Crtac1
Pyroxd2
Cnnm1
Nkx2-3
Scd1
Sec31b
Pax2
Sema4g
Kazald1
Tlx1
Lbx1
Fgf8
Hps6
Nolc1
Elovl3
Pitx3
Fbxl15
Tmem180
2010012O05Rik
Cnnm2
Nt5c2
Ina
Pcgf6
Sh3pxd2a
Obfc1
Cfap58
Sorcs3
Xpnpep1
Add3
Rbm20
Adrb1
Vwa2
Afap1l2
Gfra1
Ccdc172
4930506M07Rik
Vax1
Kcnk18
Slc18a2
Prlhr
Nanos1
Csf2ra
Taf1a
Bend7
Phyh
Ccdc3
Gata3
4930412O13Rik
9230102O04Rik
Prkcq
Fbxo18
Itga8
E030013I19Rik
C1ql3
St8sia6
Plxdc2
Nebl
A930004D18Rik
Gm17762
Spag6l
Armc3
Msrb2
4921504E06Rik
Gpr158
Myo3a
Gad2
Nxph2
Pax8
Cacna1b
Arrdc1
Nelfb
4933433C11Rik
Cysrt1
Lrrc26
Grin1
Grin1os
Entpd2
Phpt1
Gm996
Bmyc
Surf4
Stkld1
Fam163b
Olfm1
Ppp1r26
1700007K13Rik
Mrps2
Barhl1
6530402F18Rik
Cercam
Zdhhc12
Endog
Ier5l
Ntmt1
Prrx2
Fibcd1
Aif1l
Ppapdc3
Ciz1
Pip5kl1
Eng
Lmx1b
C130021I20Rik
Pbx3
Psmd5
Cutal
Gm13446
Lhx6
Crb2
Lhx2
Nr5a1
Olfml2a
Zeb2
Kif5c
Lypd6
Nmi
Cacnb4
Rprm
Galnt13
Kcnj3
Nr4a2
Acvr1c
Pla2r1
Tbr1
Dpp4
Ifih1
Gca
Kcnh7
Slc38a11
Galnt3
Scn9a
Lrp2
Klhl23
Sp5
Gad1
Cybrd1
Dlx1
Sp9
Chn1
Evx2
Hoxd13
Hoxd12
Hoxd11
Hoxd10
Hoxd9
Hoxd8
Hoxd3os1
Hoxd3
LOC102634401
Hoxd1
Ttc30b
Ttc30a1
Pde11a
Cyct
Plekha3
Ube2e3
Itga4
Cerkl
Neurod1
Prdx6b
Frzb
Zfp804a
Zswim2
Rtn4rl2
Slc43a3
Agbl2
Mtch2
C1qtnf4
Nr1h3
Pacsin3
Chrm4
Creb3l1
Gyltl1b
Pex16
Mapk8ip1
Slc35c1
Chst1
Syt13
Trp53i11
Alx4
Trim44
Fjx1
Slc1a2
Elf5
A930018P22Rik
D430041D05Rik
Ccdc73
Wt1os
Wt1
Them7
[truncated: 2,565 more rows]

## Sheet: MGSC-specific DNAme
The list of genes with MGSC-specific DNA methylation at promoter regions.
Rb1cc1
St18
Pcmtd1
2610203C22Rik
Arfgef1
Sulf1
Xkr9
Terf1
Ube2w
Il17f
Mcm3
Tmem14a
Khdc1b
Mir30c-2
Smap1
Lgsn
Prim2
1700001G17Rik
Uggt1
Lman2l
Ankrd23
Cox5b
4933424G06Rik
Tsga10
Mitd1
Rev1
Gm3646
1700066B17Rik
Il1r1
Il1rl2
Il1rl1
Il18r1
Il18rap
Tgfbrap1
1500015O10Rik
Tpp2
Sdpr
Stat1
Inpp1
Mstn
Osgepl1
Asnsd1
Sf3b1
1700003I22Rik
Hsfy2
BC055402
Aox2
Orc2
Als2
Cdk15
Wdr12
Nrp2
Ndufs1
Adam23
Dytn
Crygb
D630023F18Rik
Map2
Bard1
Abca12
Fn1
Xrcc5
Arpc2
Gpbar1
Aamp
Tmbim1
Catip
Slc11a1
Plcd4
Zfp142
Stk36
Ttll4
Ccdc108
Abcb6
Kcne4
Mff
Gm7609
Htr2b
Armc9
1700019O17Rik
Alppl2
Alpi
Gigyf2
3110079O15Rik
Neu2
Atg16l1
Sag
Dgkd
Usp40
Ugt1a7c
Ugt1a2
Ugt1a6a
Ugt1a5
Gm19589
4933400F21Rik
Asb18
Rab17
Ube2f
Ilkap
Traf3ip1
Hdac4
Olfr1415
Olfr1410
Olfr12
Gpr35
2310007B03Rik
Pask
Ano7
Neu4
Pdcd1
Ppip5k2
1810006J02Rik
2310035C23Rik
Zcchc2
Serpinb12
Serpinb7
Clasp1
Ralb
Tmem177
3110009E18Rik
Marco
Celrr
Insig2
Lct
Zp3r
AA986860
Faim3
Il24
Il20
Il19
Il10
Ikbke
Ctse
Rbbp5
Tmem81
Gm19461
Kiss1
Ren2
Zc3h11a
Atp2b4
Btg2
Chit1
Chil1
Mybph
Rabif
Ppp1r12b
Ptprv
Ptpn7
9230116N13Rik
Mir181a-1
4930596I21Rik
Rgs13
Rgs18
Apobec4
Rnasel
Teddm1b
Glul
4930452N14Rik
Stx6
Tor1aip2
Soat1
Angptl1
Tex35
4930562F07Rik
Serpinc1
Cenpl
Prdx6
Tnfsf4
2810442N19Rik
Myoc
Prrc2c
Fmo1
Fmo6
Scyl3
BC055324
Sell
Selp
Gm16548
Dusp27
Gpa33
Fmo9
Lrrc52
Pbx1
Sh2d1b2
Sh2d1b1
Dusp12
Fcgr3
Mpz
Nr1i3
Cd244
Ly9
Slamf7
Cd84
Slamf6
Ncstn
Copa
Dcaf8
Casq1
Atp1a2
Kcnj9
Pigm
Slamf9
4933439K11Rik
Vsig8
Slamf8
Olfr16
Olfr1406
Fcer1a
Ackr1
AI607873
Mndal
Olfr433
Olfr432
Olfr427
Olfr231
Fh1
Chml
Cep170
2310043L19Rik
1700016C15Rik
Ahctf1
Adck3
Psen2
Itpkb
Lin9
Tmem63a
Degs1
Capn8
Iars2
Tgfb2
1700007P06Rik
Spata17
9330162B11Rik
Mfsd7b
Spata45
Tatdn3
Dtl
Rd3
Hhat
1700065J18Rik
Hsd11b1
Lamb3
Camk1g
Cr1l
1700052N19Rik
Rmnd1
Mthfd1l
Pcmt1
Nup43
Ginm1
4930567K20Rik
Shprh
Utrn
Pex3
Ccdc28a
Gm4922
Il22ra2
4930405J17Rik
Ahi1
Hbs1l
Taar3
Taar7a
Taar7e
Smlr1
9330159F19Rik
Rnf146
Ncoa7
Frk
Tube1
Traf3ip2
Rev3l
BC021785
Ddo
Ccdc162
5730435O14Rik
Cep57l1
Armc2
Ostm1
Qrsl1
Prep
Gp49a
Nepn
Cep85l
Gm19395
Pln
Hsf2
Gm4981
Gcc2
Ranbp2
Sh3rf3
Psap
Unc5b
Pldi
Tbata
Ppa1
Tacr2
Hk1
Hkdc1
Ccar1
Mypn
Jmjd1c
Zfp365
Arid5b
Rhobtb1
D630013N20Rik
1700049L16Rik
Specc1l
Ggt1
Gstt4
Slc5a4b
S100b
Pcnt
2610028H24Rik
Mcm3ap
Spatc1l
Ftcd
Gm10787
Krtap10-4
Krtap10-10
Dnmt3l
Trappc10
Agpat3
Cstb
Olfr1352
Theg
Odf3l2
Prss57
Polr2e
Midn
Rps15
Plekhj1
Amh
Jsrp1
Slc39a3
Creb3l3
Map2k2
Ncln
Aes
Tdg
Glt8d2
Nfyb
Txnrd1
Bpifc
4930486F22Rik
1810014B01Rik
Nt5dc3
Pah
Parpbp
Nr1h4
Slc17a8
Scyl2
Rmst
Cdk17
Metap2
Cep83
Kera
Gm20110
Kitl
Mettl25
4930532I03Rik
Ppp1r12a
1700020G17Rik
Nap1l1
Glipr1l1
Caps2
Tbc1d15
Tspan8
Myrfl
4933412E12Rik
Best3
Lyz2
Lyz1
Il22
Iltifb
Ifng
4921513I03Rik
Tmem5
Usp15
Ctdsp2
Avil
Cyp27b1
Dtx3
R3hdm2
Gpr182
Rdh9
Rdh16
Rdh19
Sdr9c7
Mip
Pan2
Slc39a5
Rnf41
Mmp19
Sarnp
Olfr763
Olfr765
Olfr767
Olfr768
Olfr769
Olfr811
Olfr816
Olfr821
Eif4enif1
Pik3ip1
Limk2
Selm
Tcn2
Ccdc157
Sf3a1
Lif
Xbp1
Ankrd36
Mrps24
Dbnl
Myl7
Gck
Nudcd3
Npc1l1
Ddx56
Ogdh
Myo1g
Ccm2
Wap
Hus1
4930415F15Rik
Ddc
Sec61g
Egfr
Ppp3r1
Cep68
Sertad2
Pus10
Ccdc88a
Rtn4
Psme4
Il9r
Nprl3
Efcab9
Smim23
Gabrp
Hmmr
Gabra6
Atp10b
Ublcp1
Clint1
Adam19
Fndc9
Itk
BC053393
Dppa1
Timd2
Havcr1
Timd4
Olfr1394
Btnl9
Mgat1
Olfr10
Olfr1391
Olfr1390
Olfr1389
Olfr1388
Olfr1386
Cnot6
3010026O09Rik
Sqstm1
Ltc4s
Zfp354c
Prop1
Olfr1378
Olfr1377
Olfr51
Olfr54
Clk4
N4bp3
Aff4
Leap2
Gdf9
Il4
Rad50
Csf2
Rapgef6
Slc36a1os
Slc36a1
Fat2
Sparc
Gria1
1810065E05Rik
Gm12253
Olfr325
Olfr324
Olfr314
Olfr313
Olfr312
Gjc2
2610507I01Rik
Zkscan17
Nlrp3
1700007J10Rik
Nt5m
Med9
Pemt
Srebf1
Gid4
Top3a
Tnfrsf13b
Aldh3a1
Aldh3a2
Mfap4
Zswim7
Ttc19
Trim16
Fbxw10
Tekt3
Pmp22
Pirt
Sco1
Myh3
2310065F04Rik
Myh4
Myh8
Gas7
Dhrs7c
Ndel1
Rnf222
Odf4
Vamp2
Shbg
Fxr2
Chrnb1
Plscr3
Asgr1
Mgl2
Vmo1
Chrne
Rnf167
Camta2
Scimp
Nlrp1c-ps
Aipl1
Ggt6
Mybbp1a
Spns3
Zzef1
P2rx1
1200014J11Rik
Itgae
Trpv1
Trpv3
Olfr381
Olfr410
Olfr412
Sgsm2
Srr
Ovca2
Serpinf1
Serpinf2
Rph3al
Gemin4
Timm22
Tmigd1
Ccdc55
Supt6
Foxn1
Slc13a2os
Slc13a2
Tmem199
Poldip2
Tmem97
Lgals9
Ksr1
Nf1
Omg
Rab11fip4os1
Rab11fip4os2
Utp6
Rhot1
Myo1d
Spaca3
Ccl2
Ccl11
Ccl12
Ccl8
Ccl1
Gm11426
Rffl
Unc45b
Slfn8
Slfn1
AA465934
Taf15
Heatr9
Ccl5
E230016K23Rik
Ccl6
Ccl4
Wfdc21
Synrg
Tada2a
Gm11437
Aatf
1700109G15Rik
Bcas3
Bcas3os1
Gm20759
Brip1
Ints2
Cltc
Gdpd1
1110028F11Rik
Rnf43
Lpo
Olfr462
Olfr464
Akap1
4932411E22Rik
Tmem100
Stxbp4
4930405D11Rik
Nme2
Sgca
Zfp652
Snf8
Nfe2l1
Cdk5rap3
Mrpl10
Arhgap23
Rpl23
Erbb2
Mien1
Gsdma2
Csf3
Thra
Wipf2
Top2a
Tns4
Ccr7
Krt222
Krt12
Krtap3-3
Krtap3-1
Krtap4-2
Krtap4-6
Krtap4-8
Gm11596
Gm11564
Krtap9-1
Krtap31-1
Krtap9-5
Krt33a
Krt32
Krt13
Krt15
Krt9
Krt16
Gast
Klhl11
Acly
Nkiras2
Stat5b
Fam134c
Brca1
Nbr1
Arl4d
1700006E09Rik
Cd300lg
Hdac5
BC030867
Ubtf
Gm11627
2810433D01Rik
Gjc1
Higd1b
Gm884
Lyzl6
1700072I22Rik
Cdc27
Myl4
Efcab3
Dcaf7
Cd79b
2310007L24Rik
Icam2
Pecam1
Ddx5
Bptf
Pitpnc1
Apoh
Abca8a
Map2k6
1700012H19Rik
2610035D17Rik
4732490B19Rik
1700092K14Rik
4932435O22Rik
Btbd17
Gpr142
Cd300ld
AF251705
Cd300e
Cd300lf
Mrps7
Smim5
Unk
Mrpl38
Aanat
1810032O08Rik
BC018473
Srsf2
6030468B19Rik
Lgals3bp
Cant1
Enpp7
Eif4a3
Card14
Sgsh
Slc26a11
Endov
Rptor
Rptoros
Baiap2
Slc38a10
Tspan10
Pde6g
Ccdc137
Arl16
Mrpl12
Slc25a10
Myadml2
Aspscr1
Cbr2
Csnk1d
Cd7
Sectm1b
Sectm1a
Wdr45b
B3gntl1
Cenpo
Itsn2
Slc7a15
Nbas
Itgb1bp1
Cpsf3
Iah1
Colec11
Adi1
Pxdn
Tpo
Dld
Gpr22
Pik3cg
Cdhr3
F730043M19Rik
Snx13
Agr3
Lrrc72
Lsmem1
Ifrd1
Dock4
Dnajb9
Hectd1
Heatr5a
Snx6
Mipol1
Sos2
4931403G20Rik
Atl1
Gm3086
Sav1
Nin
Arid4a
Daam1
D830013O20Rik
Dbpht2
Gphb5
Tex21
Max
Fut8
Vti1b
Rdh12
Actn1
Exd2
Synj2bp
Adam21
Numb
Entpd5
Dlst
Nek9
Tmed10
Batf
Ttll5
Tgfb3
Ift43
Gm805
Pomt2
Gstz1
Noxred1
Sptlc2
Gtf2a1
Ston2
Gpr65
4930474N09Rik
Foxn3
Nrde2
9030617O03Rik
Fbln5
Trip11
Rin3
Asb2
Serpina6
Serpina1f
Serpina1b
Serpina11
Serpina9
Serpina12
Serpina3b
Serpina3c
Serpina3g
Serpina3h
Dicer1
Tcl1b3
Gm2721
Evl
Slc25a47
3110009F21Rik
1700001K19Rik
Exoc3l4
Mark3
Apopt1
Rd3l
A530016L24Rik
Pld4
Gpr132
Mta1
Adam6b
Adam6a
Calm4
Akr1c20
Klf6
Heatr1
Lgals8
Arid4b
A530046M15Rik
Olfr1368
Gpx6
Zscan26
Olfr1366
Vmn1r211
Vmn1r212
Zfp322a
Trim38
Slc17a3
Slc17a1
Slc17a4
Cmah
Prl2b1
Prl5a1
Exoc2
Serpinb1a
Fam50b
1700011B04Rik
Txndc5
Eef1e1
Smim13
Gm5082
Edn1
Gm5083
A330076C08Rik
C78339
A930002C04Rik
G630093K05Rik
A330048O09Rik
Fgd3
Aspn
Gm904
2310081J21Rik
Secisbp2
4921525O09Rik
Gm2848
Nfil3
Sfxn1
4833439L19Rik
Higd2a
Eif4e1b
Hk3
Zfp346
F12
Dbn1
Pdlim7
B4galt7
Il9
Ubqln1
Kif27
Slc28a3
4930455J16Rik
4921517D22Rik
Spata31d1a
Spata31d1d
4930528D03Rik
Zcchc6
BC051665
Ctsll3
Tpbpa
Cts6
Cts3
Fbp2
Mir23b
Mir24-1
Hsd17b3
Aaed1
Cdk20
Zfp759
Zfp874a
9430065F17Rik
Zfp493
Fastkd3
1700084F23Rik
Ice1
Lpcat1
Slc6a19
Slc6a19os
Zdhhc11
Spata9
Mef2c
Ckmt2
Msh3
Papd4
F2rl2
Gfm2
Map1b
Mccc2
Bdp1
Smn1
Naip6
1700099I09Rik
Srek1ip1
Ipo11
3830408C21Rik
AI197445
Il6st
Il31ra
Slc38a9
Gzmk
4930544M13Rik
Parp8
Nnt
Gm2897
Dnase1l3
Acox2
Oit1
Synpo2l
Sec24c
Zswim8
Camk2g
Dupd1
Dusp13
4930405A10Rik
E330034G19Rik
4930572O13Rik
4931406H21Rik
Ppifos
4933413J09Rik
Slmap
Dennd6a
Hesx1
Il17rd
Ccdc66
Lrtm1
Actr8
Mustn1
Itih4
Itih1
Pbrm1
Sema3g
Eaf1
Colq
Msmb
Timm23
Ogdhl
Ercc6
Wdfy4
Arhgap22
Gm5460
A630023A22Rik
Antxrl
Anxa8
Npy4r
Fam25c
Ldb3
4930474N05Rik
Rgr
Lrit1
Lrit2
Ghitm
Tspan14
Sftpa1
Mbl1
Sftpd
1700001F09Rik
4930503E14Rik
4930431P03Rik
4930527F14Rik
Ddhd1
Cnih1
Gm10371
Ktn1
Naa30
1700011H14Rik
Olfr736
Olfr739
Olfr745
Ang
Rnase6
Rnase1
Ang2
Ear4
Ear6
Tppp2
Rnase13
Olfr1513
Olfr49
Psmb5
Acin1
Myh7
Dhrs4
Nrl
Pck2
Irf9
Tssk4
Tinf2
Mcpt1
Ctsg
Gzmn
Gzmc
Gzmb
B020004C17Rik
Lats2
Sap18
Gm5142
Phf11a
Phf11d
Cab39l
C1qtnf9
Sgcg
1700109G14Rik
Mir16-1
Gucy1b2
Serpine3
Ints6
Defb47
Defb43
Fdft1
Blk
Rp1l1
Prss55
Prss51
Prss52
Msra
Kif13b
Hmbox1
Extl3
Elp3
Gulo
Adam2
Chrna2
Trim35
Stmn4
Gm6878
Kctd9
Adam7
Adamdec1
Stc1
R3hcc1
Chmp7
4930480K23Rik
Pebp4
Ccar2
Slc39a14
Sftpc
Gm4251
Cysltr2
Nudt15
Sucla2
Cpb2
Gpalpp1
Lacc1
Ccdc122
Gm1587
Fam216b
Zfp957
Naa16
Elf1
4930452G13Rik
Diap3
Mzt1
Pibf1
Klf12
Uchl3
Mycbp2
Slain1os
D130009I18Rik
Gm17066
Rbm26
Ndfip2
1810041H14Rik
Gpr18
Gpr183
Tmtc4
AW549877
5430437J10Rik
Dab2
Rictor
Slc1a3
Agxt2
Dnajc21
Rad1
Adamts12
1700047G03Rik
Sub1
Myo10
Otulin
Dnah5
Tas2r119
9430069I07Rik
Rnf19a
Ankrd46
Gm15941
Ubr5
Atp6v1c1
AU022793
Eif3e
Gm10373
Taf2
Mtbp
Tbc1d31
Tatdn1
Sqle
Gm19510
Gsdmc2
Gsdmcl1
Efr3a
Col22a1
Slc45a4
Gpr20
4933427E11Rik
Lypd2
2300005B03Rik
Ly6d
D730001G18Rik
Ly6i
Gpihbp1
Top1mt
Zc3h3
Eef1d
Pycrl
Zfp707
Eppk1
BC024139
Grina
Spatc1
Exosc4
Sharpin
Tssk5
Bop1
Dgat1
Cpsf1
Cyhr1
Kifc2
Arhgap39
Zfp251
Zfp7
Zfp647
1110038F14Rik
Apol6
Rbfox2
1700109K24Rik
Apol7a
Apol9a
Apol7b
Apol10a
Apol7e
Apol8
Ncf4
Csf2rb2
Csf2rb
Tmprss6
C1qtnf6
Cdc42ep1
Lgals2
Lgals1
Eif3l
Micall1
Pick1
Baiap2l2
Csnk1e
Tomm22
Dnal4
Grap2
A430088P11Rik
Tnrc6b
8430426J06Rik
Zc3h7b
Tef
Csdc2
Xrcc6
1500009C09Rik
Cyp2d10
Cyp2d12
Cyp2d37-ps
Cyp2d26
Serhl
Poldip3
Cyb5r3
Parvg
Fam118a
Gm19277
Trmu
1810021B22Rik
Trabd
Miox
Acr
Rabl2
Smgc
Pus7l
LOC100043315
Gm6961
D030018L15Rik
Scaf11
Endou
Rapgef3
Hdac7
Senp1
Pfkm
Olfr288
Olfr285
Olfr283
1700031M16Rik
9330020H09Rik
Rnd1
Troap
Fam186b
Prpf40b
Smarcd1
Cers5
Lima1
Larp4
Dip2b
Atf1
Mettl7a2
Methig1
Slc11a2
Cela1
A330009N23Rik
Gm5477
Gm5414
Krt73
Krt1
Krt76
Krt78
Csad
Myg1
Aaas
Sp7
Calcoco1
Nckap1l
Naa60
Nlrc3
Crebbp
Srl
Pam16
4930562C15Rik
Gm16861
Anks3
Rogdi
Ubn1
Nagpa
1700123O21Rik
Tmem186
Ciita
Gm21859
Snn
4833415N18Rik
Mkl2
Marf1
Abcc1
Mzt2
Spidr
Top3b
Ccdc116
Pi4ka
Lztr1
Smpd4
Vpreb2
Txnrd2
Cdc45
Lamp3
A930003A15Rik
Abcc5
Map3k13
Tmem41a
Senp2
Igf2bp2
9230117E06Rik
Crygs
Ahsg
Hrg
Kng2
Kng1
Rtp1
Masp1
Tprg
Atp13a5
Gm1968
9030404E10Rik
Cpn2
Gp5
Apod
0610012G03Rik
Cep19
Zdhhc19
Muc4
Heg1
Muc13
Umps
Ropn1
Dtx3l
Parp9
BC100530
Stfa3
Slc15a2
4930565N06Rik
Hcls1
Fbxo40
Polq
Rabl3
Hgd
Popdc2
Pla1a
B4galt4
Drd3
Qtrtd1
2610015P09Rik
Spice1
Cd200r4
Cd200r2
Cd200r3
Gcsam
Tmprss7
Abhd10
Dzip3
C330027C09Rik
Ccdc54
4930404A05Rik
Zbtb11
Senp7
Abi3bp
Tmem45a2
Dcbld2
Olfr202
Gabrr3
Zfp654
Gbe1
1700041M19Rik
Atp5j
Ltn1
Krtap13-1
Krtap14
Krtap15
Krtap21-1
Krtap8-1
Mis18a
Tmem50b
Son
Kcne2
4930563D23Rik
2410124H12Rik
1810053B23Rik
Hlcs
Ttc3
Dyrk1a
Kcnj15
1600002D24Rik
Itgb2l
Prdm15
Scaf8
Nox3
Arid1b
3300005D01Rik
Gtf2h5
Tmem181b-ps
Tmem181c-ps
Sytl3
Tcp10a
Ttll2
Tagap
Rsph3a
Ccr6
4930506C21Rik
A230009B12Rik
Map3k4
Plg
Slc22a2
Mas1
Acat2
Tcp10b
Unc93a
Smok4a
4930474M22Rik
Wdr27
Phf10
Chd1
Riok2
Lix1
Has1
Fpr2
Zfp51
Zfp942
Pkmyt1
Flywch1
Dcpp1
Dcpp2
Sbpl
Prss30
Kctd5
1600002H07Rik
Abca17
Eci1
Msrb1
Spsb3
Ptx4
Ccdc154
Prss28
Tpsg1
Lmf1
Rpusd1
Mslnl
Msln
Haghl
Fam173a
Wfikkn1
Nhlrc4
Decr2
Mrpl28
Ergic1
Ip6k3
9630028I04Rik
Ppard
Armc12
Clpsl2
Clps
Srpk1
Rnf8
Umodl1
Tff3
Tff1
Ubash3a
Wdr4
Sik1
Pdxk-ps
Brd4
Akap8l
Wiz
Pglyrp2
Cyp4f16
Cyp4f14
Zfp952
Olfr55
Olfr63
Zfp414
Pram1
Rps18
BC051537
H2-DMb1
Tap1
Notch4
C4b
Nelfe
Cfb
Lsm2
Sapcd1
Ly6g5c
Csnk2b
Gpank1
D17H6S53E
Apom
Prrc2a
Aif1
Tnf
2300002M23Rik
Sfta2
Ddr1
Atat1
Abcf1
Prr3
H2-Bl
Trim31
Mog
Olfr91
Olfr93
Olfr107
Olfr761
9130008F23Rik
Adgrf2
1700071M16Rik
Slc25a27
Supt3
Slc35b2
Mad2l1bp
Abcc10
Slc22a7
Klc4
Mrpl2
Rrp36
Gltscr1l
Ubr2
Bysl
A530064D06Rik
Treml4
Trem2
Nfya
1700008K24Rik
Gm17830
Mocs1
Tbc1d5
Pp2d1
Sult1c1
Ebi3
Hdgfrp2
Tnfaip8l1
Ticam1
Kdm4b
Safb
Ranbp3
Clpp
Alkbh7
Dennd1c
Tnfsf14
C3
Pdzph1
4930405O22Rik
Dreh
Txndc2
Twsg1
Lrrc30
Arhgap28
C030034I22Rik
Tgif1
Myom1
Wdr43
Fam179a
Capn13
Xdh
Nlrc4
Vit
Heatr5b
Atl2
Hnrnpll
Dhx57
Arhgef33
C230072F16Rik
Thumpd2
Slc8a1
Thada
Plekhh2
Abcg5
Ppm1b
Srbd1
Crem
Gm6225
Gm10125
Epc1
Gjd4
Esco1
Mib1
Mir1a-2
Hrh4
Aqp4
Dsg1a
Dsg1b
Dsg4
Ttr
Fhod3
AW554918
Sap130
Ammecr1l
Wdr33
Sft2d3
Gpr17
Myo7b
A830052D11Rik
Wdr36
Fam13b
Tmem173
4930471G03Rik
Pfdn1
Slc4a9
Ankhd1
Apbb3
Slc35a4
Pcdhb4
Pcdhb7
Pcdhb15
Pcdhgb1
1700086O06Rik
0610009O20Rik
Pcdh12
Fgf1
Lars
Tcerg1
Dpysl3
A930012L18Rik
A330093E20Rik
Ccdc112
9130209A04Rik
Eno1b
Gykl1
Gm19466
Redrum
Gramd3
Phax
1700011I03Rik
Smim3
Rbm22
Rps14
Tcof1
Il17b
Spink10
Spink7
2700046A07Rik
St8sia3os
St8sia3
Nedd4l
Alpk2
Oacyl
Lman1
Afg3l2
Cep76
Cep192
Mc2r
Elac1
Mro
Dym
2010010A06Rik
2900057B20Rik
Smad2
Siglec15
LOC105246506
Zfp236
4930592I03Rik
Cndp1
Mrpl21
Chka
Ndufs8
Tmem134
Cabp4
Tbc1d10c
Ppp1ca
Rad9a
2010003K11Rik
Rin1
Cnih2
Catsper1
Eif1ad
Fosl1
Rnaseh2c
Sipa1
Map3k11
Slc25a45
Slc22a20
Sac3d1
Batf2
Mir194-2
Ccdc88b
Dnajc4
Naa40
Slc22a8
Slc22a6
Wdr74
Polr2g
Zbtb3
Tut1
Ahnak
Scgb1a1
Best1
Ppp1r32
2210404E10Rik
Vps37c
Cd5
A430093F15Rik
Ptgdr2
Ccdc86
Ms4a18
Ms4a6d
Olfr1417
Osbp
Olfr1428
Olfr76
Olfr262
Olfr1440
Olfr1441
Mpeg1
Dtx4
Olfr1500
Psat1
Cep78
Rfk
Tmc1
Gm815
D19Bwg1357e
Glis3
Pdcd1lg2
Mlana
Ranbp6
Il33
Mbl2
Lipn
Ankrd22
Btaf1
4931408D14Rik
Ide
Lgi1
Sorbs1
Dntt
Opalin
Lcor
Ankrd2
Hoga1
Zfyve27
Cox15
Cutc
Cyp2c44
Pkd2l1
Scd4
Npm3
As3mt
1700001K23Rik
5830416P10Rik
Shoc2
Gpam
Tectb
Gucy2g
Acsl5
Vti1a
Habp2
Nhlrc2
Ccdc186
4930449E18Rik
6720468P15Rik
Fam107b
1700080N15Rik
Frmd4a
Mcm10
Upf2
Gm10857
Echdc3
Itih2
Il2ra
Il15ra
Ankrd16
Stam
Arhgap21
Apbb1ip
Il1f10
Il1rn
Ehmt1
Pnpla7
Entpd8
Slc34a3
Anapc2
Sapcd2
Fut7
Abca2
BC029214
Fbxw5
Tmem141
Fcna
Lcn8
Lcn5
Lcn10
Obp2a
Obp2b
Gm13539
Lcn9
Camsap1
Nacc2
Qsox2
4932418E24Rik
Gpsm1
Card9
Sdccag3
Sec16a
Snhg7
Abo
Surf1
Surf2
Cacfd1
Dbh
Sardh
Fcnb
Cel
Setx
Ntng2
Slc27a4
Set
Ccbl1
Phyhd1
Nup188
Ppp2r4
Cstad
Tor1a
BC005624
Exosc2
Nup214
Golga2
1110008P14Rik
Ptges2
St6galnac4
Ak1
Fpgs
Cdk9
Sh2d3c
Ttc16
Ptrh1
1700019L03Rik
Rpl12
Garnl3
Angptl2
Ralgps1
Nron
Mapkap1
Gapvd1
AI182371
Cntrl
Ttll11
Morn5
Olfr354
Nek6
Psmb7
Arhgap15
Gtdc1
Mbd5
Epc2
Rif1
Neb
4930573O16Rik
Fmnl2
Gpd2
Gm13546
Upp2
Ccdc148
March7
Ly75
Itgb6
Rbms1
Psmd14
Fap
Ttc21b
Xirp2
4933409G03Rik
Nostrin
G6pc2
Abcb11
Gorasp2
Dync1i2
Cdca7
Gpr155
Hnrnpa3
Ttn
Gm13944
Cwc22
Ssfa2
Gm13752
Nckap1
Zc3h15
Tmx2
Prg3
Olfr987
Olfr992
Olfr993
4833423E24Rik
Olfr1009
Olfr1028
Olfr1076
Olfr1100
Olfr1107
Pramel6
Olfr1163
Olfr1216
Olfr1245
Olfr1272
Olfr1274-ps
Nup160
Ndufs3
Rapsn
Slc39a13
Mybpc3
Ddb2
A330069E16Rik
Phf21a
1700029I15Rik
Mir7222
4631405J19Rik
Cd82
Gm10804
Alkbh3
Ttc17
B230118H07Rik
Rag2
Rag1
Pdhx
Ehf
A930006I01Rik
Pin1rt1
Olfr1305
Olfr1309
Slc12a6
Aqr
3110099E03Rik
Tmco5
4930412B13Rik
Eif2ak4
Bub1b
Plcb2
Ccdc32
Gm14137
Pla2g4b
Pla2g4d
Ganc
Cdan1
Ccndbp1
Trp53bp1
Strc
Catsper2
Pdia3
Shf
Slc28a2
Sqrdl
Myef2
Cep152
Shc4
Secisbp2l
Fgf7
Atp8b4
Gabpb1
Usp50
Sppl2a
Blvra
Ncaph
Tmem127
Nphp1
Anapc1
Mertk
Zc3h6
A730036I17Rik
Il1a
Il1b
F830045P16Rik
Sirpa
Tgm3
AU015228
1700020A23Rik
Avp
Siglec1
Ap5s1
Pank2
Erv3
Prn
Prnd
1700026D11Rik
Hao1
Slx4ip
Otor
Pcsk2os2
Banf2
Snx5
Csrp2bp
Polr3f
Dtd1
Ralgapa2
Xrn2
Cstl1
Cst11
Cst12
Cst9
Cst10
Cst7
Abhd12
Defb23
Defb22
Defb28
Defb29
Defb21
Defb19
Defb45
Defb25
H13
Bcl2l1
Tpx2
Sun5
Bpifb2
[truncated: 2,685 more rows]

## Sheet: Common DNAme
The list of genes with DNA methylation at promoter regions both in FGSC and MGSC.
Rgs20
Prex2
Gdap1
Paqr8
Fam135a
Dst
Arhgef4
Zap70
Tmem131
Inpp4a
Mgat4a
2010300C02Rik
Creg2
Tmem182
Pantr1
Gpr45
Myo1b
Spats2l
Nif3l1
Gm973
Unc80
Vwc2l
Tnp1
Tns1
Pnkd
Cyp27a1
Tuba4a
Des
Dock10
Rhbdd1
Sphkap
Slc16a14
2810459M11Rik
B3gnt7
Nppc
Chrng
Ngef
Inpp5d
Agap1
Iqca
Col6a3
Scly
Espnl
Dusp28
Kif1a
Agxt
Cdh7
Sctr
Nckap5
Mgat5
Rassf5
Cntn2
Nfasc
Lrrn2
Plekha6
Etnk2
Sox13
Adora1
Ppfia4
Syt2
Lmod1
Nav1
Lad1
Cacna1s
5730559C18Rik
Kif14
Zfp281
Lamc2
E330020D12Rik
Cep350
Sec16b
Rabgap1l
4930558K02Rik
Fmo2
Cd247
Pou2f1
Fcer1g
Usp21
Arhgap30
Tagln2
Cfap45
Cadm3
Pld5
Lefty1
Lbr
Fbxo28
Trp53bp2
Rab3gap2
Gm2061
Slc30a10
Ush2a
Kcnk2
Smyd2
Rps6kc1
Atf3
1700034H15Rik
A130010J15Rik
Cr2
Syne1
Plekhg1
Stxbp5
Map7
Bclaf1
Myb
Aldh8a1
Sgk1
Raet1a
Epb4.1l2
2010001E11Rik
Scml4
Popdc3
Rfx6
Fam184a
Smpdl3a
Edar
Ascc1
Cdh23
Prf1
Dna2
Pbld1
1700040L02Rik
Ank3
Phyhipl
Bicc1
Tfam
Pcdh15
Rsph14
Gnaz
Bcr
Gucd1
Ggt5
Mif
Gm5134
Dip2a
Ybey
Pcbp3
Slc19a1
Gm10941
1700009J07Rik
Trpm2
D10Jhu81e
Pwp2
Mier2
C2cd4c
Gzmm
Fstl3
Misp
Prtn3
Arid3a
Tmem259
Abca7
Hmha1
Sbno2
2310011J03Rik
Mbd3
Rexo1
Dot1l
Lsm7
Sppl2b
Lmnb2
Gng7
Matk
Tjp3
Pip5k1c
Nfic
Celf5
Gna15
Rfx4
Btbd11
BC030307
Mybpc1
Uhrf1bp1l
Hal
Nr2c1
Csl
Pawr
Gm5136
Ptprb
Yeats4
Grip1
Helb
Tbc1d30
Gns
Srgap1
B4galnt1
Mbd6
Arhgap9
Myo1a
Timeless
Stat2
Ikzf4
Sfi1
Smtn
Osbp2
Gal3st1
Sec14l4
Mtmr3
Emid1
Kremen1
Znrf3
Aebp1
Camk2b
Gm11978
Ramp3
Igfbp1
Sun3
Ikzf1
Grb10
Ehbp1
B3gnt2
Fam161a
4931440F15Rik
Sptbn1
Gpr75
4930524B15Rik
Nsg2
Kcnip1
Foxi1
Mat2b
Nipal4
Fam71b
Scgb3a1
Tbc1d9b
Adamts2
Zfp879
Grm6
Tcf7
Fstl4
Kif3a
Gm12216
P4ha2
Acsl6
Ccdc69
Gemin5
Olfr323
Trim58
4933439C10Rik
Olfr225
Mprip
Pld6
Rai1
Myo15
Kcnj12
Slc47a2
Specc1
Trpv2
Zfp287
Arhgap44
Myocd
Myh13
Usp43
Pik3r5
Ccdc42
Myh10
Pfas
Trappc1
Kcnab3
Chd3
Kdm6b
Zbtb4
Acap1
Dvl2
Bcl6b
Alox15
Mink1
Zfp3
6330403K07Rik
Wscd1
Med31
Slc13a5
Smtnl2
Spns2
Cluh
Wdr81
Rilp
Slc43a2
Vps53
Abr
Efcab5
Coro6
Ankrd13b
Myo18a
Flot2
Proca1
Atad5
Rhbdl3
Fndc8
Slfn5os
Slfn5
Heatr6
Pigw
Myo19
2016-09-04
Bzrap1
Olfr463
Msi2
0610039H22Rik
Mmd
Tom1l1
Spag9
Abcc3
Cacna1g
Spata20
Mycbpap
Ppp1r9b
Itga3
Phospho1
Abi3
Gngt2
Sp6
Osbpl7
Gpr179
Mllt6
Cwc25
Fbxo47
Cacnb1
Pnmt
Grb7
Ikzf3
Krt27
Krt28
Krt10
Krt23
Krtap17-1
Krt14
Krt42
Dnajc7
Dhx58
Kat2a
Atp6v0a1
Hsd17b1
Mlx
Tmem106a
Atxn7l3
Rundc3a
Itga2b
Adam11
Eftud2
Fam187a
Gfap
2410004I01Rik
Dcakd
Acbd4
Fmnl1
Spata32
Map3k14
Arhgap27
Wnt9b
Crhr1
Itgb3
Cyb561
Gm11651
Ace
Kcnh6
Scn4a
Tex2
Helz
Cacng1
Cacng5
Rgs9
LOC100503496
Arsg
BC006965
Slc39a11
Cpsf4l
Sdk2
Dnaic2
Cd300a
Slc9a3r1
Grin2c
Fads6
Otop3
Slc16a5
Gga3
Mif4gd
2310067B10Rik
Tsen54
Llgl2
Itgb4
Unc13d
Trim47
Trim65
Fbf1
Acox1
Ten1
Cdk3-ps
Evpl
Exoc7
Rnf157
Qrich2
Ube2o
Rhbdf2
Cygb
Gm11744
St6galnac2
Mxra7
2810008D09Rik
2016-09-09
Tnrc6c
Tmc6
Afmid
Tha1
Pgs1
Dnah17
Cyth1
BC100451
Engase
Rbfox3
Tbc1d16
Aatk
Bahcc1
Fscn2
Pcyt2
Rac3
Rfng
Gps1
Ccdc57
Uts2r
Hexdc
Dnmt3a
Ncoa1
Fam228b
Mfsd2b
Atad2b
Klhl29
Sdc1
Matn3
Kcns3
Ntsr2
2410004P03Rik
Atp6v1c2
Hpcal1
Myt1l
Sntg2
Lamb1
Atxn7l1
Ispd
Dgkb
Pnpla8
Nrcam
Aldoart2
Slc25a21
Ctage5
Klhdc2
Map4k5
Trim9
Frmd6
Dact1
Trmt5
Kcnh5
Syne2
AI463170
Tmem229b
Plekhh1
Zfyve26
2310015A10Rik
Sipa1l1
Dcaf4
Papln
Acot1
Acot4
Ptgr2
Ylpm1
Mlh3
Esrrb
Cipc
Nrxn3
Ptpn21
Zc3h14
Eml5
1700064M15Rik
Ccdc88c
Tc2n
Lgmn
Unc79
Otub2
Ppp4r4
Bdkrb2
Bdkrb1
4933406K04Rik
Eml1
Meg3
Rtl1
6430411K18Rik
Rian
Mirg
Traf3
Cdc42bpb
A230065H16Rik
Tnfaip2
Eif5
Ppp1r13b
Aspg
Inf2
Cep170b
Nudt14
Pacs2
Crip2
Wdr60
Ncapg2
Ptprn2
Rapgef5
Dnah11
Net1
1700016G22Rik
Edaradd
Zkscan4
Olfr1361
Lrrc16a
Fam65b
Sox4
A330102I10Rik
Irf4
Slc22a23
Fam217a
Cdyl
Rreb1
Gcnt2
Mak
Gcm2
Phactr1
Sirt5
Gm20751
Gmpr
Cap2
Kif13a
Kdm1b
Phf2
Wnk2
Spin1
Sema4d
Syk
Ror2
Hrh2
Rgs14
Slc34a1
Fam193b
Catsper3
Pitx1
Fbxl21
Gkap1
Golm1
Gm5084
2010111I01Rik
Ptch1
Cdc14b
1700001L19Rik
Irx4
Tert
Slc12a7
Brd9
Adgrv1
Vcan
Bhmt2
Pde8b
S100z
Iqgap2
Sv2c
Arhgef28
Tmem171
6430562O15Rik
Mast4
Nln
Pde4d
Actbl2
Ankrd55
Dhx29
Fam107a
Fhit
Ptprg
Cadps
Il3ra
Thrb
Kcnk5
Cfap70
1700112E06Rik
Kcnma1
Zmiz1
Arhgef3
Fam208a
Erc2
Cacna1d
Prkcd
Nt5dc2
Stab1
Nisch
Phf7
Galnt15
Chat
3425401B19Rik
Gdf2
Syt15
Samd4
3632451O06Rik
Slc39a2
Arhgef40
Rpgrip1
Ajuba
Psmb11
Slc7a8
Slc22a17
Efs
Cmtm5
Zfhx2
Ap1g2
Ipo4
Tm9sf1
Adcy4
Cbln3
Khnyn
Gjb6
Atp8a2
Spata13
Tnfrsf19
Sacs
Neil2
Fam167a
Ephx2
Ptk2b
Dock5
Sorbs3
Bmp1
Lgi3
Gfra2
Rcbtb2
Itm2b
Lcp1
Tsc22d1
Gm6994
Dgkh
Lect1
Lmo7
Dzip1
Mbnl2
Dock9
1700108J01Rik
Lifr
Nup155
Nipbl
Ttc23l
Npr3
Pdzd2
6030458C11Rik
Drosha
Cdh10
Ank
Trio
Ctnnd2
Cpq
Kcns2
Spag1
Snx31
Ncald
Fzd6
Oxr1
Sybu
Deptor
Fam83a
Anxa13
H2afy3
Phf20l1
Khdrbs3
Ptp4a3
Mroh5
Adgrb1
Naprt
Ccdc166
Mapk15
Scrib
Nrbp2
Plec
Parp10
Mroh1
Scx
Adck5
Mb
Foxred2
Ift27
Sstr3
Cyth4
Sh3bp1
Kcnj4
Ddx17
Fam227a
Pdgfb
Syngr1
Mkl1
Chadl
2016-09-03
Tcf20
Mpped1
Efcab6
1810041L15Rik
Prr5
Arhgap8
Smc1b
Fbln1
Celsr1
Cerk
Fam19a5
Zdhhc25
Brd1
Tubgcp6
Mapk12
Plxnb2
Ncaph2
Mapk8ip2
Shank3
Kif21a
Lrrk2
Cntn1
Prickle1
Tmem117
Slc38a4
Pced1b
Olfr279
Adcy6
Cacnb3
Mcrs1
1700120C14Rik
Nckap5l
Faim2
Asic1
1700030F18Rik
Letmd1
Pou6f1
Smagp
Galnt6
Acvrl1
Krt80
Krt7
Krt83
1700011A15Rik
Krt86
5430421N21Rik
Krt84
Krt82
Krt5
Krt72
Zfp740
Prr13
Nfe2
Zfp385a
Mgrn1
Rbfox1
Pmm2
Usp7
Tekt5
Tnp2
Prm3
Prm2
Snx29
Fgd4
Ydjc
Aifm3
Slc7a4
Scarf2
Dgcr2
Tssk1
Tssk2
Dgcr8
Arvcf
Gp1bb
Abcf3
Vwa5b2
Ece2
Ephb3
Etv5
Lpp
Trp63
Cldn1
Gmnc
Fgf12
Atp13a4
Lrrc15
Bdh1
Nrros
Tnk2
1700021K19Rik
Kalrn
Mylk
Lrrc58
Gpr156
Cfap44
Filip1l
Crybg3
Htr1f
Robo1
Cxadr
Gm10791
Tiam1
Mrap
Itsn1
1700048M11Rik
Runx1
Dopey2
Kcnj6
B3galt5
Dscam
Tiam2
Synj2
Rps6ka2
Fndc1
Igf2r
Mllt4
Smoc2
Zfp820
9530082P21Rik
Srrm2
Amdhd2
Tbc1d24
Abca3
Dnase1l2
Bricd5
Tsc2
Syngr3
Noxo1
Rpl3l
Mapk8ip3
Ift140
Tmem204
Clcn7
Tekt4
Chtf18
Jmjd8
Rhot2
Capn15
Rab11fip3
Tmem8
Pdia2
Rgs11
Nkx2-5
Mir7214
Pacsin1
Spdef
Anks1
Scube3
Zfp523
Tulp1
Fkbp5
Mapk14
Brpf3
Cpne5
Fgd2
Tbc1d22b
Dnah8
Tmprss3
Slc37a1
Pknox1
Cryaa
Rrp1b
Myo1f
H2-Ke6
Rxrb
Col11a2
H2-Eb1
BC051142
Ager
Agpat1
Egfl8
C4a
C2
Ehmt2
Vwa7
Msh5
Bag6
Nfkbil1
Pou5f1
Vars2
H2-T3
Trim39
Trim15
Trim10
Olfr94
Adgrf5
Rcan2
Enpp5
Spats1
Aars2
Gm7325
Cul9
Ptk7
Cul7
Ppp2r5d
Trerf1
1700001C19Rik
Tfeb
Mdfi
Unc5cl
Kif6
Satb1
Slc5a7
Fsd1
Sema6b
Arrdc5
Znrf4
Catsperd
Dus3l
Acsbg2
1700061G19Rik
Mllt1
Pspn
Cd70
Ptprm
L3mbtl4
Dlgap1
Lpin2
Emilin2
Clip4
Birc6
Ltbp1
Gm6548
Ndufaf7
Prkd3
Qpct
Cdkl4
Haao
Slc3a1
Atp6v1e2
1700011E24Rik
Ppp1r21
Lhcgr
Nrxn1
Svil
Zeb1
Lama3
Osbpl1a
Chst9
Dsc2
Nol4
Lims2
Proc
Epb4.1l4a
Pkd2l2
Gfra3
Reep2
Lrrtm2
Ctnna1
Pcdha1
Gm37013
Pcdhga1
Pcdhgc5
Arap3
Arhgap26
Sh3rf2
Pou4f3
Ppp2r2b
Arl14epl
Prdm6
Fbn2
Synpo
Ndst1
Camk2a
Slc6a7
Pdgfrb
Sh3tc2
Htr4
Zfp532
Grp
Cplx4
B430212C06Rik
Spire1
Myo5b
Ctif
Zbtb7c
Katnal2
Rnf165
Epg5
Slc14a1
Rbfa
Pqlc1
Mbp
Zfp407
Tcirg1
Unc93b1
Acy3
Doc2g
BC021614
Pitpnm1
Gpr152
Ssh3
Ankrd13d
Adrbk1
Syt12
Ccs
Actn3
Bbs1
Dpp3
Cd248
Pacs1
Sf3b2
Cst6
Drap1
Fibp
Rela
Pcnxl3
Frmd8
Dpf2
Gm10814
Syvn1
Tm7sf2
BC048609
Naaladl1
Atg2a
Map4k2
Pygm
Rasgrp2
Nrxn2
Kcnk4
Plcb3
Trpt1
Fermt3
Mark2
1700092M07Rik
Ganab
Eef1g
Rab3il1
Cd6
Prune2
Gcnt1
Trpm6
Rorb
Trpm3
Apba1
Tjp2
Foxd4
Dock8
Kank1
Smarca2
Vldlr
Prkg1
Papss2
Pcgf5
Myof
Rbp4
Pde6c
Plce1
Gm19424
4933411K16Rik
Morn4
Hps1
Got1
Slc25a28
Cpn1
Bloc1s2
Scd3
Mrpl43
Peo1
Sfxn3
Kcnip2
Ldb1
Pprc1
Gbf1
Psd
Wbp1l
Pdcd11
Calhm1
Neurl1a
Gm19557
Gsto2
Tcf7l2
Nrap
Casp7
Tdrd1
Ablim1
Atrnl1
1700019N19Rik
Hspa12a
Disp1
Mia3
Optn
Camk1d
Dhtkd1
Proser2
Usp6nl
Celf2
Sfmbt2
Pfkfb3
Cacnb2
Etl4
Psd4
Noxa1
Nrarp
Npdc1
C8g
Kcnt1
Ubac1
Lhx3
Snapc4
Notch1
Egfl7
Agpat2
Rpl7a
Adamtsl2
Brd3
Gbgt1
Ralgds
Rapgef1
Coq4
Odf2
Crat
1700001O22Rik
Usp20
Fnbp1
Abl1
Lamc3
Fam78a
Prrc2b
Slc25a25
St6galnac6
C230014O12Rik
Traf1
Gsn
Dab2ip
Lrp1b
Lypd6b
Cytip
Pkp4
5330411J11Rik
Tanc1
Wdsub1
Cd302
Csrnp3
Stk39
Klhl41
Fastkd1
Erich2
Itga6
Rapgef4
Wipf1
Osbpl6
Zfp385b
Tfpi
Ctnnd1
Slc43a1
Tnks1bp1
Ptprj
Spi1
Madd
Arfgap2
Lrp4
Arhgap1
Mdk
Dgkz
Prdm11
Pamr1
Lmo2
Bdnf
Lpcat4
Ryr3
Ankrd63
Bahd1
Exd1
Ltk
Gm28042
Ppip5k1
Frmd5
Duox2
Duoxa1
Duox1
Sema6d
Slc12a1
Hdc
Itpripl1
Mall
Tmc2
Nop56
Tmem239
Vps16
Lzts3
Gfra4
Adam33
Hspa12b
Rassf2
Slc23a2
Plcb4
Ankef1
Macrod2
Pcsk2os1
Bfsp1
Tmem74b
Angpt4
Defb36
Mcts2
Mylk2
Ttll9
Tm9sf4
Bpifb3
Bpifb4
Snta1
Necab3
Chmp4b
6430550D23Rik
Cpne1
Cnbd2
Epb4.1l1
Dlgap4
Tgif2
Tgm2
Ppp1r16b
Plcg1
Lpin3
Chd6
Ptprt
Hnf4a
Kcnk15
Neurl2
Ctsa
Elmo2
Slc13a3
Slc2a10
Eya2
Zmynd8
Prex1
Kcnb1
Slc9a8
Cebpb
Ptpn1
Fam65c
E130018N17Rik
Kcng1
Bcas1
Bmp7
1700021F07Rik
Phactr3
Ppp1r3d
Cdh26
Cdh4
Lama5
Slco4a1
Slc17a9
Bhlhe23
Chrna4
Kcnq2
Srms
Stmn3
Lime1
Zbtb46
Rgs19
4930539M17Rik
Pag1
Eif5a2
Mecom
Lrriq4
Usp13
Mccc1
Fgf2
Gm5148
Ankrd50
3110057O12Rik
Jade1
Elf2
Cog6
Frem2
Ccdc169
1700007F19Rik
Med12l
Schip1
Il12a
Ppm1l
Rapgef2
Trim2
Sh3d19
Dclk2
Arhgef11
Lrrc71
Rhbg
Bglap3
Arhgef2
Gon4l
Fam189b
Adam15
Pygo2
Pmvk
Chrnb2
Atp8b2
Creb3l4
Crtc2
Slc27a3
S100a13
Celf3
Cgn
Tmod4
Gm128
Fam63a
Gm4349
Ecm1
Tars2
Pde4dip
Reg4
Vangl1
Kcnd3os
Kcnd3
Dennd2d
Slc6a17
Alx3
Gstm4
Gm12522
Celsr2
Henmt1
Vav3
Trmt13
Agl
Tmem56
Cnn3
Arhgap29
Ank2
Col25a1
Nfkb1
Gm5105
Gbp7
Ssx2ip
Ctbs
Adgrl2
Nexn
Usp33
Zzz3
St6galnac5
Slc44a5
Chd7
Gem
Runx1t1
Pnisr
Klhl32
Bach2
Ankrd6
Spaca1
1700003M02Rik
Ddx58
1110017D15Rik
Il11ra1
N28178
Dnajb5
Rusc2
Gba2
Msmp
Npr2
Olfr71
Shb
Igfbpl1
Coro2a
Tmeff1
AI427809
Actl7b
Actl7a
Ikbkap
Ctnnal1
Frrs1l
Wdr31
Rgs3
Col27a1
Akna
Whrn
6330416G13Rik
Rasef
Frmd3
Ptprd
Ccdc171
Cntln
Inadl
Dnajc6
Pde4b
Sgip1
Dhcr24
Acot11
Cdcp2
Glis1
Slc1a7
Scp2
Rab3b
Dmbx1
Lurap1
1700042G07Rik
Hpdl
Ccdc24
Szt2
Cldn19
Hivep3
Edn2
Rims3
Oxct2b
Pabpc4
Oxct2a
Macf1
Rhbdl2
Meaf6
Eva1b
Map7d1
Adprhl2
Clspn
Gja4
Gjb4
Csmd2
Phc2
Trim62
Hpca
C77080
Fam229a
E330017L17Rik
Adgrb2
Col16a1
Serinc2
Ptpru
Epb4.1
Wasf2
Sytl1
Kdf1
Gpn2
Sfn
Rps6ka1
Aim1l
Pafah2
Ldlrap1
Tmem57
Ncmap
Grhl3
1700029M20Rik
Myom3
C1qb
Epha8
Hspg2
Alpl
Ece1
Eif4g3
Ubxn10
Rnf186
Tmco4
Capzb
Mrto4
Ubr4
Tas1r2
Arhgef10l
Padi4
Padi3
Padi1
Padi2
Crocc
Epha2
Clcnka
Spen
Slc25a34
Plekhm2
Agmat
Fhad1
Kazn
Mad2l2
Ptchd2
Cort
Kif1b
Ctnnbip1
Pik3cd
Spsb1
Rere
Camta1
Plekhg5
Tnfrsf25
Espn
Chd5
Gm833
Smim1
Trp73
Wdr8
Megf6
Prdm16
Actrt2
Pank4
5830444B04Rik
Tmem52
Mib2
Dvl1
Agrn
Klhl17
Cdk14
Sri
Abcb1a
Pclo
Speer4f
Reln
Srpk2
2700038G22Rik
Kcnh2
Fastk
Agap3
4931409K22Rik
Prkag2
Galnt11
Rnf32
Gm4961
Gm9899
Dpysl5
Cgref1
Dnajc5g
Zfp513
Slc5a1
Spon2
Slbp
Zfyve28
Sh3bp2
Mfsd10
Dok7
Trmt44
Tbc1d14
Man2b2
Ppp2r2c
Zbtb49
Otop1
Bst1
Prom1
Lgi2
Sel1l3
Smim20
Tbc1d1
Klf3
Wdr19
Rbm47
1700126H18Rik
Apbb2
Limch1
Atp8a1
Atp10d
Tec
Fryl
Spata18
C530008M17Rik
Hopx
Spink2
Pf4
Cdkl2
Naaa
Prkg2
Rasgef1b
LOC330133
Hnrnpdl
Tmem150c
Helq
Wdfy3
Arhgap24
Ptpn13
Sparcl1
BC005561
1700028K03Rik
Slc26a1
Galnt9
Noc4l
E130006D01Rik
Gm6583
Sez6l
Myo18b
Crybb3
Sgsm1
Acacb
Mvk
Trpv4
Tchp
Ankrd13a
4930519G04Rik
Pxn
Ccdc64
Cit
Srrm4
Taok3
Nos1
Med13l
AW549542
Sds
Slc8b1
Tpcn1
Oas3
Ptpn11
Gm15800
Cux2
Camkk2
Anapc5
Kdm2b
Setd1b
Lrrc43
Clip1
Hcar2
Abcb9
Arl6ip4
Pitpnm2
Mphosph9
Atp6v0a2
Dnah10
Fam101a
Ncor2
Tmem132b
Glt1d1
5930412G12Rik
Piwil1
Rimbp2
Sfswap
Sumf2
Caln1
Auts2
Gtf2ird1
Wbscr22
Dnajc30
Hip1
Cux1
Cldn15
Ache
Epo
Gigyf1
Irs3
Agfg2
Mblac1
BC037034
6330418K02Rik
Prkar1b
Sun1
Adap1
Gpr146
Gper1
Ints1
Mad1l1
Lfng
Amz1
Card11
Sdk1
Ap5z1
Radil
Rbak
Zdhhc4
Grid2ip
Daglb
D130017N08Rik
Tecpr1
Baiap2l1
Trrap
Cpsf4
Zscan25
Cdk8
Rasl11a
Mtus2
B3glct
Rxfp2
Fry
N4bp2l1
Ppp1r9a
Pdk4
Slc25a13
Ica1
Cftr
Cadps2
Grm8
Fscn3
Rbm28
Impdh1
Kcp
Tspan33
Cpa1
Cald1
Stra8
Dgki
D630045J12Rik
Dennd2a
Arhgef5
Cntnap2
Krba1
Atp6v0e2
AI854703
Ccdc126
4921507P07Rik
Jazf1
Chn2
Crhr2
Adcyap1r1
Pde1c
Ndnf
Immt
Eva1a
Lbx2
1700003E16Rik
Dysf
Noto
Add2
Gkn2
Rab43
Gata2
Dnajb8
Mgll
Abtb1
Podxl2
Ccdc37
Klf15
Nup210
Hdac11
Fbln2
Fgd5
Nr2c2
Trh
Eogt
Foxp1
Gpr27
Gm19757
Cntn4
Brpf1
Ttll3
Irak2
Ghrl
Slc6a11
Slc6a1
Hrh1
Syn2
Rho
H1foo
Alox5
Cacna1c
Wnt5b
Mical3
Zfp384
Scnn1a
Vwf
Kcna5
Dyrk4
Fgf6
Tulp3
Clec2g
2310001H17Rik
Crebl2
Gprc5d
8430419L09Rik
Plbd1
Gucy2c
Mgp
Ptpro
B230216G23Rik
Sox5
Lrmp
Ifltd1
Tuba3b
Itpr2
Arntl2
Ppfibp1
Pthlh
Ccdc91
Tfpt
Ttyh1
Tmem238
U2af2
Epn1
Zfp583
2310014L17Rik
Lig1
Dhx34
Prkd2
Ptgir
Pglyrp1
Sympk
Rsph6a
Dmwd
Dmpk
Rtn2
Mark4
Ppp1r37
Zfp114
Zfp109
Tex101
Arhgef1
Atp1a3
Dedd2
Cic
4732471J01Rik
Lipe
Rab4b
Numbl
1700049G17Rik
Fcgbp
Eid2
Supt5
Sycn
Fbxo17
Gm19897
Rinl
Hnrnpl
Lgals4
Map4k1
Ppp1r14a
Sipa1l3
Wdr62
Syne4
Lrfn3
Aplp1
Kirrel2
Nphs1
Arhgap33os
Psenen
Igflr1
Kmt2b
Ffar2
Ffar1
Fam187b
Fxyd1
Hpn
Lsm14a
Chst8
Pepd
Ankrd27
Zfp507
Zfp819
Clec11a
Shank1
Syt3
Emc10
Fam71e1
Spib
Pold1
Myh14
Ptov1
Med25
Cpt1c
Prr12
Ccdc155
Plekha4
Rasip1
Sphk2
Fam83e
Spaca4
Sult2b1
Lmtk3
Kcnj14
Ccdc114
Kcnj11
Abcc8
Kcnc1
Tph1
Nav2
Svip
Cyfip1
Gabrg3
Trpm1
Fan1
Pcsk6
Adamts17
Igf1r
Gm16157
Rgma
Mfge8
Polg
Kif7
Mesp1
Anpep
Prc1
Rccd1
Hddc3
Man2a2
Nmb
Alpk3
Ap3b2
Homer2
Fam103a1
Hdgfrp3
Adamtsl3
Cemip
Arnt2
Sytl2
Tenm4
Usp35
Kctd14
Myo7a
Capn5
Omp
Klhl35
Chrdl2
Plekhb1
P2ry2
Stard10
Arap1
Pde2a
Art5
Art1
Pgap2
Olfr549
Olfr648
Ppfibp2
Ric3
Stk33
Dkk3
Insc
Sox6
Plekha7
Syt17
9030624J02Rik
Otoa
Chp2
Nsmce1
Gtf3c1
Xpo6
Lat
Rabep2
Sh2b1
Atxn2l
Cln3
Apobr
Gdpd3
Mvp
9130019O22Rik
1700120K04Rik
Bcl7c
Ctf1
Fbxl19
Hsd3b7
Stx1b
Prss36
Trim72
Itgad
Inpp5f
Fgfr2
Tacc2
Htra1
2310057M21Rik
Cpxm2
Fam53b
Ctbp2
Dhx32
Adam12
Dock1
1700120G07Rik
Ptpre
Dpysl4
Stk32c
Adgra1
Kndc1
Paox
Odf3
Ifitm5
B4galnt4
Pkp3
Sigirr
Phrf1
Cdhr5
Deaf1
Cend1
Gm16982
Brsk2
Syt8
Lsp1
Shank2
Insr
A430078G23Rik
Camsap3
Timm44
Myo16
4833411C07Rik
3930402G23Rik
Arhgef7
Mcf2l
Grtp1
Tfdp1
Grk1
Rasa3
4932443I19Rik
Cdc16
Dlgap2
Arhgef10
Csmd1
Angpt2
Nek5
Vps36
Ank1
Agpat6
Adam32
Fgfr1
Gm16159
Kcnu1
Rab11fip1
Nrg1
Cldn23
Fat1
Sorbs2
Enpp6
Stox2
Tenm3
Clcn3
Palld
Psd3
Sugp2
2810428I15Rik
Lrrc25
Gdf15
Pgpep1
Gm3336
2010320M18Rik
Mast3
Kcnn1
Snora68
Myo9b
Nr2f6
Ushbp1
Slc27a1
B3gnt3
Zfp709
Zfp827
Inpp4b
Ucp1
Clgn
Tecr
Adgrl1
[truncated: 690 more rows]
