# Supplementary material for: Integrative epigenomic analysis reveals unique epigenetic signatures involved in unipotency of mouse female germline stem cells
Source: Genome Biol. 2016 Jul 27;17:162. doi: 10.1186/s13059-016-1023-z (PMC4963954; doi:10.1186/s13059-016-1023-z)
Supplement: Additional file 6: Table S6. — Genes up- or down-regulated in Prmt5 kock-down FGSCs. (XLSX 733 kb) [file 13059_2016_1023_MOESM6_ESM.xlsx]

## Sheet: Up-regulated genes 
Table S6: Genes up- or down-regulated in Prmt5 KD FGSCs.
Genes up-regulated in Prmt5 KD FGSCs
gene	locus	sample_1	sample_2	status	value_1	value_2	log2(fold_change)	test_stat	p_value	q_value	significant
3110007F17Rik	chrX:123103558-123143293	Control	prmt5_KD	OK	0	2.15501	inf	#NAME?	5e-05	0.000170364	yes
Cxcl13	chr5:95956938-95961068	Control	prmt5_KD	OK	0	0.547388	inf	#NAME?	5e-05	0.000170364	yes
Fam24a	chr7:131334621-131336716	Control	prmt5_KD	OK	0	2.46412	inf	#NAME?	5e-05	0.000170364	yes
Prss42	chr9:110798184-110803744	Control	prmt5_KD	OK	0	1.77663	inf	#NAME?	5e-05	0.000170364	yes
Pxt1	chr17:28933985-28942262	Control	prmt5_KD	OK	0	0.639888	inf	#NAME?	5e-05	0.000170364	yes
Tas2r126	chr6:42434534-42435461	Control	prmt5_KD	OK	0	0.711906	inf	#NAME?	5e-05	0.000170364	yes
Wfdc6a	chr2:164579518-164585447	Control	prmt5_KD	OK	0	0.855131	inf	#NAME?	5e-05	0.000170364	yes
Dazl	chr17:50279392-50293620	Control	prmt5_KD	OK	0.330587	115.47	8.44828	20.3364	5e-05	0.000170364	yes
Aldh1a1	chr19:20601981-20643462	Control	prmt5_KD	OK	0.0965324	32.8926	8.41254	9.42361	0.0232	0.042161	yes
Aldh1a7	chr19:20692952-20727556	Control	prmt5_KD	OK	0.317134	33.4291	6.71987	15.0257	5e-05	0.000170364	yes
Rhox5	chrX:37754607-37808878	Control	prmt5_KD	OK	2.79482	137.269	5.6181	19.9543	5e-05	0.000170364	yes
Gdpd2	chrX:100729846-100738899	Control	prmt5_KD	OK	0.117057	4.31696	5.20473	7.75212	0.00385	0.00863231	yes
Fabp4	chr3:10204342-10208576	Control	prmt5_KD	OK	2.12224	75.7678	5.15793	14.8948	5e-05	0.000170364	yes
Magea8	chrX:154985774-154995850	Control	prmt5_KD	OK	0.1925	6.67565	5.11598	7.91654	0.00385	0.00863231	yes
Trpc5os	chrX:144381670-144688180	Control	prmt5_KD	OK	0.153882	5.1032	5.05151	10.3834	5e-05	0.000170364	yes
Adam22	chr5:8072351-8368081	Control	prmt5_KD	OK	0.0701881	2.27698	5.01975	7.05867	5e-05	0.000170364	yes
Gm10439	chrX:149594600-149636621	Control	prmt5_KD	OK	0.111524	2.68599	4.59003	5.25003	0.0232	0.042161	yes
Dpep1	chr8:123186234-123201813	Control	prmt5_KD	OK	0.0891194	1.72383	4.27373	5.00045	0.02335	0.042414	yes
Ifi44	chr3:151730922-151749959	Control	prmt5_KD	OK	0.0931293	1.71248	4.20071	5.58941	0.00385	0.00863231	yes
C3	chr17:57203972-57228136	Control	prmt5_KD	OK	0.185273	3.23633	4.12663	11.1197	5e-05	0.000170364	yes
Tpd52	chr3:8929435-9004515	Control	prmt5_KD	OK	0.0533842	0.918582	4.10493	2.50067	0.01105	0.0219844	yes
Cyp2b13	chr7:26061494-26096196	Control	prmt5_KD	OK	0.238116	4.01986	4.07741	6.9066	5e-05	0.000170364	yes
Slain1	chr14:103650242-103704799	Control	prmt5_KD	OK	0.0763252	1.28707	4.07579	4.85019	0.00665	0.0139753	yes
Pnma3	chrX:73064786-73068191	Control	prmt5_KD	OK	0.142153	2.30516	4.01935	7.81768	5e-05	0.000170364	yes
Xlr3c	chrX:73254539-73265390	Control	prmt5_KD	OK	0.337283	5.22247	3.9527	8.03729	5e-05	0.000170364	yes
Tmeff2	chr1:50927522-51187270	Control	prmt5_KD	OK	0.311617	4.7056	3.91653	10.7642	5e-05	0.000170364	yes
Selp	chr1:164115263-164220274	Control	prmt5_KD	OK	0.153372	2.28206	3.89523	7.78634	5e-05	0.000170364	yes
Gpr160	chr3:30855949-30897194	Control	prmt5_KD	OK	0.0776324	1.08022	3.79852	2.50991	0.0082	0.016825	yes
Oas3	chr5:120753097-120777659	Control	prmt5_KD	OK	0.0703722	0.973802	3.79055	5.57563	0.00175	0.00427391	yes
Cyp1b1	chr17:79706952-79715041	Control	prmt5_KD	OK	0.942574	12.8466	3.76864	16.0249	5e-05	0.000170364	yes
Sorbs2	chr8:45507787-45827906	Control	prmt5_KD	OK	0.568816	7.73544	3.76545	15.3348	5e-05	0.000170364	yes
Mme	chr3:63295434-63383713	Control	prmt5_KD	OK	0.247085	3.29377	3.73666	11.4014	5e-05	0.000170364	yes
Tfpi	chr2:84432859-84476775	Control	prmt5_KD	OK	0.590232	7.58638	3.68406	10.1828	5e-05	0.000170364	yes
Tnik	chr3:28263213-28670585	Control	prmt5_KD	OK	0.0666571	0.852132	3.67625	6.05613	5e-05	0.000170364	yes
Pkp1	chr1:135871394-135919024	Control	prmt5_KD	OK	0.0473032	0.577039	3.60866	4.26495	0.0086	0.0175633	yes
Sec14l2	chr11:4097039-4118729	Control	prmt5_KD	OK	0.122855	1.40158	3.51203	5.61842	0.00395	0.00883805	yes
Ncam1	chr9:49502145-49799069	Control	prmt5_KD	OK	2.51207	27.5956	3.45749	15.7785	5e-05	0.000170364	yes
Tlr6	chr5:64953094-64960034	Control	prmt5_KD	OK	0.476886	5.21515	3.45099	10.2171	5e-05	0.000170364	yes
D330050G23Rik	chr2:116900151-116912791	Control	prmt5_KD	OK	0.0653417	0.711404	3.44459	2.45091	0.02305	0.0419401	yes
4931423N10Rik	chr2:23207475-23267129	Control	prmt5_KD	OK	0.108976	1.14811	3.39719	3.8347	0.0248	0.0446695	yes
Psd3	chr8:67689081-67974574	Control	prmt5_KD	OK	0.096539	1.00194	3.37554	9.05341	5e-05	0.000170364	yes
Peg3os	chr7:6705959-6730419	Control	prmt5_KD	OK	1.00582	10.4384	3.37546	5.78806	0.0001	0.000324959	yes
Ttpa	chr4:20008427-20030785	Control	prmt5_KD	OK	0.0745937	0.76569	3.35963	3.94082	0.00895	0.0182056	yes
D630039A03Rik	chr4:57908383-57916264	Control	prmt5_KD	OK	0.0594966	0.607042	3.35092	3.358	0.0248	0.0446695	yes
Lcn2	chr2:32384636-32387739	Control	prmt5_KD	OK	0.68463	6.68376	3.28726	6.65254	0.00025	0.000749047	yes
A230028O05Rik	chr16:25059638-25069058	Control	prmt5_KD	OK	0.141061	1.36642	3.27601	5.226	0.0013	0.00328368	yes
E330033B04Rik	chr15:96268563-96275275	Control	prmt5_KD	OK	0.0555029	0.508584	3.19585	5.01594	0.00145	0.0036184	yes
Tmprss11g	chr5:86485876-86518600	Control	prmt5_KD	OK	0.0893191	0.816513	3.19244	4.63817	0.00905	0.0183868	yes
Aox4	chr1:58210396-58268596	Control	prmt5_KD	OK	0.257241	2.3064	3.16445	9.42994	5e-05	0.000170364	yes
Pnma5	chrX:73033980-73037103	Control	prmt5_KD	OK	2.30861	20.6605	3.16178	13.4924	5e-05	0.000170364	yes
Luzp4	chrX:148882575-148924139	Control	prmt5_KD	OK	0.268044	2.3688	3.14362	6.26171	5e-05	0.000170364	yes
Tal2	chr4:53779704-53786885	Control	prmt5_KD	OK	0.192299	1.67176	3.11994	4.00804	0.0254	0.0456318	yes
Pcdh10	chr3:45378397-45439309	Control	prmt5_KD	OK	0.330228	2.85027	3.10957	10.4912	5e-05	0.000170364	yes
Scn1a	chr2:66270781-66440837	Control	prmt5_KD	OK	0.0713604	0.615303	3.1081	6.73504	5e-05	0.000170364	yes
Tlr1	chr5:64924679-64933558	Control	prmt5_KD	OK	0.139758	1.18852	3.08816	4.86819	0.0017	0.00416647	yes
Gm15107	chrX:148180723-148521446	Control	prmt5_KD	OK	1.35315	11.3817	3.07232	12.0033	5e-05	0.000170364	yes
Crct1	chr3:93014204-93015686	Control	prmt5_KD	OK	0.173647	1.45998	3.07171	2.41245	0.0249	0.0448223	yes
Plekhb1	chr7:100643895-100662394	Control	prmt5_KD	OK	0.103462	0.856403	3.04919	2.30178	0.00635	0.0134214	yes
Gm19757	chr6:105481265-105492668	Control	prmt5_KD	OK	0.32555	2.68293	3.04286	8.0152	5e-05	0.000170364	yes
1600019K03Rik	chr16:35503169-35509419	Control	prmt5_KD	OK	0.623196	5.03142	3.01321	3.49733	0.01025	0.0205523	yes
Itih2	chr2:10094590-10130683	Control	prmt5_KD	OK	0.438523	3.45923	2.97973	9.11754	5e-05	0.000170364	yes
Car9	chr4:43507025-43513725	Control	prmt5_KD	OK	0.570582	4.44967	2.96319	8.1689	5e-05	0.000170364	yes
Cox7b2	chr5:71442822-71548205	Control	prmt5_KD	OK	0.728204	5.59579	2.94193	4.68754	0.00505	0.0109887	yes
Cp	chr3:19957053-20035310	Control	prmt5_KD	OK	0.418569	3.182	2.9264	3.93016	0.0013	0.00328368	yes
Hpn	chr7:31098724-31115326	Control	prmt5_KD	OK	0.0707556	0.522526	2.88459	2.02754	0.0221	0.0405683	yes
Hrct1	chr4:43727197-43728110	Control	prmt5_KD	OK	0.787188	5.79908	2.88104	6.2829	5e-05	0.000170364	yes
Sorbs1	chr19:40292039-40513812	Control	prmt5_KD	OK	0.209396	1.53996	2.87859	7.61357	5e-05	0.000170364	yes
Rnf150	chr8:82863355-83091271	Control	prmt5_KD	OK	0.31844	2.33393	2.87367	11.5016	5e-05	0.000170364	yes
6430550D23Rik	chr2:156000442-156007977	Control	prmt5_KD	OK	0.111783	0.805368	2.84894	2.80376	0.0221	0.0405683	yes
Kcnq1ot1	chr7:143107253-143427042	Control	prmt5_KD	OK	0.254678	1.81777	2.83542	13.0871	5e-05	0.000170364	yes
Fam89a	chr8:124740256-124751809	Control	prmt5_KD	OK	0.168486	1.1895	2.81965	3.29656	0.0096	0.0193675	yes
Epb4.1l4a	chr18:33796326-34007206	Control	prmt5_KD	OK	0.139177	0.975793	2.80965	5.67475	5e-05	0.000170364	yes
Fgl1	chr8:41191433-41215156	Control	prmt5_KD	OK	0.247294	1.71291	2.79215	3.93837	0.0126	0.0247016	yes
Ly6a	chr15:74994876-74998031	Control	prmt5_KD	OK	1.63742	11.3264	2.79019	7.95881	5e-05	0.000170364	yes
4930470H14Rik	chr17:4044657-4082995	Control	prmt5_KD	OK	1.94745	13.1373	2.75401	10.9905	5e-05	0.000170364	yes
Cyfip2	chr11:46193848-46589232	Control	prmt5_KD	OK	0.551405	3.66744	2.73359	4.94422	5e-05	0.000170364	yes
Zfp534	chr4:147674224-147702631	Control	prmt5_KD	OK	0.302641	1.99283	2.71914	6.11886	5e-05	0.000170364	yes
Megf11	chr9:64385625-64709205	Control	prmt5_KD	OK	0.0793292	0.521293	2.71617	4.33213	0.00235	0.00557198	yes
Sacs	chr14:61138456-61258490	Control	prmt5_KD	OK	0.649087	4.26455	2.71591	9.74487	5e-05	0.000170364	yes
Cd1d1	chr3:86995835-86999340	Control	prmt5_KD	OK	0.274539	1.80311	2.71541	5.2224	0.0002	0.000610875	yes
Ldb3	chr14:34526698-34588681	Control	prmt5_KD	OK	0.0834101	0.545493	2.70927	2.5018	0.00095	0.00247432	yes
Gbp3	chr3:142560051-142573212	Control	prmt5_KD	OK	0.502412	3.28512	2.709	7.75402	5e-05	0.000170364	yes
Ppp1r32	chr19:10474256-10482897	Control	prmt5_KD	OK	0.228797	1.48392	2.69727	3.90124	0.00615	0.0130501	yes
Ramp1	chr1:91179821-91225196	Control	prmt5_KD	OK	0.0893657	0.57889	2.6955	1.58559	0.01525	0.0292028	yes
Clu	chr14:65968482-65981545	Control	prmt5_KD	OK	0.183396	1.17159	2.67543	3.83745	0.0061	0.012951	yes
Thsd1	chr8:22227302-22261332	Control	prmt5_KD	OK	0.243639	1.5455	2.66526	6.71795	5e-05	0.000170364	yes
Cd177	chr7:24743982-24760311	Control	prmt5_KD	OK	0.085902	0.541708	2.65675	3.08352	0.01745	0.0329292	yes
Gm15097	chrX:149784478-149984982	Control	prmt5_KD	OK	0.813579	5.10704	2.65013	8.08242	5e-05	0.000170364	yes
Cyp2c65	chr19:39061005-39093948	Control	prmt5_KD	OK	0.174164	1.08482	2.63894	3.76071	0.00575	0.0123143	yes
Kcnip3	chr2:127456497-127522094	Control	prmt5_KD	OK	0.0860658	0.534068	2.63351	2.91715	0.00735	0.0152723	yes
Sbspon	chr1:15853861-15892722	Control	prmt5_KD	OK	0.172988	1.06926	2.62787	4.79787	0.00035	0.00102067	yes
Gbp2	chr3:142620662-142638008	Control	prmt5_KD	OK	0.372686	2.2893	2.61887	6.66089	0.0001	0.000324959	yes
St6galnac2	chr11:116676704-116694660	Control	prmt5_KD	OK	0.193343	1.17938	2.60879	4.04268	0.00375	0.00843696	yes
Cyp46a1	chr12:108334380-108362234	Control	prmt5_KD	OK	0.213076	1.26964	2.57498	4.31719	0.00265	0.00621212	yes
4930461G14Rik	chr9:58455172-58469623	Control	prmt5_KD	OK	2.1011	12.2743	2.54642	7.82226	5e-05	0.000170364	yes
I830012O16Rik	chr19:34607956-34613401	Control	prmt5_KD	OK	0.229619	1.34101	2.546	4.4016	0.0026	0.00611192	yes
Mx2	chr16:97536080-97560901	Control	prmt5_KD	OK	0.991854	5.75773	2.5373	9.23679	5e-05	0.000170364	yes
Tlr3	chr8:45395664-45410539	Control	prmt5_KD	OK	0.943942	5.45736	2.53143	10.4276	5e-05	0.000170364	yes
Spry1	chr3:37639949-37644599	Control	prmt5_KD	OK	0.123921	0.712147	2.52275	3.78798	0.01005	0.0201993	yes
Sycp1	chr3:102818498-102936100	Control	prmt5_KD	OK	0.194405	1.0991	2.49919	5.63697	5e-05	0.000170364	yes
Ccdc39	chr3:33800182-33844310	Control	prmt5_KD	OK	0.652622	3.68857	2.49874	2.43979	0.023	0.0418685	yes
Dppa2	chr16:48310273-48319513	Control	prmt5_KD	OK	0.165472	0.929848	2.49041	3.63064	0.00665	0.0139753	yes
Fam228b	chr12:4746215-4769267	Control	prmt5_KD	OK	0.294109	1.62469	2.46574	6.05259	5e-05	0.000170364	yes
Hs3st1	chr5:39613934-39644631	Control	prmt5_KD	OK	1.02013	5.60289	2.45742	8.06065	5e-05	0.000170364	yes
Casp12	chr9:5345475-5373034	Control	prmt5_KD	OK	8.6963	47.6329	2.45348	11.4676	5e-05	0.000170364	yes
Ankrd44	chr1:54645339-54926387	Control	prmt5_KD	OK	0.953525	5.1997	2.44709	10.5255	5e-05	0.000170364	yes
Spn	chr7:127132231-127137823	Control	prmt5_KD	OK	0.384687	2.07609	2.43211	6.38785	5e-05	0.000170364	yes
Lox	chr18:52516059-52529867	Control	prmt5_KD	OK	25.8163	139.29	2.43173	11.3221	5e-05	0.000170364	yes
Gpr39	chr1:125676995-125912214	Control	prmt5_KD	OK	0.102254	0.547032	2.41947	3.33216	0.01	0.0201057	yes
Pxylp1	chr9:96823342-96889474	Control	prmt5_KD	OK	1.28423	6.83656	2.41237	9.8454	5e-05	0.000170364	yes
Gm2373	chr13:97434969-97497664	Control	prmt5_KD	OK	3.68676	19.6189	2.41182	10.9948	5e-05	0.000170364	yes
9830147E19Rik	chr7:42609525-42642604	Control	prmt5_KD	OK	1.00031	5.31939	2.41081	10.1983	5e-05	0.000170364	yes
Zfp458	chr13:67254917-67269068	Control	prmt5_KD	OK	0.360832	1.9149	2.40787	7.04691	5e-05	0.000170364	yes
Kirrel3	chr9:34488730-35036307	Control	prmt5_KD	OK	0.106915	0.565491	2.40304	3.44518	0.00255	0.00600156	yes
Btg3	chr16:78359859-78376785	Control	prmt5_KD	OK	3.37057	17.8205	2.40247	4.64807	0.0001	0.000324959	yes
Pgap1	chr1:54472999-54557684	Control	prmt5_KD	OK	0.410726	2.16063	2.3952	9.96865	5e-05	0.000170364	yes
Gm13242	chr4:145670696-145704437	Control	prmt5_KD	OK	1.88826	9.91694	2.39284	10.5331	5e-05	0.000170364	yes
Notch1	chr2:26457901-26503822	Control	prmt5_KD	OK	0.107791	0.565936	2.3924	6.4601	5e-05	0.000170364	yes
Zfp85os	chr13:67729261-67756838	Control	prmt5_KD	OK	0.192977	1.00734	2.38406	2.90572	0.0135	0.0261875	yes
Gm3002	chr14:3814912-3830681	Control	prmt5_KD	OK	1.16804	6.03859	2.37012	10.2157	5e-05	0.000170364	yes
Wisp2	chr2:163820833-163833147	Control	prmt5_KD	OK	0.132137	0.683033	2.36992	2.69363	0.02735	0.0486607	yes
Igtp	chr11:58199555-58207592	Control	prmt5_KD	OK	1.37644	7.11396	2.36971	9.09703	5e-05	0.000170364	yes
Zfp455	chr13:67194505-67209298	Control	prmt5_KD	OK	0.210368	1.08426	2.36572	4.9238	0.001	0.00258968	yes
Gcnt4	chr13:96924688-96950914	Control	prmt5_KD	OK	0.502024	2.58645	2.36514	8.99477	5e-05	0.000170364	yes
Muc1	chr3:89229055-89233381	Control	prmt5_KD	OK	0.154831	0.795993	2.36206	3.40578	0.00805	0.0165605	yes
Gm14420	chr2:177464741-177479194	Control	prmt5_KD	OK	6.46203	33.0738	2.35563	11.0761	5e-05	0.000170364	yes
Lyz2	chr10:117277540-117282272	Control	prmt5_KD	OK	0.537714	2.74687	2.35288	4.52562	0.0005	0.00139929	yes
Has3	chr8:106870241-106882902	Control	prmt5_KD	OK	0.198473	1.01349	2.35231	6.66032	5e-05	0.000170364	yes
Slc16a4	chr3:107291291-107312116	Control	prmt5_KD	OK	0.348015	1.77195	2.34812	5.44911	5e-05	0.000170364	yes
Ell3	chr2:121439026-121442601	Control	prmt5_KD	OK	0.143313	0.728155	2.34507	2.67933	0.02735	0.0486607	yes
Vat1l	chr8:114205639-114374070	Control	prmt5_KD	OK	1.54684	7.85024	2.34341	10.0244	5e-05	0.000170364	yes
Zfhx4	chr3:5177823-5415855	Control	prmt5_KD	OK	5.07516	25.746	2.34282	10.8378	5e-05	0.000170364	yes
Trim43c	chr9:88839163-88858870	Control	prmt5_KD	OK	0.209679	1.05601	2.33238	2.79034	0.01265	0.0247914	yes
A830082N09Rik	chr10:33987215-33995055	Control	prmt5_KD	OK	0.115041	0.578707	2.33068	6.01036	5e-05	0.000170364	yes
Snta1	chr2:154376313-154408084	Control	prmt5_KD	OK	0.140436	0.706429	2.33064	3.07468	0.01455	0.0280032	yes
Wdfy4	chr14:32959546-33185066	Control	prmt5_KD	OK	0.0987559	0.496169	2.32889	6.06506	5e-05	0.000170364	yes
Camk4	chr18:32939040-33195767	Control	prmt5_KD	OK	0.182848	0.913575	2.32088	8.56092	5e-05	0.000170364	yes
Adamts12	chr15:11064789-11346867	Control	prmt5_KD	OK	0.350255	1.73695	2.31008	8.36085	5e-05	0.000170364	yes
Lrrc29	chr8:105312339-105326276	Control	prmt5_KD	OK	0.189837	0.939262	2.30676	3.63756	0.0083	0.0169948	yes
Vdr	chr15:97854426-97908296	Control	prmt5_KD	OK	2.19597	10.8447	2.30406	10.2986	5e-05	0.000170364	yes
Vcan	chr13:89655309-89742512	Control	prmt5_KD	OK	6.3161	31.1839	2.3037	10.2758	5e-05	0.000170364	yes
Pycard	chr7:127991372-127993867	Control	prmt5_KD	OK	0.427243	2.09799	2.29588	5.7419	5e-05	0.000170364	yes
4930443O20Rik	chr2:85073613-85086461	Control	prmt5_KD	OK	0.220907	1.07219	2.27905	3.2519	0.0149	0.0286301	yes
Gm10406	chr14:7006114-7027449	Control	prmt5_KD	OK	0.636085	3.07552	2.27354	6.48013	5e-05	0.000170364	yes
Zbed5	chr5:129895722-129903622	Control	prmt5_KD	OK	0.250297	1.18641	2.24488	4.83059	0.00065	0.00176222	yes
Ctgf	chr10:24595441-24598682	Control	prmt5_KD	OK	20.9696	98.4086	2.23048	10.5362	5e-05	0.000170364	yes
Cldn6	chr17:23679364-23682446	Control	prmt5_KD	OK	0.174623	0.818044	2.22793	2.87483	0.02685	0.0478867	yes
Spon1	chr7:113765997-114043375	Control	prmt5_KD	OK	0.25659	1.20186	2.22773	7.1568	5e-05	0.000170364	yes
2810021J22Rik	chr11:58867239-58884338	Control	prmt5_KD	OK	0.302006	1.40716	2.22014	6.9	5e-05	0.000170364	yes
Oasl2	chr5:114896933-114912245	Control	prmt5_KD	OK	1.00145	4.65276	2.216	8.74495	5e-05	0.000170364	yes
D130040H23Rik	chr8:69271079-69303375	Control	prmt5_KD	OK	0.8086	3.74709	2.21227	7.05386	5e-05	0.000170364	yes
Parp14	chr16:35832877-35871382	Control	prmt5_KD	OK	0.662005	3.05505	2.20628	9.20334	5e-05	0.000170364	yes
Gm3604	chr13:62367715-62383174	Control	prmt5_KD	OK	1.19766	5.51841	2.20403	8.84368	5e-05	0.000170364	yes
Gm13051	chr4:146097311-146126623	Control	prmt5_KD	OK	0.315005	1.44963	2.20224	5.47339	5e-05	0.000170364	yes
Fam169b	chr7:68266338-68363092	Control	prmt5_KD	OK	0.181231	0.832075	2.19889	4.28487	0.0016	0.00395176	yes
Usp34	chr11:23306894-23498039	Control	prmt5_KD	OK	5.97981	26.9894	2.17422	8.1652	5e-05	0.000170364	yes
Cd48	chr1:171682054-171705257	Control	prmt5_KD	OK	0.805945	3.6294	2.17098	5.30715	5e-05	0.000170364	yes
Insc	chr7:114745765-114850380	Control	prmt5_KD	OK	0.14212	0.639549	2.16994	3.02021	0.01075	0.0214382	yes
Rev3l	chr10:39732159-39875205	Control	prmt5_KD	OK	1.18774	5.34419	2.16975	9.88778	5e-05	0.000170364	yes
Epha7	chr4:28813130-28967503	Control	prmt5_KD	OK	0.301458	1.35083	2.16382	6.79201	5e-05	0.000170364	yes
Mfsd2b	chr12:4862437-4874359	Control	prmt5_KD	OK	0.145919	0.653791	2.16366	3.7934	0.0041	0.00912521	yes
Gm17644	chr1:12667562-12673090	Control	prmt5_KD	OK	0.752536	3.37091	2.1633	7.8733	5e-05	0.000170364	yes
Ovgp1	chr3:105973801-105987423	Control	prmt5_KD	OK	2.17797	9.70648	2.15596	9.15127	5e-05	0.000170364	yes
Tcp11l2	chr10:84576946-84614355	Control	prmt5_KD	OK	0.94298	4.19657	2.15391	7.75483	5e-05	0.000170364	yes
Prkdc	chr16:15637865-15842239	Control	prmt5_KD	OK	1.10866	4.93153	2.15321	9.8435	5e-05	0.000170364	yes
Ubn2	chr6:38433924-38512763	Control	prmt5_KD	OK	0.991818	4.40744	2.15179	9.84082	5e-05	0.000170364	yes
Tns1	chr1:73910230-74124449	Control	prmt5_KD	OK	1.89416	8.35534	2.14114	9.89947	5e-05	0.000170364	yes
Has1	chr17:17843325-17855188	Control	prmt5_KD	OK	0.42305	1.85841	2.13517	5.30173	0.0001	0.000324959	yes
Slc9b1	chr3:135348036-135397827	Control	prmt5_KD	OK	1.29826	5.69918	2.13418	8.26927	5e-05	0.000170364	yes
2610305D13Rik	chr4:147611935-147642508	Control	prmt5_KD	OK	13.1827	57.7167	2.13035	10.0029	5e-05	0.000170364	yes
Vmn1r42	chr6:89844517-89845615	Control	prmt5_KD	OK	0.734531	3.21284	2.12895	4.86659	5e-05	0.000170364	yes
Vav3	chr3:109340682-109685694	Control	prmt5_KD	OK	1.76975	7.7357	2.12798	8.85625	5e-05	0.000170364	yes
Fbxl12os	chr9:20607474-20617271	Control	prmt5_KD	OK	0.173789	0.755651	2.12039	3.45513	0.0076	0.0157197	yes
A630001G21Rik	chr1:85717082-85736606	Control	prmt5_KD	OK	0.39397	1.70948	2.1174	4.85224	0.0002	0.000610875	yes
Kng2	chr16:22985851-23029101	Control	prmt5_KD	OK	0.52475	2.27679	2.1173	4.92419	0.0001	0.000324959	yes
Vps13b	chr15:35371545-35931229	Control	prmt5_KD	OK	1.4648	6.35512	2.11722	9.79966	5e-05	0.000170364	yes
AA987161	chr13:67589438-67609707	Control	prmt5_KD	OK	1.90234	8.24885	2.11642	9.42402	5e-05	0.000170364	yes
Irgm2	chr11:58214976-58222783	Control	prmt5_KD	OK	0.744843	3.22195	2.11293	8.04537	5e-05	0.000170364	yes
Ugt1a6a	chr1:88055410-88220002	Control	prmt5_KD	OK	2.04715	8.83898	2.11026	4.5456	5e-05	0.000170364	yes
Uvssa	chr5:33378695-33419754	Control	prmt5_KD	OK	2.35737	10.1546	2.10689	9.68078	5e-05	0.000170364	yes
Pde8b	chr13:95024104-95250304	Control	prmt5_KD	OK	0.154111	0.661575	2.10194	4.48617	5e-05	0.000170364	yes
Peg3	chr7:6705959-6730419	Control	prmt5_KD	OK	0.775746	3.30774	2.09219	8.11996	5e-05	0.000170364	yes
Zfp292	chr4:34803109-34882948	Control	prmt5_KD	OK	4.46926	19.0511	2.09176	9.83	5e-05	0.000170364	yes
Lyst	chr13:13590408-13777440	Control	prmt5_KD	OK	0.960045	4.08137	2.08788	9.44175	5e-05	0.000170364	yes
2610203C22Rik	chr1:9548045-9631092	Control	prmt5_KD	OK	0.715012	3.0365	2.08637	3.80485	0.00145	0.0036184	yes
Aplnr	chr2:85136359-85139923	Control	prmt5_KD	OK	0.153512	0.651247	2.08485	4.17201	0.00125	0.00316756	yes
Gpr155	chr2:73341505-73386480	Control	prmt5_KD	OK	1.28009	5.4234	2.08295	8.96994	5e-05	0.000170364	yes
Gipc2	chr3:152093840-152165900	Control	prmt5_KD	OK	0.823866	3.48241	2.0796	5.42742	5e-05	0.000170364	yes
Trim30a	chr7:104409025-104465193	Control	prmt5_KD	OK	2.79872	11.8241	2.07889	9.3149	5e-05	0.000170364	yes
Jakmip1	chr5:37050856-37125298	Control	prmt5_KD	OK	0.117946	0.497687	2.07711	2.62056	0.02405	0.043518	yes
Mdn1	chr4:32657118-32775217	Control	prmt5_KD	OK	3.97274	16.7486	2.07583	9.74955	5e-05	0.000170364	yes
Klra2	chr6:131219234-131247362	Control	prmt5_KD	OK	0.563445	2.37314	2.07445	5.197	5e-05	0.000170364	yes
Fzd3	chr14:65192440-65262463	Control	prmt5_KD	OK	0.679231	2.85015	2.06907	9.16576	5e-05	0.000170364	yes
Samd9l	chr6:3372257-3399571	Control	prmt5_KD	OK	1.90993	7.94751	2.05698	9.20612	5e-05	0.000170364	yes
Gng3	chr19:8836928-8848683	Control	prmt5_KD	OK	0.387702	1.61199	2.05582	3.33039	0.0071	0.0148259	yes
4930555G01Rik	chr14:5050628-5059243	Control	prmt5_KD	OK	0.558898	2.31944	2.05312	5.69466	5e-05	0.000170364	yes
Tph2	chr10:115078640-115185022	Control	prmt5_KD	OK	0.299091	1.23403	2.04472	4.74774	0.0002	0.000610875	yes
Tmem255a	chrX:38189792-38252481	Control	prmt5_KD	OK	2.30809	9.52162	2.04451	3.56552	0.00155	0.00384033	yes
Scn2a1	chr2:65670444-65767447	Control	prmt5_KD	OK	0.576508	2.3777	2.04416	8.60723	5e-05	0.000170364	yes
Mogat2	chr7:99219083-99238611	Control	prmt5_KD	OK	0.290569	1.19751	2.04309	3.86582	0.0026	0.00611192	yes
Nox1	chrX:134059175-134111854	Control	prmt5_KD	OK	1.81664	7.482	2.04215	2.47612	0.0179	0.0337082	yes
Heg1	chr16:33684465-33768195	Control	prmt5_KD	OK	1.13822	4.68378	2.04089	8.66357	5e-05	0.000170364	yes
Ly6c1	chr15:75044017-75048837	Control	prmt5_KD	OK	1.63518	6.72171	2.03938	4.94339	5e-05	0.000170364	yes
Tbc1d8b	chrX:139684995-139754218	Control	prmt5_KD	OK	3.40222	13.9113	2.03171	9.43715	5e-05	0.000170364	yes
Fam208b	chr13:3538074-3611108	Control	prmt5_KD	OK	5.95299	24.289	2.02862	3.65812	0.00045	0.00127448	yes
Trim72	chr7:128004377-128011393	Control	prmt5_KD	OK	0.234552	0.956874	2.02842	4.04867	0.0003	0.000885364	yes
Sema4a	chr3:88435961-88461182	Control	prmt5_KD	OK	0.659671	2.68637	2.02584	6.77122	5e-05	0.000170364	yes
Rab33a	chrX:48519284-48530240	Control	prmt5_KD	OK	0.267873	1.09049	2.02535	2.61152	0.02315	0.0420896	yes
Naalad2	chr9:18323020-18385928	Control	prmt5_KD	OK	0.296234	1.203	2.02183	4.75337	0.0003	0.000885364	yes
Dppa4	chr16:48283734-48294292	Control	prmt5_KD	OK	0.247253	1.00194	2.01874	2.63526	0.01285	0.0251	yes
Myo9a	chr9:59751173-59928866	Control	prmt5_KD	OK	1.84785	7.45859	2.01305	9.339	5e-05	0.000170364	yes
Rassf4	chr6:116633007-116673836	Control	prmt5_KD	OK	0.801815	3.23266	2.01138	8.34935	5e-05	0.000170364	yes
Zfp936	chr7:43177587-43192109	Control	prmt5_KD	OK	0.584408	2.35393	2.01002	6.6171	5e-05	0.000170364	yes
Rapgef6	chr11:54522844-54699286	Control	prmt5_KD	OK	3.10946	12.514	2.00881	9.36688	5e-05	0.000170364	yes
Zfp808	chr13:62129889-62173936	Control	prmt5_KD	OK	1.4928	5.99966	2.00686	8.33743	5e-05	0.000170364	yes
Ago3	chr4:126340677-126429542	Control	prmt5_KD	OK	0.910213	3.6416	2.0003	8.64757	5e-05	0.000170364	yes
Slc4a4	chr5:88887259-89239656	Control	prmt5_KD	OK	3.74697	14.9887	2.00008	9.38202	5e-05	0.000170364	yes
Otx1	chr11:21994763-22001651	Control	prmt5_KD	OK	0.857949	3.42719	1.99806	7.38386	5e-05	0.000170364	yes
Mycbp2	chr14:103113410-103346800	Control	prmt5_KD	OK	3.6754	14.5358	1.98364	9.3723	5e-05	0.000170364	yes
Vmn2r1	chr3:64081641-64105458	Control	prmt5_KD	OK	0.384169	1.50216	1.96723	5.22358	5e-05	0.000170364	yes
Gm14327	chr2:177897162-177927850	Control	prmt5_KD	OK	1.19516	4.65855	1.96268	5.50535	5e-05	0.000170364	yes
Vmn2r29	chr7:7212995-7278289	Control	prmt5_KD	OK	0.393224	1.53143	1.96146	4.01167	0.00115	0.00293687	yes
Rex2	chr4:147021849-147060799	Control	prmt5_KD	OK	0.799297	3.10615	1.95833	7.72014	5e-05	0.000170364	yes
Hist1h2af	chr13:23533910-23534378	Control	prmt5_KD	OK	1.55437	6.0336	1.95669	3.81271	0.0017	0.00416647	yes
Birc6	chr17:74528294-74703356	Control	prmt5_KD	OK	8.34461	32.3873	1.95651	9.11801	5e-05	0.000170364	yes
Zfp738	chr13:67667440-67683512	Control	prmt5_KD	OK	0.937916	3.63949	1.9562	8.01131	5e-05	0.000170364	yes
Ifi205	chr1:174011997-174031755	Control	prmt5_KD	OK	0.195495	0.758414	1.95585	2.74026	0.0261	0.0467257	yes
Akap11	chr14:78492245-78536860	Control	prmt5_KD	OK	3.49285	13.5393	1.95468	9.18805	5e-05	0.000170364	yes
AU041133	chr10:82128012-82153065	Control	prmt5_KD	OK	0.75298	2.90742	1.94906	6.68696	5e-05	0.000170364	yes
Slfn9	chr11:82980302-82991830	Control	prmt5_KD	OK	2.33404	9.00004	1.9471	8.66008	5e-05	0.000170364	yes
Csmd3	chr15:47580637-48791989	Control	prmt5_KD	OK	0.31974	1.23199	1.94601	7.99779	5e-05	0.000170364	yes
Osmr	chr15:6813576-6874313	Control	prmt5_KD	OK	3.05491	11.7502	1.94348	8.90622	5e-05	0.000170364	yes
3110057O12Rik	chr3:40894276-40936307	Control	prmt5_KD	OK	0.494443	1.89744	1.94018	5.50827	5e-05	0.000170364	yes
Plcb1	chr2:134786163-135475258	Control	prmt5_KD	OK	1.85859	7.11929	1.93752	8.8768	5e-05	0.000170364	yes
Zfp935	chr13:62453015-62466812	Control	prmt5_KD	OK	1.6551	6.33929	1.9374	7.90484	5e-05	0.000170364	yes
Defb1	chr8:21776554-21795185	Control	prmt5_KD	OK	2.73519	10.4699	1.93654	6.92529	5e-05	0.000170364	yes
Rpgrip1l	chr8:91217029-91313222	Control	prmt5_KD	OK	0.92944	3.54837	1.93272	8.37024	5e-05	0.000170364	yes
Aox1	chr1:58029968-58106410	Control	prmt5_KD	OK	1.21129	4.59824	1.92454	8.11198	5e-05	0.000170364	yes
Vps13c	chr9:67840395-67995634	Control	prmt5_KD	OK	1.06696	4.03612	1.91947	8.70531	5e-05	0.000170364	yes
Mss51	chr14:20482863-20496901	Control	prmt5_KD	OK	0.70193	2.64452	1.91361	5.4339	5e-05	0.000170364	yes
Kmt2c	chr5:25271793-25498783	Control	prmt5_KD	OK	2.27449	8.56241	1.91247	9.01127	5e-05	0.000170364	yes
Zfp493	chr13:67779692-67789080	Control	prmt5_KD	OK	1.06648	4.00535	1.90908	7.56657	5e-05	0.000170364	yes
Casp4	chr9:5308859-5336791	Control	prmt5_KD	OK	12.9159	48.4447	1.90719	8.77657	5e-05	0.000170364	yes
Hfe	chr13:23703840-23710811	Control	prmt5_KD	OK	0.329887	1.23548	1.90503	3.74616	0.00285	0.00661914	yes
Epn3	chr11:94489598-94499974	Control	prmt5_KD	OK	0.658176	2.45648	1.90005	7.22561	5e-05	0.000170364	yes
Nipbl	chr15:8289823-8444463	Control	prmt5_KD	OK	6.04259	22.5286	1.89852	8.85477	5e-05	0.000170364	yes
Tbc1d32	chr10:56014293-56228689	Control	prmt5_KD	OK	0.948106	3.53102	1.89696	8.24892	5e-05	0.000170364	yes
Zfp72	chr13:74371425-74376566	Control	prmt5_KD	OK	0.907974	3.37606	1.89462	5.71715	5e-05	0.000170364	yes
Chd9	chr8:90828834-91054508	Control	prmt5_KD	OK	1.78513	6.63252	1.89353	8.75303	5e-05	0.000170364	yes
Gch1	chr14:47153894-47189402	Control	prmt5_KD	OK	0.343663	1.27528	1.89175	4.79566	5e-05	0.000170364	yes
Nf1	chr11:79339891-79581609	Control	prmt5_KD	OK	6.05826	22.4759	1.89141	8.61627	5e-05	0.000170364	yes
Ceacam2	chr7:25376818-25566417	Control	prmt5_KD	OK	0.224458	0.831501	1.88927	2.48069	0.02045	0.0378575	yes
Irgm1	chr11:48865248-48871346	Control	prmt5_KD	OK	6.32703	23.3949	1.88659	8.6123	5e-05	0.000170364	yes
Zfp354a	chr11:51059256-51072799	Control	prmt5_KD	OK	0.936693	3.43966	1.87662	7.5709	5e-05	0.000170364	yes
Zfp960	chr17:17064102-17089631	Control	prmt5_KD	OK	1.79503	6.58769	1.87577	7.71439	5e-05	0.000170364	yes
Fam126b	chr1:58522805-58586333	Control	prmt5_KD	OK	0.968837	3.5482	1.87276	8.27909	5e-05	0.000170364	yes
Igip	chr18:36300100-36301478	Control	prmt5_KD	OK	4.69095	17.1565	1.8708	7.95297	5e-05	0.000170364	yes
Gas7	chr11:67532997-67688992	Control	prmt5_KD	OK	4.09279	14.9391	1.86793	8.78002	5e-05	0.000170364	yes
Zfp62	chr11:49203499-49218816	Control	prmt5_KD	OK	4.03457	14.7185	1.86714	8.5486	5e-05	0.000170364	yes
BC005561	chr5:104508351-104522383	Control	prmt5_KD	OK	0.925529	3.37128	1.86495	7.7287	5e-05	0.000170364	yes
Opcml	chr9:27791268-28925048	Control	prmt5_KD	OK	0.522938	1.90404	1.86435	7.32649	5e-05	0.000170364	yes
Trim34a	chr7:104244456-104262236	Control	prmt5_KD	OK	0.440588	1.60026	1.8608	5.13124	0.0001	0.000324959	yes
Ccdc178	chr18:21810896-22171396	Control	prmt5_KD	OK	0.144414	0.5235	1.85798	3.38808	0.0047	0.0103146	yes
Nfat5	chr8:107293469-107379517	Control	prmt5_KD	OK	13.952	50.5028	1.85589	8.0815	5e-05	0.000170364	yes
Lrrc55	chr2:85188070-85196699	Control	prmt5_KD	OK	0.307021	1.11129	1.85583	4.5567	0.0002	0.000610875	yes
Cep290	chr10:100488288-100589259	Control	prmt5_KD	OK	1.65323	5.98352	1.8557	4.34647	5e-05	0.000170364	yes
Ppbp	chr5:90768517-90770060	Control	prmt5_KD	OK	0.576054	2.0839	1.85501	3.76111	0.00375	0.00843696	yes
Wnt10b	chr15:98771751-98778150	Control	prmt5_KD	OK	0.184884	0.668425	1.85415	2.98491	0.0122	0.0239772	yes
Naip6	chr13:100281120-100317688	Control	prmt5_KD	OK	1.65947	5.98224	1.84996	8.18982	5e-05	0.000170364	yes
Gm7609	chr1:85199610-85213762	Control	prmt5_KD	OK	0.634075	2.27835	1.84526	4.804	0.0001	0.000324959	yes
4932438A13Rik	chr3:36863105-37053033	Control	prmt5_KD	OK	2.84011	10.204	1.84512	8.66855	5e-05	0.000170364	yes
Prorsd1	chr11:29511756-29515033	Control	prmt5_KD	OK	0.287686	1.02977	1.83976	3.49265	0.00115	0.00293687	yes
Lpp	chr16:24392555-24992578	Control	prmt5_KD	OK	12.0491	43.0415	1.83681	7.44722	5e-05	0.000170364	yes
Gstm7	chr3:107926333-107931745	Control	prmt5_KD	OK	0.74008	2.63946	1.83449	4.57284	0.0001	0.000324959	yes
Cdkl5	chrX:160768012-160994681	Control	prmt5_KD	OK	1.91286	6.82132	1.83432	7.76916	5e-05	0.000170364	yes
Lgalsl	chr11:20823354-20831108	Control	prmt5_KD	OK	9.00219	31.9797	1.82881	8.62548	5e-05	0.000170364	yes
2610035D17Rik	chr11:113043905-113201838	Control	prmt5_KD	OK	0.920645	3.26876	1.82803	5.88024	5e-05	0.000170364	yes
Gm14827	chrX:94442731-94447727	Control	prmt5_KD	OK	0.160779	0.567245	1.81889	3.38916	0.00445	0.00983184	yes
Pik3r1	chr13:101680760-101768217	Control	prmt5_KD	OK	10.5341	37.1427	1.81802	8.55316	5e-05	0.000170364	yes
Acad12	chr5:121598280-121618938	Control	prmt5_KD	OK	0.247835	0.873686	1.81773	3.61744	0.00105	0.00270787	yes
Cd209c	chr8:3940221-3946863	Control	prmt5_KD	OK	14.8878	52.3	1.81268	8.44038	5e-05	0.000170364	yes
Foxred2	chr15:77940521-77956722	Control	prmt5_KD	OK	2.86382	10.0599	1.81261	8.23148	5e-05	0.000170364	yes
Gm14403	chr2:177498225-177512311	Control	prmt5_KD	OK	2.62647	9.20732	1.80966	8.08732	5e-05	0.000170364	yes
Nrip2	chr6:128399765-128408935	Control	prmt5_KD	OK	0.365738	1.27739	1.80432	3.68771	0.0007	0.00188392	yes
Vwa1	chr4:155768494-155774561	Control	prmt5_KD	OK	0.186997	0.650516	1.79857	3.61351	0.0018	0.00438785	yes
Ranbp2	chr10:58446851-58494154	Control	prmt5_KD	OK	7.29011	25.3535	1.79817	8.48677	5e-05	0.000170364	yes
Oas1g	chr5:120876141-120887598	Control	prmt5_KD	OK	0.563527	1.95798	1.79681	4.83562	5e-05	0.000170364	yes
Tcam1	chr11:106276671-106288143	Control	prmt5_KD	OK	0.396376	1.37204	1.79138	5.03187	5e-05	0.000170364	yes
Apol6	chr15:77015486-77057108	Control	prmt5_KD	OK	0.303053	1.04765	1.78952	3.70589	0.0015	0.00373449	yes
Tmem236	chr2:14174523-14221993	Control	prmt5_KD	OK	0.183367	0.633821	1.78934	3.829	0.00085	0.00223808	yes
Spata1	chr3:146450492-146499753	Control	prmt5_KD	OK	0.998138	3.44978	1.78919	3.03969	0.0049	0.0106998	yes
Akap9	chr5:3928185-4080204	Control	prmt5_KD	OK	2.25384	7.7725	1.78599	8.2992	5e-05	0.000170364	yes
2610528A11Rik	chr14:37102139-37110101	Control	prmt5_KD	OK	0.529237	1.82236	1.78382	2.51338	0.02415	0.0436788	yes
Trip11	chr12:101837371-101913171	Control	prmt5_KD	OK	2.59272	8.91976	1.78254	8.19665	5e-05	0.000170364	yes
Gm13544	chr2:58267452-58357758	Control	prmt5_KD	OK	0.69555	2.38994	1.78075	6.09559	5e-05	0.000170364	yes
Phf11a	chr14:59276912-59297522	Control	prmt5_KD	OK	0.538059	1.8418	1.77528	3.84412	0.00065	0.00176222	yes
4933408B17Rik	chr18:34579845-34597468	Control	prmt5_KD	OK	0.146993	0.502177	1.77245	2.48457	0.0248	0.0446695	yes
Ugp2	chr11:21239031-21371267	Control	prmt5_KD	OK	20.4071	69.6951	1.77199	6.34273	5e-05	0.000170364	yes
Slc26a2	chr18:61196853-61211596	Control	prmt5_KD	OK	1.98237	6.73732	1.76495	7.71816	5e-05	0.000170364	yes
Hist1h2bl	chr13:21715712-21716143	Control	prmt5_KD	OK	1.43439	4.86747	1.76273	2.83351	0.01035	0.0207246	yes
Cyp7a1	chr4:6265611-6275631	Control	prmt5_KD	OK	0.287237	0.967608	1.75218	4.93008	0.0001	0.000324959	yes
Zfp619	chr7:39517765-39540415	Control	prmt5_KD	OK	0.241673	0.813112	1.75039	5.33308	5e-05	0.000170364	yes
Cblb	chr16:52031548-52208046	Control	prmt5_KD	OK	2.74794	9.23688	1.74906	8.03985	5e-05	0.000170364	yes
Sgk1	chr10:21882183-21999902	Control	prmt5_KD	OK	15.8673	53.3102	1.74835	8.21979	5e-05	0.000170364	yes
Setx	chr2:29124991-29182471	Control	prmt5_KD	OK	6.29916	21.1601	1.74812	8.26573	5e-05	0.000170364	yes
Rwdd2a	chr9:86571987-86574899	Control	prmt5_KD	OK	0.69251	2.32385	1.74661	3.86818	0.00065	0.00176222	yes
Pde5a	chr3:122729157-122859374	Control	prmt5_KD	OK	1.17228	3.93195	1.74592	7.68258	5e-05	0.000170364	yes
Bnip3	chr7:138890835-138909506	Control	prmt5_KD	OK	40.9139	137.181	1.74542	8.24001	5e-05	0.000170364	yes
3830403N18Rik	chrX:56136571-56153496	Control	prmt5_KD	OK	22.79	76.3478	1.74418	8.05003	5e-05	0.000170364	yes
Zfp600	chr4:146156826-146198756	Control	prmt5_KD	OK	0.746787	2.49868	1.7424	6.82158	5e-05	0.000170364	yes
Ddx58	chr4:40203776-40239825	Control	prmt5_KD	OK	6.60873	22.1012	1.74168	8.20659	5e-05	0.000170364	yes
Med13	chr11:86265714-86357525	Control	prmt5_KD	OK	7.40708	24.7194	1.73867	8.14032	5e-05	0.000170364	yes
Oas1b	chr5:120812634-120824160	Control	prmt5_KD	OK	1.28881	4.28445	1.73307	6.20671	5e-05	0.000170364	yes
Herc6	chr6:57580991-57665136	Control	prmt5_KD	OK	1.93467	6.39701	1.72531	7.74032	5e-05	0.000170364	yes
Tanc2	chr11:105589985-105929303	Control	prmt5_KD	OK	3.24811	10.7394	1.72524	8.13207	5e-05	0.000170364	yes
Dopey1	chr9:86467153-86571842	Control	prmt5_KD	OK	3.67085	12.1198	1.72318	5.94492	5e-05	0.000170364	yes
Neto2	chr8:85636587-85691009	Control	prmt5_KD	OK	0.938713	3.0863	1.71712	7.2152	5e-05	0.000170364	yes
Efcab8	chr2:153780878-153795182	Control	prmt5_KD	OK	0.321804	1.05592	1.71424	2.78064	0.01135	0.0225205	yes
Kif26b	chr1:178529124-178932857	Control	prmt5_KD	OK	0.175239	0.574967	1.71416	5.03603	5e-05	0.000170364	yes
Ankrd29	chr18:12252356-12305720	Control	prmt5_KD	OK	1.47248	4.83115	1.71412	7.09143	5e-05	0.000170364	yes
Serpinb1b	chr13:33084102-33094380	Control	prmt5_KD	OK	0.323854	1.06168	1.71293	3.25687	0.0042	0.00933017	yes
Slc30a1	chr1:191894071-191913247	Control	prmt5_KD	OK	2.29302	7.4986	1.70937	7.64535	5e-05	0.000170364	yes
Cep350	chr1:155844963-155973255	Control	prmt5_KD	OK	1.79211	5.85738	1.70859	7.93551	5e-05	0.000170364	yes
Espnl	chr1:91322074-91348303	Control	prmt5_KD	OK	0.193143	0.630524	1.70688	4.58071	0.00015	0.000471337	yes
Elavl2	chr4:91250766-91399984	Control	prmt5_KD	OK	1.22913	4.00619	1.7046	6.9493	5e-05	0.000170364	yes
Arxes1	chrX:136033366-136034946	Control	prmt5_KD	OK	1.66633	5.43099	1.70455	6.30443	5e-05	0.000170364	yes
Alms1	chr6:85587530-85702751	Control	prmt5_KD	OK	1.08082	3.50766	1.69838	7.64312	5e-05	0.000170364	yes
Zbed6	chr1:133619870-133661399	Control	prmt5_KD	OK	6.28407	20.3792	1.69732	3.4981	0.00045	0.00127448	yes
Zfp946	chr17:22424267-22456689	Control	prmt5_KD	OK	3.40661	11.0448	1.69696	7.5586	5e-05	0.000170364	yes
Cep72	chr13:74036494-74062285	Control	prmt5_KD	OK	0.96335	3.11292	1.69213	6.72398	5e-05	0.000170364	yes
Cd109	chr9:78615545-78716260	Control	prmt5_KD	OK	7.64803	24.7096	1.69191	8.0121	5e-05	0.000170364	yes
Gm6377	chrX:109196755-109200445	Control	prmt5_KD	OK	0.227088	0.733548	1.69164	3.49093	0.002	0.00482257	yes
Zfp273	chr13:67796593-67830985	Control	prmt5_KD	OK	0.950968	3.06983	1.69069	5.88713	5e-05	0.000170364	yes
Atp7a	chrX:106027223-106128160	Control	prmt5_KD	OK	3.37864	10.8895	1.68843	7.86771	5e-05	0.000170364	yes
A330076H08Rik	chr7:61943900-61982359	Control	prmt5_KD	OK	0.204652	0.658392	1.68577	2.51031	0.01435	0.0276634	yes
Cubn	chr2:13276337-13491876	Control	prmt5_KD	OK	0.348329	1.12025	1.6853	6.83045	5e-05	0.000170364	yes
Rfx3	chr19:27761720-28011166	Control	prmt5_KD	OK	0.462216	1.4842	1.68305	6.86256	5e-05	0.000170364	yes
Egfr	chr11:16752202-16913907	Control	prmt5_KD	OK	6.42648	20.6055	1.68093	7.57968	5e-05	0.000170364	yes
Ccbe1	chr18:66056855-66291838	Control	prmt5_KD	OK	10.8972	34.9085	1.67962	7.94412	5e-05	0.000170364	yes
Syna	chr5:134557253-134560171	Control	prmt5_KD	OK	0.188028	0.602226	1.67936	3.25109	0.00505	0.0109887	yes
Kbtbd7	chr14:79426510-79431038	Control	prmt5_KD	OK	0.377242	1.20652	1.67729	5.43827	5e-05	0.000170364	yes
Pla2g4c	chr7:13325666-13360668	Control	prmt5_KD	OK	0.486136	1.5515	1.67423	5.257	5e-05	0.000170364	yes
Sfi1	chr11:3124020-3193463	Control	prmt5_KD	OK	2.18034	6.95815	1.67415	3.06054	0.00175	0.00427391	yes
Havcr2	chr11:46193848-46589232	Control	prmt5_KD	OK	3.45192	11.008	1.67308	3.86344	0.00015	0.000471337	yes
A330021E22Rik	chr5:5580981-5664232	Control	prmt5_KD	OK	1.66212	5.2972	1.67221	7.01285	5e-05	0.000170364	yes
Mpeg1	chr19:12460778-12465285	Control	prmt5_KD	OK	0.208406	0.664102	1.67201	4.18287	0.00065	0.00176222	yes
Trib2	chr12:15791726-15816785	Control	prmt5_KD	OK	2.52294	8.03456	1.67112	7.49144	5e-05	0.000170364	yes
Gm4944	chr17:22197264-22225614	Control	prmt5_KD	OK	4.54266	14.4599	1.67045	7.74406	5e-05	0.000170364	yes
Serpinb9e	chr13:33249609-33260846	Control	prmt5_KD	OK	0.393895	1.25376	1.67038	3.70891	0.0009	0.00235397	yes
Mga	chr2:119897227-119969581	Control	prmt5_KD	OK	4.93886	15.6926	1.66784	7.91505	5e-05	0.000170364	yes
Brca2	chr5:150522620-150570146	Control	prmt5_KD	OK	2.3398	7.43118	1.66721	7.73973	5e-05	0.000170364	yes
Tcea2	chr2:181680309-181688051	Control	prmt5_KD	OK	0.603524	1.91398	1.66509	3.50102	0.0023	0.00546111	yes
Dusp2	chr2:127336158-127338377	Control	prmt5_KD	OK	0.715328	2.26752	1.66444	4.50307	0.00015	0.000471337	yes
Cbl	chr9:44149261-44234046	Control	prmt5_KD	OK	5.38675	17.0219	1.6599	7.6971	5e-05	0.000170364	yes
Calcb	chr7:114718642-114723365	Control	prmt5_KD	OK	1.18767	3.74772	1.65788	4.36512	0.00015	0.000471337	yes
Mef2c	chr13:83504033-83667079	Control	prmt5_KD	OK	1.05093	3.31374	1.65679	7.14404	5e-05	0.000170364	yes
Smg1	chr7:118131311-118243637	Control	prmt5_KD	OK	10.6417	33.5256	1.65554	7.68761	5e-05	0.000170364	yes
Zufsp	chr10:33926935-33951212	Control	prmt5_KD	OK	2.78867	8.78017	1.65467	7.10788	5e-05	0.000170364	yes
Rb1	chr14:73195501-73325791	Control	prmt5_KD	OK	2.17677	6.83387	1.65051	5.60939	5e-05	0.000170364	yes
Cdh26	chr2:178430514-178487366	Control	prmt5_KD	OK	1.03179	3.23641	1.64925	6.35142	5e-05	0.000170364	yes
4933407K13Rik	chrX:75725457-75764699	Control	prmt5_KD	OK	1.23625	3.87642	1.64876	6.71647	5e-05	0.000170364	yes
Lrriq3	chr3:155093433-155194278	Control	prmt5_KD	OK	0.389803	1.22221	1.64867	4.33506	0.00035	0.00102067	yes
Gk5	chr9:96119428-96182953	Control	prmt5_KD	OK	1.20413	3.7453	1.63709	6.41871	5e-05	0.000170364	yes
Ascc3	chr10:50592668-50851202	Control	prmt5_KD	OK	5.16319	16.0571	1.63687	7.71811	5e-05	0.000170364	yes
2210404O09Rik	chr17:21879569-21909926	Control	prmt5_KD	OK	2.97486	9.25093	1.63678	7.03808	5e-05	0.000170364	yes
Fv1	chr4:147868978-147870358	Control	prmt5_KD	OK	2.17478	6.76134	1.63644	6.20172	5e-05	0.000170364	yes
Mir17hg	chr14:115044304-115046728	Control	prmt5_KD	OK	2.94797	9.13394	1.63152	7.00425	5e-05	0.000170364	yes
Lrba	chr3:86224689-86782694	Control	prmt5_KD	OK	1.78671	5.53585	1.6315	7.52271	5e-05	0.000170364	yes
Tmem17	chr11:22512282-22519231	Control	prmt5_KD	OK	1.32046	4.08992	1.63103	5.27748	5e-05	0.000170364	yes
Zfp930	chr8:69209045-69230539	Control	prmt5_KD	OK	5.83191	18.0606	1.63081	7.4676	5e-05	0.000170364	yes
Fpr1	chr17:17876470-17883939	Control	prmt5_KD	OK	0.381517	1.18142	1.6307	2.85333	0.00635	0.0134214	yes
Ero1l	chr14:45283086-45318572	Control	prmt5_KD	OK	24.6368	76.2088	1.62915	7.67249	5e-05	0.000170364	yes
Ankfy1	chr11:72690001-72772146	Control	prmt5_KD	OK	7.49752	23.1788	1.62832	7.70745	5e-05	0.000170364	yes
Tgfbi	chr13:56609602-56639339	Control	prmt5_KD	OK	1.81961	5.60395	1.62282	6.70439	5e-05	0.000170364	yes
Bod1l	chr5:41787539-41844315	Control	prmt5_KD	OK	3.57444	11.0064	1.62256	7.61979	5e-05	0.000170364	yes
Ash1l	chr3:88965811-89079375	Control	prmt5_KD	OK	10.5871	32.5479	1.62026	7.60854	5e-05	0.000170364	yes
Gm7120	chr13:119487256-119610459	Control	prmt5_KD	OK	4.4377	13.6364	1.61958	6.124	5e-05	0.000170364	yes
D930016D06Rik	chr5:104525734-104554211	Control	prmt5_KD	OK	2.13988	6.53277	1.61016	7.06514	5e-05	0.000170364	yes
Glcci1	chr6:8509599-8597549	Control	prmt5_KD	OK	0.695504	2.12086	1.60852	6.48479	5e-05	0.000170364	yes
Gm6548	chr17:78850504-78852544	Control	prmt5_KD	OK	4.28751	13.0721	1.60828	7.085	5e-05	0.000170364	yes
C230091D08Rik	chr7:59307923-59324149	Control	prmt5_KD	OK	4.49275	13.6703	1.60537	7.35418	5e-05	0.000170364	yes
Dock4	chr12:40446052-40846488	Control	prmt5_KD	OK	1.6763	5.09554	1.60395	7.31665	5e-05	0.000170364	yes
Zfp945	chr17:22846696-22867134	Control	prmt5_KD	OK	1.47377	4.46929	1.60053	7.05975	5e-05	0.000170364	yes
C630043F03Rik	chr4:72201243-72203930	Control	prmt5_KD	OK	1.04717	3.17528	1.60039	6.10364	5e-05	0.000170364	yes
Casc5	chr2:119047118-119104121	Control	prmt5_KD	OK	4.41817	13.3927	1.59992	7.49931	5e-05	0.000170364	yes
Thoc2	chrX:41794993-41911901	Control	prmt5_KD	OK	10.5029	31.8019	1.59833	7.53059	5e-05	0.000170364	yes
BC052688	chr13:61771579-61787282	Control	prmt5_KD	OK	1.1829	3.58051	1.59784	5.26241	5e-05	0.000170364	yes
Zfp708	chr13:67069397-67114028	Control	prmt5_KD	OK	0.880993	2.66571	1.59732	4.9375	5e-05	0.000170364	yes
Nudt15	chr14:73519863-73548242	Control	prmt5_KD	OK	1.20455	3.63979	1.59536	6.17591	5e-05	0.000170364	yes
Cenpf	chr1:189640613-189688086	Control	prmt5_KD	OK	3.94475	11.9168	1.59499	7.56928	5e-05	0.000170364	yes
Dgkh	chr14:78569608-78725089	Control	prmt5_KD	OK	1.28079	3.85957	1.5914	6.56065	5e-05	0.000170364	yes
Gm17066	chr14:105106727-105177327	Control	prmt5_KD	OK	5.4967	16.5614	1.59119	4.36493	5e-05	0.000170364	yes
Zcchc11	chr4:108459425-108559415	Control	prmt5_KD	OK	4.5808	13.8008	1.59108	7.4458	5e-05	0.000170364	yes
Nbeal1	chr1:60180598-60334705	Control	prmt5_KD	OK	1.01959	3.071	1.59072	7.18073	5e-05	0.000170364	yes
Flrt1	chr19:7056767-7198062	Control	prmt5_KD	OK	0.19397	0.584202	1.59063	2.40773	0.0255	0.0457836	yes
Tfrc	chr16:32608895-32632794	Control	prmt5_KD	OK	22.8398	68.7495	1.5898	7.49563	5e-05	0.000170364	yes
Ces1g	chr8:93302368-93337209	Control	prmt5_KD	OK	0.172719	0.519276	1.58807	2.34903	0.0242	0.0437357	yes
Casp8ap2	chr4:32615472-32653265	Control	prmt5_KD	OK	3.68462	11.0682	1.58683	7.49262	5e-05	0.000170364	yes
Zxdb	chrX:94724568-94730191	Control	prmt5_KD	OK	2.24996	6.7574	1.58657	7.16219	5e-05	0.000170364	yes
Ncor1	chr11:62281472-62457332	Control	prmt5_KD	OK	13.6029	40.7789	1.58391	5.97448	5e-05	0.000170364	yes
Zfp354c	chr11:50811084-50827731	Control	prmt5_KD	OK	0.587145	1.75885	1.58284	6.17808	5e-05	0.000170364	yes
Bgn	chrX:73483634-73495936	Control	prmt5_KD	OK	23.2888	69.5828	1.57909	7.48069	5e-05	0.000170364	yes
Moap1	chr12:102739829-102757810	Control	prmt5_KD	OK	1.8964	5.66247	1.57817	2.39309	0.0183	0.0343846	yes
Zfp65	chr13:67705305-67729173	Control	prmt5_KD	OK	4.67195	13.9345	1.57657	7.28271	5e-05	0.000170364	yes
A430078G23Rik	chr8:3353414-3390299	Control	prmt5_KD	OK	1.09173	3.25473	1.57593	6.14905	5e-05	0.000170364	yes
Mki67	chr7:135689787-135716379	Control	prmt5_KD	OK	27.6005	82.2351	1.57506	7.18478	5e-05	0.000170364	yes
Dbhos	chr2:27144897-27162703	Control	prmt5_KD	OK	1.32709	3.95043	1.57374	6.58949	5e-05	0.000170364	yes
Fam13a	chr6:58933535-59024502	Control	prmt5_KD	OK	0.428544	1.27487	1.57284	5.1797	5e-05	0.000170364	yes
Gm14436	chr2:175470024-175483322	Control	prmt5_KD	OK	1.99432	5.91576	1.56867	6.5896	5e-05	0.000170364	yes
Smek2	chr11:29172906-29220797	Control	prmt5_KD	OK	9.53353	28.2082	1.56503	7.39975	5e-05	0.000170364	yes
Suz12	chr11:79993105-80034123	Control	prmt5_KD	OK	27.4847	81.2093	1.56302	7.36649	5e-05	0.000170364	yes
Ccdc88a	chr11:29374171-29510808	Control	prmt5_KD	OK	3.47276	10.2491	1.56134	7.29094	5e-05	0.000170364	yes
Gda	chr19:21391306-21472661	Control	prmt5_KD	OK	2.75815	8.1301	1.55957	7.13051	5e-05	0.000170364	yes
Prpf8	chr11:75486776-75509447	Control	prmt5_KD	OK	57.6728	169.778	1.55769	6.93231	5e-05	0.000170364	yes
Ptx3	chr3:66053557-66296837	Control	prmt5_KD	OK	22.4679	66.0986	1.55675	7.13656	5e-05	0.000170364	yes
Ssh2	chr11:77216424-77460219	Control	prmt5_KD	OK	2.17139	6.38381	1.5558	7.17424	5e-05	0.000170364	yes
Cenpe	chr3:135212562-135273540	Control	prmt5_KD	OK	10.2775	30.1988	1.555	7.32863	5e-05	0.000170364	yes
Plxna2	chr1:194619828-194816868	Control	prmt5_KD	OK	6.29808	18.4781	1.55283	7.36161	5e-05	0.000170364	yes
Uba7	chr9:107975566-107984056	Control	prmt5_KD	OK	0.534787	1.5683	1.55217	4.97269	5e-05	0.000170364	yes
AI607873	chr1:173723427-173741809	Control	prmt5_KD	OK	5.63057	16.5095	1.55194	7.15564	5e-05	0.000170364	yes
Esco2	chr14:65819026-65833969	Control	prmt5_KD	OK	5.93967	17.3829	1.54922	7.12903	5e-05	0.000170364	yes
Stxbp4	chr11:90476492-90638108	Control	prmt5_KD	OK	3.89612	11.3931	1.54805	7.22704	5e-05	0.000170364	yes
Notch4	chr17:34564294-34588543	Control	prmt5_KD	OK	0.206599	0.60327	1.54597	4.56321	5e-05	0.000170364	yes
Fkbp1b	chr12:4833173-4841595	Control	prmt5_KD	OK	2.86097	8.33392	1.54249	5.72286	5e-05	0.000170364	yes
Zfp345	chr2:150470990-150485063	Control	prmt5_KD	OK	2.83567	8.25968	1.5424	6.7239	5e-05	0.000170364	yes
Atrx	chrX:105797614-105929372	Control	prmt5_KD	OK	9.59537	27.9451	1.54219	7.24486	5e-05	0.000170364	yes
Ankef1	chr2:136532320-136555854	Control	prmt5_KD	OK	0.704417	2.0513	1.54204	5.15696	5e-05	0.000170364	yes
Slc39a10	chr1:46807543-46853509	Control	prmt5_KD	OK	6.32788	18.3777	1.53816	7.2001	5e-05	0.000170364	yes
Lrrk2	chr15:91673223-91816124	Control	prmt5_KD	OK	4.79576	13.8731	1.53245	7.25006	5e-05	0.000170364	yes
Sepp1	chr15:3270766-3280508	Control	prmt5_KD	OK	3.42202	9.89309	1.53157	6.60324	5e-05	0.000170364	yes
Scd4	chr19:44333325-44346743	Control	prmt5_KD	OK	0.19774	0.57054	1.52872	3.0985	0.00585	0.0124944	yes
Tjp1	chr7:65296164-65371244	Control	prmt5_KD	OK	14.9899	43.2466	1.5286	7.25384	5e-05	0.000170364	yes
Hook3	chr8:26021420-26119224	Control	prmt5_KD	OK	3.90278	11.2504	1.5274	7.22151	5e-05	0.000170364	yes
Pou2f1	chr1:165788680-166002634	Control	prmt5_KD	OK	2.34608	6.74611	1.5238	7.09653	5e-05	0.000170364	yes
Tet1	chr10:62804569-62880014	Control	prmt5_KD	OK	0.245133	0.703789	1.52158	5.97671	5e-05	0.000170364	yes
Lcorl	chr5:45669924-45857540	Control	prmt5_KD	OK	3.4912	10.0203	1.52113	3.16731	0.00045	0.00127448	yes
Ankrd42	chr7:92584182-92637142	Control	prmt5_KD	OK	0.33112	0.949929	1.52046	3.782	0.001	0.00258968	yes
Malat1	chr19:5795689-5802671	Control	prmt5_KD	OK	138.081	395.562	1.51839	6.3101	5e-05	0.000170364	yes
Zfp866	chr8:69761323-69774911	Control	prmt5_KD	OK	2.76815	7.92521	1.51753	6.95277	5e-05	0.000170364	yes
Plekha4	chr7:45526329-45554229	Control	prmt5_KD	OK	0.270763	0.774676	1.51656	3.33561	0.00285	0.00661914	yes
Caprin2	chr6:148842511-148896126	Control	prmt5_KD	OK	1.25132	3.57977	1.51641	6.16795	5e-05	0.000170364	yes
Zyg11b	chr4:108227754-108301090	Control	prmt5_KD	OK	7.44678	21.2667	1.51391	7.14513	5e-05	0.000170364	yes
D930048N14Rik	chr11:51643088-51657681	Control	prmt5_KD	OK	1.00952	2.88158	1.5132	3.66409	0.00045	0.00127448	yes
A930013F10Rik	chr8:22628118-22653437	Control	prmt5_KD	OK	0.641336	1.83032	1.51295	2.65316	0.0082	0.016825	yes
Hist1h3c	chr13:23745041-23745521	Control	prmt5_KD	OK	2.91688	8.31058	1.51052	3.95554	0.0004	0.00115027	yes
Ptar1	chr19:23687399-23721129	Control	prmt5_KD	OK	3.81963	10.8781	1.50992	6.56443	5e-05	0.000170364	yes
Eml5	chr12:98746967-98901484	Control	prmt5_KD	OK	2.85676	8.1343	1.50964	3.22836	0.00055	0.00152511	yes
Mbtd1	chr11:93886218-93946984	Control	prmt5_KD	OK	3.05885	8.70105	1.5082	6.92171	5e-05	0.000170364	yes
Grk4	chr5:34660378-34755303	Control	prmt5_KD	OK	0.273373	0.774775	1.50291	3.1407	0.004	0.00893806	yes
Zfp963	chr8:69741638-69749962	Control	prmt5_KD	OK	1.74072	4.92852	1.50147	6.03388	5e-05	0.000170364	yes
Xpo4	chr14:57582270-57664956	Control	prmt5_KD	OK	5.1088	14.4586	1.50087	6.91445	5e-05	0.000170364	yes
Rpgr	chrX:10158215-10216795	Control	prmt5_KD	OK	0.969162	2.74261	1.50074	5.60334	5e-05	0.000170364	yes
Ccdc18	chr5:108132913-108232949	Control	prmt5_KD	OK	1.33012	3.76281	1.50025	6.378	5e-05	0.000170364	yes
Zfp820	chr17:21816875-21845759	Control	prmt5_KD	OK	3.66179	10.349	1.49888	6.80877	5e-05	0.000170364	yes
Gfpt2	chr11:49794154-49838620	Control	prmt5_KD	OK	0.729412	2.05734	1.49597	5.22081	5e-05	0.000170364	yes
Slco2a1	chr9:103008488-103087849	Control	prmt5_KD	OK	0.304804	0.85903	1.49483	4.19025	5e-05	0.000170364	yes
Gpr75	chr11:30885357-30893725	Control	prmt5_KD	OK	0.249209	0.701585	1.49326	3.2266	0.003	0.00692796	yes
Abhd2	chr7:79273265-79361601	Control	prmt5_KD	OK	12.5004	35.1191	1.49028	6.9917	5e-05	0.000170364	yes
Zbtb37	chr1:161017755-161034259	Control	prmt5_KD	OK	1.27273	3.57401	1.48962	6.15451	5e-05	0.000170364	yes
4833417C18Rik	chr11:95858816-95861046	Control	prmt5_KD	OK	1.68889	4.74179	1.48936	5.12089	5e-05	0.000170364	yes
Ctcfl	chr2:173093608-173119525	Control	prmt5_KD	OK	0.290498	0.815413	1.489	3.67595	0.0006	0.00164749	yes
2610044O15Rik8	chr8:129216353-129234046	Control	prmt5_KD	OK	2.12951	5.97288	1.4879	5.91825	5e-05	0.000170364	yes
A630089N07Rik	chr16:98062511-98082439	Control	prmt5_KD	OK	1.19993	3.36354	1.48703	5.47086	5e-05	0.000170364	yes
Ptprtos	chr2:161521987-162661147	Control	prmt5_KD	OK	4.90593	13.7471	1.48653	4.04203	0.0002	0.000610875	yes
Id2	chr12:25093798-25096092	Control	prmt5_KD	OK	33.5988	94.0985	1.48576	6.98038	5e-05	0.000170364	yes
Gm2381	chr7:42816826-42867234	Control	prmt5_KD	OK	2.17495	6.09059	1.4856	6.55315	5e-05	0.000170364	yes
Cd274	chr19:29367437-29388094	Control	prmt5_KD	OK	0.740037	2.07171	1.48515	5.59317	5e-05	0.000170364	yes
Gm10696	chr3:94174411-94178193	Control	prmt5_KD	OK	0.189307	0.529652	1.48432	2.35959	0.0213	0.0392586	yes
Irf7	chr7:141263182-141266424	Control	prmt5_KD	OK	0.720204	2.01458	1.484	4.12305	0.0002	0.000610875	yes
Gm10509	chr17:21690211-21692213	Control	prmt5_KD	OK	1.07244	2.99767	1.48295	5.11725	5e-05	0.000170364	yes
Pik3c2a	chr7:116337275-116443458	Control	prmt5_KD	OK	6.77307	18.926	1.48249	7.01365	5e-05	0.000170364	yes
Fam135a	chr1:24010757-24100341	Control	prmt5_KD	OK	6.09756	17.0375	1.48241	6.98668	5e-05	0.000170364	yes
Zfp488	chr14:33967069-33978764	Control	prmt5_KD	OK	4.84534	13.5278	1.48126	6.86868	5e-05	0.000170364	yes
Zfp654	chr16:64780346-64786321	Control	prmt5_KD	OK	2.27587	6.35306	1.48103	6.64327	5e-05	0.000170364	yes
Abi2	chr1:60409618-60481163	Control	prmt5_KD	OK	5.17348	14.4404	1.4809	6.93465	5e-05	0.000170364	yes
Ackr3	chr1:90203979-90215722	Control	prmt5_KD	OK	17.6847	49.3402	1.48026	6.93169	5e-05	0.000170364	yes
Hmmr	chr11:40701387-40733437	Control	prmt5_KD	OK	13.2873	37.0708	1.48024	7.02588	5e-05	0.000170364	yes
Usp24	chr4:106316212-106441327	Control	prmt5_KD	OK	11.459	31.9686	1.48017	6.97905	5e-05	0.000170364	yes
Cnot6	chr11:49671496-49712722	Control	prmt5_KD	OK	8.19989	22.8484	1.47842	7.0756	5e-05	0.000170364	yes
Brwd3	chrX:108742207-108834355	Control	prmt5_KD	OK	1.16144	3.23065	1.47591	6.41545	5e-05	0.000170364	yes
Gm10767	chr13:66905414-66909166	Control	prmt5_KD	OK	0.332051	0.923482	1.47568	2.70678	0.0087	0.0177307	yes
Narg2	chr9:69397997-69433074	Control	prmt5_KD	OK	1.36657	3.79796	1.47467	6.18899	5e-05	0.000170364	yes
Gm5595	chr7:42660107-42692718	Control	prmt5_KD	OK	0.868087	2.41218	1.47442	5.57871	5e-05	0.000170364	yes
Pfkfb3	chr2:11471430-11553929	Control	prmt5_KD	OK	6.16611	17.1338	1.47441	6.78783	5e-05	0.000170364	yes
Cyb5rl	chr4:107070167-107084805	Control	prmt5_KD	OK	1.30459	3.62221	1.47327	5.02972	5e-05	0.000170364	yes
C1qtnf1	chr11:118428456-118454995	Control	prmt5_KD	OK	0.868862	2.40858	1.47098	5.49896	5e-05	0.000170364	yes
Cdnf	chr2:3513064-3526376	Control	prmt5_KD	OK	0.28012	0.776369	1.4707	3.45125	0.0014	0.00350997	yes
Vps13a	chr19:16615365-16780933	Control	prmt5_KD	OK	3.71165	10.2801	1.46973	6.95016	5e-05	0.000170364	yes
Slc4a7	chr14:14703024-14799943	Control	prmt5_KD	OK	3.54062	9.79738	1.4684	6.86816	5e-05	0.000170364	yes
Atad5	chr11:80089399-80135791	Control	prmt5_KD	OK	2.72457	7.537	1.46796	6.80873	5e-05	0.000170364	yes
Cd300lb	chr11:114922780-114934386	Control	prmt5_KD	OK	0.405103	1.11942	1.46639	4.01523	0.00045	0.00127448	yes
Atp11c	chrX:60223289-60403981	Control	prmt5_KD	OK	4.54884	12.5439	1.46341	6.83087	5e-05	0.000170364	yes
Zmym2	chr14:56887794-56962579	Control	prmt5_KD	OK	1.88985	5.21002	1.46302	6.64364	5e-05	0.000170364	yes
Uggt2	chr14:118984984-119099434	Control	prmt5_KD	OK	5.26326	14.5083	1.46285	6.87798	5e-05	0.000170364	yes
Fgf11	chr11:69796067-69801716	Control	prmt5_KD	OK	0.367577	1.01293	1.46242	3.36801	0.00105	0.00270787	yes
Top2b	chr14:16365205-16430787	Control	prmt5_KD	OK	18.5949	51.2221	1.46186	6.89783	5e-05	0.000170364	yes
Atm	chr9:53437121-53536671	Control	prmt5_KD	OK	2.04323	5.62811	1.4618	6.79821	5e-05	0.000170364	yes
Cpd	chr11:76777207-76847008	Control	prmt5_KD	OK	9.94995	27.3779	1.46025	6.89478	5e-05	0.000170364	yes
Epm2aip1	chr9:111271844-111279091	Control	prmt5_KD	OK	5.81442	15.9892	1.45939	6.90958	5e-05	0.000170364	yes
Nbea	chr3:55625197-56183701	Control	prmt5_KD	OK	3.85865	10.6059	1.4587	6.8519	5e-05	0.000170364	yes
Epn2	chr11:61517248-61579687	Control	prmt5_KD	OK	14.8052	40.6824	1.4583	6.88923	5e-05	0.000170364	yes
A530054K11Rik	chr13:67617000-67637753	Control	prmt5_KD	OK	1.59008	4.36782	1.45781	6.392	5e-05	0.000170364	yes
Aff4	chr11:53350766-53421830	Control	prmt5_KD	OK	12.8768	35.3596	1.45733	6.84627	5e-05	0.000170364	yes
Herc1	chr9:66350449-66514593	Control	prmt5_KD	OK	0.99576	2.7308	1.45545	6.50399	5e-05	0.000170364	yes
Ctso	chr3:81932615-81956725	Control	prmt5_KD	OK	1.07554	2.94482	1.45312	5.79247	5e-05	0.000170364	yes
EU599041	chr7:43214038-43226842	Control	prmt5_KD	OK	0.555471	1.51862	1.45098	3.22622	0.0028	0.00651841	yes
Gpr63	chr4:24973418-25009233	Control	prmt5_KD	OK	0.732104	2.00148	1.45095	4.59999	5e-05	0.000170364	yes
Npff	chr15:102523838-102524942	Control	prmt5_KD	OK	1.01143	2.76365	1.45018	2.4432	0.0104	0.0208106	yes
Zfp563	chr17:33089366-33110704	Control	prmt5_KD	OK	0.39309	1.07099	1.44601	5.39372	5e-05	0.000170364	yes
Glod5	chrX:8004200-8018492	Control	prmt5_KD	OK	1.74558	4.754	1.44543	3.70215	0.00125	0.00316756	yes
Pank3	chr11:35769494-35791285	Control	prmt5_KD	OK	9.38883	25.5579	1.44475	6.84998	5e-05	0.000170364	yes
2810474O19Rik	chr6:149309413-149335663	Control	prmt5_KD	OK	24.2968	66.1355	1.44466	6.75893	5e-05	0.000170364	yes
Atp10d	chr5:72203328-72298771	Control	prmt5_KD	OK	1.98576	5.39972	1.44319	6.53964	5e-05	0.000170364	yes
Zfp60	chr7:27731408-27751689	Control	prmt5_KD	OK	3.19358	8.68366	1.44313	6.49736	5e-05	0.000170364	yes
Zfp943	chr17:21962558-21994366	Control	prmt5_KD	OK	3.24416	8.81538	1.44218	6.34067	5e-05	0.000170364	yes
Zfc3h1	chr10:115384958-115432771	Control	prmt5_KD	OK	8.18673	22.2298	1.44114	6.83365	5e-05	0.000170364	yes
Vps54	chr11:21239031-21371267	Control	prmt5_KD	OK	9.37875	25.4616	1.44086	4.28502	5e-05	0.000170364	yes
E330034G19Rik	chr14:24293363-24309959	Control	prmt5_KD	OK	0.380636	1.03318	1.44061	2.68916	0.0111	0.022069	yes
Ankrd12	chr17:65967500-66077046	Control	prmt5_KD	OK	4.65018	12.6167	1.43997	6.77566	5e-05	0.000170364	yes
Gm4961	chr5:30092939-30097686	Control	prmt5_KD	OK	0.244325	0.661436	1.4368	2.682	0.01115	0.0221535	yes
Plod2	chr9:92538800-92608427	Control	prmt5_KD	OK	19.9044	53.8545	1.43598	6.74673	5e-05	0.000170364	yes
Sec1	chr7:45677685-45694556	Control	prmt5_KD	OK	0.619523	1.67597	1.43577	4.22604	5e-05	0.000170364	yes
Ttyh1	chr7:4074124-4136926	Control	prmt5_KD	OK	0.189829	0.512569	1.43304	2.72259	0.0048	0.0105067	yes
Mdm4	chr1:132989844-133025348	Control	prmt5_KD	OK	7.76846	20.9681	1.4325	6.68386	5e-05	0.000170364	yes
Zzef1	chr11:72796225-72927120	Control	prmt5_KD	OK	3.71286	10.015	1.43156	6.76646	5e-05	0.000170364	yes
Prpf39	chr12:65036333-65073938	Control	prmt5_KD	OK	14.6778	39.5885	1.43145	3.98574	5e-05	0.000170364	yes
Sox5	chr6:143828424-144209568	Control	prmt5_KD	OK	0.342395	0.923191	1.43097	5.11678	5e-05	0.000170364	yes
Ror1	chr4:100095790-100442545	Control	prmt5_KD	OK	1.12472	3.03153	1.43047	5.759	5e-05	0.000170364	yes
Vmn1r58	chr7:5408889-5413145	Control	prmt5_KD	OK	0.407415	1.09795	1.43024	3.82714	0.0008	0.00212158	yes
Cbr2	chr11:120729484-120732021	Control	prmt5_KD	OK	1.17937	3.17753	1.42989	3.78377	0.0005	0.00139929	yes
Hip1	chr5:135406518-135545122	Control	prmt5_KD	OK	3.2295	8.70095	1.42986	6.67235	5e-05	0.000170364	yes
Shroom4	chrX:6400144-6633717	Control	prmt5_KD	OK	2.05151	5.52361	1.42893	6.32014	5e-05	0.000170364	yes
A730017L22Rik	chr2:130872540-130906396	Control	prmt5_KD	OK	1.11344	2.99549	1.42777	5.31874	5e-05	0.000170364	yes
Nuggc	chr14:65605266-65648443	Control	prmt5_KD	OK	0.341944	0.91972	1.42744	3.43387	0.0022	0.00524691	yes
AW146154	chr7:41478873-41499890	Control	prmt5_KD	OK	1.20455	3.23834	1.42676	5.73891	5e-05	0.000170364	yes
Zfp39	chr11:58888152-58904225	Control	prmt5_KD	OK	1.38224	3.71597	1.42673	5.97261	5e-05	0.000170364	yes
Pcm1	chr8:41239758-41334087	Control	prmt5_KD	OK	11.2505	30.245	1.4267	6.71565	5e-05	0.000170364	yes
Kbtbd8	chr6:95117879-95129793	Control	prmt5_KD	OK	0.293536	0.788799	1.42612	4.07813	5e-05	0.000170364	yes
Zfr2	chr10:81233162-81252123	Control	prmt5_KD	OK	0.259277	0.696689	1.42602	3.43041	0.00225	0.00535857	yes
Rad50	chr11:53649518-53707319	Control	prmt5_KD	OK	7.26549	19.5071	1.42487	6.7035	5e-05	0.000170364	yes
Zfp951	chr5:104813167-104860068	Control	prmt5_KD	OK	1.69162	4.54126	1.42469	5.86834	5e-05	0.000170364	yes
Star	chr8:25808512-25815982	Control	prmt5_KD	OK	1.0742	2.88271	1.42417	5.79697	5e-05	0.000170364	yes
Ptpn4	chr1:119658092-119837071	Control	prmt5_KD	OK	1.84208	4.94284	1.424	6.27145	5e-05	0.000170364	yes
Cyp27b1	chr10:127048245-127053006	Control	prmt5_KD	OK	0.2735	0.733737	1.42372	2.95846	0.00505	0.0109887	yes
B3galt1	chr2:68104671-68122882	Control	prmt5_KD	OK	1.92271	5.15313	1.42231	6.34808	5e-05	0.000170364	yes
Ccdc66	chr14:27428846-27508460	Control	prmt5_KD	OK	4.04288	10.8272	1.42121	4.43543	5e-05	0.000170364	yes
Arfgef1	chr1:10137506-10232670	Control	prmt5_KD	OK	11.2743	30.1849	1.42079	6.7353	5e-05	0.000170364	yes
Sparcl1	chr5:104079108-104114088	Control	prmt5_KD	OK	3.3642	8.99344	1.41861	6.34021	5e-05	0.000170364	yes
Gcnt3	chr9:70031495-70038088	Control	prmt5_KD	OK	1.15256	3.0806	1.41836	5.87255	5e-05	0.000170364	yes
Gbe1	chr16:70313948-70569720	Control	prmt5_KD	OK	25.0364	66.8654	1.41724	6.72234	5e-05	0.000170364	yes
Fam53b	chr7:132712083-132813196	Control	prmt5_KD	OK	1.10179	2.93984	1.41588	5.97776	5e-05	0.000170364	yes
Clasp2	chr9:113741472-113919697	Control	prmt5_KD	OK	5.26066	14.0134	1.41349	6.42715	5e-05	0.000170364	yes
Scai	chr2:39066214-39190730	Control	prmt5_KD	OK	2.45415	6.53695	1.41339	6.56346	5e-05	0.000170364	yes
Dennd1b	chr1:138963708-139176042	Control	prmt5_KD	OK	2.62402	6.98789	1.41308	6.53375	5e-05	0.000170364	yes
Kdm7a	chr6:39118472-39206773	Control	prmt5_KD	OK	1.00081	2.66251	1.41163	6.23805	5e-05	0.000170364	yes
Tmem260	chr14:48446351-48515159	Control	prmt5_KD	OK	0.660048	1.75564	1.41136	5.5523	5e-05	0.000170364	yes
Dhx33	chr11:70984090-71004432	Control	prmt5_KD	OK	7.96885	21.1756	1.40996	6.67087	5e-05	0.000170364	yes
A130077B15Rik	chr10:122565022-122569891	Control	prmt5_KD	OK	2.48716	6.60484	1.40902	5.98279	5e-05	0.000170364	yes
Fam115c	chr6:42623042-42645041	Control	prmt5_KD	OK	0.662725	1.75984	1.40896	5.36035	5e-05	0.000170364	yes
Synm	chr7:67730160-67759742	Control	prmt5_KD	OK	0.369476	0.97995	1.40723	5.19046	5e-05	0.000170364	yes
Trim24	chr6:37870810-37968445	Control	prmt5_KD	OK	7.95862	21.0926	1.40615	6.64133	5e-05	0.000170364	yes
Setd2	chr9:110532596-110618633	Control	prmt5_KD	OK	9.1916	24.3553	1.40585	6.65404	5e-05	0.000170364	yes
Fat1	chr8:44950207-45052257	Control	prmt5_KD	OK	5.93681	15.7014	1.40313	6.63559	5e-05	0.000170364	yes
Abca5	chr11:110269368-110337716	Control	prmt5_KD	OK	5.46102	14.4231	1.40114	6.63411	5e-05	0.000170364	yes
Rictor	chr15:6708380-6800400	Control	prmt5_KD	OK	3.08215	8.13593	1.40037	6.55733	5e-05	0.000170364	yes
Lemd1	chr1:132191435-132257382	Control	prmt5_KD	OK	0.505068	1.32865	1.39542	2.24565	0.0272	0.0484377	yes
Pbrm1	chr14:31019137-31121592	Control	prmt5_KD	OK	12.4277	32.678	1.39476	6.58317	5e-05	0.000170364	yes
Gm10336	chr13:12182716-12186488	Control	prmt5_KD	OK	4.17372	10.9734	1.39461	6.35399	5e-05	0.000170364	yes
Cacnb2	chr2:14604305-14987908	Control	prmt5_KD	OK	1.16041	3.04804	1.39325	5.66915	5e-05	0.000170364	yes
Zfp442	chr2:150407136-150451494	Control	prmt5_KD	OK	0.445081	1.16811	1.39204	3.89418	0.0002	0.000610875	yes
Map1b	chr13:99421463-99516602	Control	prmt5_KD	OK	19.2166	50.3769	1.39041	6.3826	5e-05	0.000170364	yes
Gm14139	chr2:150181754-150193279	Control	prmt5_KD	OK	8.18308	21.4511	1.39033	6.31843	5e-05	0.000170364	yes
Ranbp6	chr19:29808107-29812974	Control	prmt5_KD	OK	3.038	7.95718	1.38914	6.34848	5e-05	0.000170364	yes
Qser1	chr2:104754792-104816696	Control	prmt5_KD	OK	8.37078	21.9064	1.38792	6.55345	5e-05	0.000170364	yes
Vps13d	chr4:144972621-145195005	Control	prmt5_KD	OK	1.72342	4.50946	1.38768	6.499	5e-05	0.000170364	yes
Zdhhc12	chr2:30078765-30093635	Control	prmt5_KD	OK	2.00784	5.2518	1.38717	3.69883	0.00075	0.00200204	yes
Slc22a5	chr11:53864541-53891703	Control	prmt5_KD	OK	2.40894	6.29999	1.38695	6.0048	5e-05	0.000170364	yes
Etaa1	chr11:17938748-17953875	Control	prmt5_KD	OK	3.07768	8.04648	1.38652	6.27156	5e-05	0.000170364	yes
Syt7	chr19:10389089-10453181	Control	prmt5_KD	OK	0.437482	1.14338	1.386	5.20452	5e-05	0.000170364	yes
Mtx3	chr13:92844786-92858230	Control	prmt5_KD	OK	3.68469	9.62553	1.38532	6.45783	5e-05	0.000170364	yes
Ccdc15	chr9:37275834-37348392	Control	prmt5_KD	OK	1.19789	3.12912	1.38526	5.57722	5e-05	0.000170364	yes
Gm13157	chr4:147753973-147809788	Control	prmt5_KD	OK	5.4094	14.1104	1.38321	6.29775	5e-05	0.000170364	yes
5730455P16Rik	chr11:80360491-80378015	Control	prmt5_KD	OK	6.27541	16.3534	1.38181	6.47741	5e-05	0.000170364	yes
Polr2a	chr11:69733998-69758633	Control	prmt5_KD	OK	28.9041	75.3129	1.38162	6.49133	5e-05	0.000170364	yes
Cdk12	chr11:98203304-98253540	Control	prmt5_KD	OK	9.06119	23.5882	1.38029	6.31743	5e-05	0.000170364	yes
Rps6kb1	chr11:86415843-86544807	Control	prmt5_KD	OK	7.46655	19.3793	1.376	4.7069	5e-05	0.000170364	yes
Gm10033	chr8:69371024-69395544	Control	prmt5_KD	OK	2.23984	5.81292	1.37586	5.42078	5e-05	0.000170364	yes
Usp18	chr6:121245905-121270917	Control	prmt5_KD	OK	1.6521	4.27946	1.37313	5.20834	5e-05	0.000170364	yes
Atr	chr9:95855417-95951644	Control	prmt5_KD	OK	5.00641	12.9526	1.37139	6.37663	5e-05	0.000170364	yes
2410012E07Rik	chr14:70852932-70873954	Control	prmt5_KD	OK	1.42266	3.67448	1.36895	4.40501	5e-05	0.000170364	yes
Zfp595	chr13:67312997-67332560	Control	prmt5_KD	OK	1.03135	2.66199	1.36798	5.50602	5e-05	0.000170364	yes
Gsdmc4	chr15:63891264-63912297	Control	prmt5_KD	OK	0.278646	0.717724	1.365	2.64485	0.01565	0.0298814	yes
Akap5	chr12:76324890-76334151	Control	prmt5_KD	OK	0.231377	0.595798	1.36458	4.23795	0.0001	0.000324959	yes
Trip4	chr9:65828925-65908794	Control	prmt5_KD	OK	2.14135	5.51003	1.36354	3.37908	0.00065	0.00176222	yes
Cul4b	chrX:38531620-38576196	Control	prmt5_KD	OK	24.1458	62.1239	1.36338	6.43996	5e-05	0.000170364	yes
C230035I16Rik	chr13:23427975-23431017	Control	prmt5_KD	OK	0.918062	2.35915	1.3616	2.37328	0.02795	0.0495712	yes
Dars2	chr1:161040612-161070632	Control	prmt5_KD	OK	4.35055	11.1784	1.36145	6.2334	5e-05	0.000170364	yes
Itpr1	chr6:108213095-108551116	Control	prmt5_KD	OK	1.39146	3.57482	1.36127	6.19376	5e-05	0.000170364	yes
Stag2	chrX:42149411-42277186	Control	prmt5_KD	OK	17.4763	44.8885	1.36094	6.41459	5e-05	0.000170364	yes
Prr14l	chr5:32789206-32854230	Control	prmt5_KD	OK	4.89877	12.5768	1.36027	6.45808	5e-05	0.000170364	yes
Nphp3	chr9:104002543-104043811	Control	prmt5_KD	OK	1.89747	4.87062	1.36003	5.87649	5e-05	0.000170364	yes
Heatr1	chr13:12395374-12438893	Control	prmt5_KD	OK	8.85116	22.7074	1.35922	6.44239	5e-05	0.000170364	yes
Zfp78	chr7:6363307-6382605	Control	prmt5_KD	OK	0.697882	1.78967	1.35864	5.25928	5e-05	0.000170364	yes
Mst1	chr9:108080435-108085027	Control	prmt5_KD	OK	0.506972	1.30001	1.35854	3.64458	0.0003	0.000885364	yes
Mtr	chr13:12186539-12258113	Control	prmt5_KD	OK	6.48002	16.6135	1.35829	6.36606	5e-05	0.000170364	yes
Mum1l1	chrX:139210043-139238335	Control	prmt5_KD	OK	5.25226	13.4438	1.35593	6.31976	5e-05	0.000170364	yes
Kifap3	chr1:163779678-163917100	Control	prmt5_KD	OK	9.92208	25.3764	1.35477	6.3936	5e-05	0.000170364	yes
Nhs	chrX:161836429-162159441	Control	prmt5_KD	OK	0.602757	1.54123	1.35443	5.23776	5e-05	0.000170364	yes
Akap10	chr11:61871306-61930257	Control	prmt5_KD	OK	4.60629	11.7771	1.3543	6.23735	5e-05	0.000170364	yes
Zfp704	chr3:9427009-9610085	Control	prmt5_KD	OK	1.73348	4.42907	1.35333	6.30847	5e-05	0.000170364	yes
Usp37	chr1:74409383-74588028	Control	prmt5_KD	OK	4.69782	11.9997	1.35294	2.75634	0.00475	0.0104089	yes
Slc37a2	chr9:37229148-37255738	Control	prmt5_KD	OK	0.488998	1.24897	1.35284	4.65429	5e-05	0.000170364	yes
Gmfb	chr14:46808148-46822242	Control	prmt5_KD	OK	22.196	56.6191	1.35099	6.3965	5e-05	0.000170364	yes
Zfp445	chr9:122848909-122866006	Control	prmt5_KD	OK	12.6937	32.3728	1.35067	6.40749	5e-05	0.000170364	yes
Brip1	chr11:86058135-86201193	Control	prmt5_KD	OK	1.83348	4.67425	1.35015	6.12307	5e-05	0.000170364	yes
Zfp40	chr17:23173868-23193228	Control	prmt5_KD	OK	0.832602	2.12246	1.35004	5.28511	5e-05	0.000170364	yes
Mysm1	chr4:94942040-94979100	Control	prmt5_KD	OK	3.88859	9.91002	1.34964	6.31844	5e-05	0.000170364	yes
Pnpt1	chr11:29130750-29161828	Control	prmt5_KD	OK	19.8043	50.467	1.34953	6.41821	5e-05	0.000170364	yes
Mbnl2	chr14:120275668-120431698	Control	prmt5_KD	OK	15.9125	40.5103	1.34813	6.4555	5e-05	0.000170364	yes
Ints2	chr11:86210682-86257568	Control	prmt5_KD	OK	6.58663	16.7659	1.34792	6.36323	5e-05	0.000170364	yes
Rasl2-9	chr7:5124941-5125950	Control	prmt5_KD	OK	0.507276	1.28867	1.34503	2.34893	0.0279	0.0494974	yes
Wrn	chr8:33234372-33385527	Control	prmt5_KD	OK	1.78992	4.54571	1.34461	6.12214	5e-05	0.000170364	yes
Mphosph8	chr14:56668247-56701000	Control	prmt5_KD	OK	5.97584	15.1471	1.34183	5.54719	5e-05	0.000170364	yes
Zfp788	chr7:41633530-41651532	Control	prmt5_KD	OK	4.38243	11.0998	1.34073	6.14294	5e-05	0.000170364	yes
A830080D01Rik	chrX:159532667-159593081	Control	prmt5_KD	OK	5.39047	13.6528	1.34072	6.17103	5e-05	0.000170364	yes
Xpo1	chr11:23256040-23297597	Control	prmt5_KD	OK	40.592	102.769	1.34014	6.21554	5e-05	0.000170364	yes
Aldh6a1	chr12:84409067-84450950	Control	prmt5_KD	OK	2.3057	5.83112	1.33857	5.60246	5e-05	0.000170364	yes
Psme4	chr11:30771774-30880361	Control	prmt5_KD	OK	13.3237	33.6799	1.33789	6.34607	5e-05	0.000170364	yes
Col11a1	chr3:114030539-114220326	Control	prmt5_KD	OK	0.216282	0.546496	1.3373	4.15748	0.0001	0.000324959	yes
1700029J07Rik	chr8:45953605-45975252	Control	prmt5_KD	OK	0.212653	0.53628	1.33449	2.54216	0.00965	0.019455	yes
Cenpj	chr14:56526760-56571846	Control	prmt5_KD	OK	1.6226	4.09108	1.33417	5.75265	5e-05	0.000170364	yes
Nr3c2	chr8:76902507-77243639	Control	prmt5_KD	OK	0.448084	1.12968	1.33408	4.38098	5e-05	0.000170364	yes
Pdzk1	chr3:96829825-96870926	Control	prmt5_KD	OK	2.43074	6.12678	1.33373	5.55117	5e-05	0.000170364	yes
Fbxo48	chr11:16951409-16954772	Control	prmt5_KD	OK	1.06531	2.68171	1.33188	4.67635	5e-05	0.000170364	yes
Zfp81	chr17:33333727-33358878	Control	prmt5_KD	OK	3.30451	8.31827	1.33185	5.73484	5e-05	0.000170364	yes
Grhl2	chr15:37233035-37363568	Control	prmt5_KD	OK	0.576044	1.4493	1.33111	5.07277	5e-05	0.000170364	yes
Synrg	chr11:83964430-84044576	Control	prmt5_KD	OK	2.39942	6.03398	1.33042	6.08166	5e-05	0.000170364	yes
Sirt1	chr10:63319004-63339035	Control	prmt5_KD	OK	0.942435	2.369	1.32981	5.26212	5e-05	0.000170364	yes
Smc4	chr3:69004971-69034623	Control	prmt5_KD	OK	69.0809	173.627	1.32963	6.10032	5e-05	0.000170364	yes
Phf11d	chr14:59347406-59365490	Control	prmt5_KD	OK	1.48357	3.72421	1.32786	5.31968	5e-05	0.000170364	yes
Zfp944	chr17:22337988-22361400	Control	prmt5_KD	OK	5.92628	14.8709	1.3273	6.07149	5e-05	0.000170364	yes
Etohi1	chr2:178023283-178035859	Control	prmt5_KD	OK	11.7714	29.5321	1.327	5.15133	5e-05	0.000170364	yes
Scoc	chr8:83434491-83458396	Control	prmt5_KD	OK	23.3164	58.4847	1.32671	6.29175	5e-05	0.000170364	yes
Tpp2	chr1:43934006-44002971	Control	prmt5_KD	OK	23.7521	59.5704	1.32654	6.27598	5e-05	0.000170364	yes
Nup155	chr15:8109312-8159859	Control	prmt5_KD	OK	13.8551	34.7292	1.32574	6.2845	5e-05	0.000170364	yes
Zscan26	chr13:21442174-21453727	Control	prmt5_KD	OK	6.67339	16.7213	1.32519	6.19492	5e-05	0.000170364	yes
Angptl4	chr17:33774899-33781575	Control	prmt5_KD	OK	3.66981	9.18283	1.32323	5.66962	5e-05	0.000170364	yes
Cops2	chr2:125830301-125859082	Control	prmt5_KD	OK	43.3227	108.394	1.32309	6.26693	5e-05	0.000170364	yes
Gcc2	chr10:58255525-58305592	Control	prmt5_KD	OK	2.16821	5.42131	1.32213	6.0165	5e-05	0.000170364	yes
Gm10845	chr14:79860520-79869176	Control	prmt5_KD	OK	1.92242	4.80466	1.32151	5.64168	5e-05	0.000170364	yes
Pwwp2a	chr11:43681997-43722633	Control	prmt5_KD	OK	4.83395	12.081	1.32147	6.01198	5e-05	0.000170364	yes
Ythdc2	chr18:44828664-44889720	Control	prmt5_KD	OK	3.3849	8.45733	1.32109	6.13144	5e-05	0.000170364	yes
Haus3	chr5:34007178-34169526	Control	prmt5_KD	OK	11.3987	28.48	1.32108	5.6822	5e-05	0.000170364	yes
C2cd3	chr7:100372232-100470159	Control	prmt5_KD	OK	2.6301	6.57054	1.32089	6.11215	5e-05	0.000170364	yes
Casd1	chr6:4601065-4643381	Control	prmt5_KD	OK	4.25694	10.6249	1.31956	6.04804	5e-05	0.000170364	yes
Zfp386	chr12:116047723-116063207	Control	prmt5_KD	OK	5.81772	14.5048	1.318	6.14213	5e-05	0.000170364	yes
Cdkl3	chr11:52004220-52084667	Control	prmt5_KD	OK	0.474029	1.18015	1.31592	3.01644	0.00205	0.00493104	yes
Cpeb4	chr11:31870939-31935635	Control	prmt5_KD	OK	6.99573	17.4024	1.31474	6.16641	5e-05	0.000170364	yes
Taf1	chrX:101532734-101601789	Control	prmt5_KD	OK	10.063	25.0227	1.31418	6.26489	5e-05	0.000170364	yes
Fam178a	chr19:44931118-44984550	Control	prmt5_KD	OK	10.0634	25.0015	1.31289	6.20114	5e-05	0.000170364	yes
Ift81	chr5:122550203-122614518	Control	prmt5_KD	OK	5.99143	14.8839	1.31278	6.02139	5e-05	0.000170364	yes
Gm6639	chr3:35597151-35666163	Control	prmt5_KD	OK	0.524645	1.30321	1.31265	4.13599	5e-05	0.000170364	yes
Zgrf1	chr3:127553488-127618023	Control	prmt5_KD	OK	2.11152	5.24148	1.31169	5.9952	5e-05	0.000170364	yes
Zfp2	chr11:50898711-50916161	Control	prmt5_KD	OK	0.813564	2.01895	1.31128	4.6789	5e-05	0.000170364	yes
Plcb4	chr2:135741829-136013068	Control	prmt5_KD	OK	1.39232	3.4526	1.31019	5.43075	5e-05	0.000170364	yes
Fam65b	chr13:24582188-24733806	Control	prmt5_KD	OK	0.842977	2.0898	1.3098	4.97453	5e-05	0.000170364	yes
2610008E11Rik	chr10:79064373-79097600	Control	prmt5_KD	OK	2.7491	6.81502	1.30976	5.89516	5e-05	0.000170364	yes
Rfx7	chr9:72532239-72622949	Control	prmt5_KD	OK	4.73142	11.7281	1.30963	6.16359	5e-05	0.000170364	yes
Lrif1	chr3:106684986-106736576	Control	prmt5_KD	OK	12.3345	30.5707	1.30945	5.61682	5e-05	0.000170364	yes
Fam122b	chrX:53243414-53269805	Control	prmt5_KD	OK	2.74977	6.81452	1.3093	5.79957	5e-05	0.000170364	yes
Gabre	chrX:72257431-72274721	Control	prmt5_KD	OK	0.679164	1.68302	1.30922	4.31724	5e-05	0.000170364	yes
Lifr	chr15:7129571-7197489	Control	prmt5_KD	OK	0.484545	1.20063	1.30909	4.0927	5e-05	0.000170364	yes
Naip5	chr13:100211739-100247336	Control	prmt5_KD	OK	2.72802	6.75937	1.30904	5.96869	5e-05	0.000170364	yes
Lars2	chr9:123366939-123462664	Control	prmt5_KD	OK	802.226	1985.38	1.30734	4.71308	5e-05	0.000170364	yes
Nanos1	chr19:60755986-60759914	Control	prmt5_KD	OK	1.3686	3.38435	1.30617	5.44971	5e-05	0.000170364	yes
Lrrcc1	chr3:14533787-14572658	Control	prmt5_KD	OK	5.48666	13.5476	1.30404	5.81924	5e-05	0.000170364	yes
Gm773	chrX:56189826-56212881	Control	prmt5_KD	OK	4.76209	11.742	1.30201	5.19307	5e-05	0.000170364	yes
Cdh5	chr8:104101624-104144502	Control	prmt5_KD	OK	0.235361	0.579695	1.30042	3.19862	0.0028	0.00651841	yes
D830031N03Rik	chr4:123349632-123684360	Control	prmt5_KD	OK	5.19508	12.7811	1.2988	2.60174	0.00295	0.00682184	yes
Adamts9	chr6:92772698-92901441	Control	prmt5_KD	OK	1.26745	3.1182	1.29878	5.63559	5e-05	0.000170364	yes
Zfp280c	chrX:48541625-48594452	Control	prmt5_KD	OK	13.6996	33.7023	1.29871	6.12214	5e-05	0.000170364	yes
Atad2b	chr12:4917352-5047410	Control	prmt5_KD	OK	2.46171	6.05048	1.29739	6.00242	5e-05	0.000170364	yes
Fam57a	chr11:76202055-76208257	Control	prmt5_KD	OK	7.35834	18.0842	1.29728	5.48349	5e-05	0.000170364	yes
Dock11	chrX:35888831-36076562	Control	prmt5_KD	OK	6.27123	15.4102	1.29707	6.10822	5e-05	0.000170364	yes
Gm3558	chr14:7545150-7568566	Control	prmt5_KD	OK	0.474485	1.16579	1.29688	3.20149	0.00195	0.00471067	yes
Lphn2	chr3:148815585-148954635	Control	prmt5_KD	OK	7.46961	18.3287	1.295	6.12509	5e-05	0.000170364	yes
Zfp433	chr10:81863933-81881086	Control	prmt5_KD	OK	0.303992	0.745863	1.29488	2.79422	0.0064	0.0135125	yes
Taok1	chr11:77529161-77607815	Control	prmt5_KD	OK	8.52707	20.8786	1.2919	6.09482	5e-05	0.000170364	yes
Abcb7	chrX:104280564-104413846	Control	prmt5_KD	OK	6.47114	15.815	1.2892	6.07591	5e-05	0.000170364	yes
Pus10	chr11:23646478-23732876	Control	prmt5_KD	OK	9.58196	23.4078	1.2886	4.58549	5e-05	0.000170364	yes
Kpna3	chr14:61365185-61439947	Control	prmt5_KD	OK	19.6606	48.0253	1.28849	6.11291	5e-05	0.000170364	yes
Dync2h1	chr9:6928502-7177046	Control	prmt5_KD	OK	0.519423	1.26811	1.2877	5.56231	5e-05	0.000170364	yes
Aoc2	chr11:101325062-101329694	Control	prmt5_KD	OK	1.91031	4.65825	1.28598	5.27982	5e-05	0.000170364	yes
Tmem8b	chr4:43668970-43692667	Control	prmt5_KD	OK	0.666049	1.62341	1.28533	4.96777	5e-05	0.000170364	yes
Rel	chr11:23741728-23770970	Control	prmt5_KD	OK	1.5451	3.76585	1.28527	5.12509	5e-05	0.000170364	yes
Chd6	chr2:160946977-161109056	Control	prmt5_KD	OK	3.92393	9.55024	1.28324	6.03636	5e-05	0.000170364	yes
Jade2	chr11:51813455-51857481	Control	prmt5_KD	OK	2.01682	4.90746	1.2829	5.79573	5e-05	0.000170364	yes
Hlf	chr11:90336534-90390917	Control	prmt5_KD	OK	0.477458	1.15968	1.28028	4.7674	5e-05	0.000170364	yes
Man2a1	chr17:64601648-64755110	Control	prmt5_KD	OK	43.2865	105.128	1.28015	5.91666	5e-05	0.000170364	yes
Xpr1	chr1:155275656-155417444	Control	prmt5_KD	OK	8.39969	20.394	1.27973	6.05649	5e-05	0.000170364	yes
Chml	chr1:175662420-175692632	Control	prmt5_KD	OK	3.57523	8.66992	1.27798	5.35977	5e-05	0.000170364	yes
Tmem223	chr19:8770995-8772475	Control	prmt5_KD	OK	2.4781	6.00126	1.27603	3.95158	0.0001	0.000324959	yes
Ap1s2	chrX:163909016-163933666	Control	prmt5_KD	OK	12.9786	31.3963	1.27446	5.84246	5e-05	0.000170364	yes
Lpar6	chr14:73195501-73325791	Control	prmt5_KD	OK	3.9639	9.58522	1.27389	3.97086	0.0001	0.000324959	yes
Xrn1	chr9:95954759-96053029	Control	prmt5_KD	OK	7.39879	17.8759	1.27266	5.9903	5e-05	0.000170364	yes
Tmem18	chr12:30584442-30591219	Control	prmt5_KD	OK	7.497	18.1067	1.27214	5.91218	5e-05	0.000170364	yes
Klk10	chr7:43781053-43785410	Control	prmt5_KD	OK	1.04884	2.53248	1.27175	3.67658	0.0005	0.00139929	yes
Dek	chr13:47043498-47106221	Control	prmt5_KD	OK	49.8491	120.304	1.27104	5.56282	5e-05	0.000170364	yes
Prkab2	chr3:97658211-97673067	Control	prmt5_KD	OK	2.30056	5.54487	1.26917	5.63519	5e-05	0.000170364	yes
Pitpnc1	chr11:107207891-107470720	Control	prmt5_KD	OK	1.19179	2.8707	1.26827	5.49687	5e-05	0.000170364	yes
Cabyr	chr18:12741354-12755142	Control	prmt5_KD	OK	0.399879	0.963126	1.26816	1.90956	0.01835	0.0344676	yes
Zmym6	chr4:127077382-127124374	Control	prmt5_KD	OK	6.28223	15.1208	1.26719	5.89338	5e-05	0.000170364	yes
Poln	chr5:34007178-34169526	Control	prmt5_KD	OK	1.29957	3.12702	1.26675	2.29285	0.0088	0.0179159	yes
E030030I06Rik	chr10:22113049-22149270	Control	prmt5_KD	OK	0.717924	1.72521	1.26487	3.55104	0.00045	0.00127448	yes
Atoh8	chr6:72206176-72235577	Control	prmt5_KD	OK	0.839765	2.01507	1.26277	4.20785	0.0001	0.000324959	yes
Cnot1	chr8:95719450-95821728	Control	prmt5_KD	OK	29.3073	70.2749	1.26175	5.81402	5e-05	0.000170364	yes
Mapk8	chr14:33377898-33447158	Control	prmt5_KD	OK	2.97937	7.14413	1.26175	5.80236	5e-05	0.000170364	yes
Hist1h3e	chr13:23561895-23562365	Control	prmt5_KD	OK	4.29279	10.2796	1.2598	3.78224	0.00025	0.000749047	yes
Il12rb1	chr8:70808448-70821423	Control	prmt5_KD	OK	0.511927	1.22477	1.2585	3.75592	5e-05	0.000170364	yes
Naa15	chr3:51416015-51475985	Control	prmt5_KD	OK	37.6678	90.0747	1.25779	5.83843	5e-05	0.000170364	yes
Slc27a3	chr3:90385232-90389927	Control	prmt5_KD	OK	0.549062	1.31289	1.2577	3.49441	0.00075	0.00200204	yes
Fnbp1l	chr3:122538718-122619714	Control	prmt5_KD	OK	4.16542	9.9598	1.25766	5.84759	5e-05	0.000170364	yes
Mmgt1	chrX:56585511-56597919	Control	prmt5_KD	OK	12.5928	30.1007	1.25719	5.97119	5e-05	0.000170364	yes
Usp9x	chrX:13071497-13173327	Control	prmt5_KD	OK	25.4003	60.697	1.25678	5.75644	5e-05	0.000170364	yes
Parp11	chr6:127453722-127494239	Control	prmt5_KD	OK	1.89197	4.51046	1.25338	5.38871	5e-05	0.000170364	yes
Aloxe3	chr11:69126376-69149115	Control	prmt5_KD	OK	0.293064	0.697861	1.25172	2.69089	0.0074	0.0153653	yes
Fancd2	chr6:113531681-113596285	Control	prmt5_KD	OK	3.07888	7.32591	1.2506	5.69555	5e-05	0.000170364	yes
Kntc1	chr5:123749725-123821593	Control	prmt5_KD	OK	9.91134	23.5611	1.24925	5.92171	5e-05	0.000170364	yes
Trpm7	chr2:126791557-126876261	Control	prmt5_KD	OK	22.9209	54.4754	1.24894	5.83267	5e-05	0.000170364	yes
Rrm2b	chr15:37923952-37961055	Control	prmt5_KD	OK	3.43446	8.15791	1.24812	5.70157	5e-05	0.000170364	yes
Syne2	chr12:75818317-76110928	Control	prmt5_KD	OK	2.59081	6.15392	1.2481	5.9138	5e-05	0.000170364	yes
Farp2	chr1:93512103-93635727	Control	prmt5_KD	OK	4.35527	10.3439	1.24795	2.3292	0.0184	0.034534	yes
Matr3	chr18:35562157-35592045	Control	prmt5_KD	OK	39.3708	93.3968	1.24625	5.82406	5e-05	0.000170364	yes
Gpr173	chrX:152344645-152368111	Control	prmt5_KD	OK	1.30016	3.08346	1.24586	5.00554	5e-05	0.000170364	yes
Ktn1	chr14:47663755-47736564	Control	prmt5_KD	OK	15.8618	37.5803	1.24442	5.87809	5e-05	0.000170364	yes
Thada	chr17:84190055-84466208	Control	prmt5_KD	OK	4.69861	11.1314	1.24433	5.85784	5e-05	0.000170364	yes
Inca1	chr11:70688360-70700155	Control	prmt5_KD	OK	1.00589	2.38159	1.24345	2.93943	0.00195	0.00471067	yes
Acaca	chr11:84195437-84401651	Control	prmt5_KD	OK	10.3617	24.5219	1.2428	5.89118	5e-05	0.000170364	yes
Creld1	chr6:113483568-113493338	Control	prmt5_KD	OK	0.560515	1.3261	1.24237	3.30649	0.00115	0.00293687	yes
Parp9	chr16:35926514-35972621	Control	prmt5_KD	OK	3.9583	9.36168	1.24189	4.08114	5e-05	0.000170364	yes
Exoc5	chr14:49012143-49087723	Control	prmt5_KD	OK	14.7415	34.8368	1.24073	5.55934	5e-05	0.000170364	yes
Ftx	chrX:103560909-103623754	Control	prmt5_KD	OK	1.98561	4.69206	1.24064	5.45541	5e-05	0.000170364	yes
Syne1	chr10:5336948-5550692	Control	prmt5_KD	OK	2.82158	6.65829	1.23865	5.28286	5e-05	0.000170364	yes
Smarca5	chr8:80699942-80739459	Control	prmt5_KD	OK	25.118	59.2694	1.23857	5.85572	5e-05	0.000170364	yes
Mphosph9	chr5:124250958-124327972	Control	prmt5_KD	OK	2.41851	5.70233	1.23743	5.71387	5e-05	0.000170364	yes
Lnpep	chr17:17527722-17624489	Control	prmt5_KD	OK	10.5729	24.9254	1.23725	5.87003	5e-05	0.000170364	yes
5830418K08Rik	chr9:15283336-15357788	Control	prmt5_KD	OK	5.01736	11.8247	1.2368	2.98376	0.0012	0.00305728	yes
Ift88	chr14:57424070-57517936	Control	prmt5_KD	OK	1.40997	3.32021	1.23561	4.97994	5e-05	0.000170364	yes
Huwe1	chrX:151803281-151935417	Control	prmt5_KD	OK	25.239	59.3778	1.23427	5.57377	5e-05	0.000170364	yes
Kif20b	chr19:34922357-34975731	Control	prmt5_KD	OK	7.58189	17.8255	1.23331	5.8256	5e-05	0.000170364	yes
Trip12	chr1:84721188-84839304	Control	prmt5_KD	OK	19.9803	46.9101	1.23132	5.74	5e-05	0.000170364	yes
Tsc22d3	chrX:140539528-140600522	Control	prmt5_KD	OK	41.7557	97.9362	1.22987	5.82565	5e-05	0.000170364	yes
Nol8	chr13:49653077-49679016	Control	prmt5_KD	OK	7.27881	17.0668	1.22942	5.71787	5e-05	0.000170364	yes
Gm20939	chr17:94864917-94878321	Control	prmt5_KD	OK	7.18561	16.847	1.22931	5.65244	5e-05	0.000170364	yes
Dnal1	chr12:84114327-84143510	Control	prmt5_KD	OK	2.58044	6.04943	1.22918	5.61057	5e-05	0.000170364	yes
Chst11	chr10:82985496-83195891	Control	prmt5_KD	OK	8.92559	20.9235	1.2291	5.8251	5e-05	0.000170364	yes
Rlf	chr4:121145372-121188534	Control	prmt5_KD	OK	8.05717	18.8862	1.22899	5.84163	5e-05	0.000170364	yes
Phc3	chr3:30899294-30969415	Control	prmt5_KD	OK	6.15449	14.4189	1.22825	5.79542	5e-05	0.000170364	yes
Unc5b	chr10:60762594-60831581	Control	prmt5_KD	OK	4.69443	10.9929	1.22755	5.7531	5e-05	0.000170364	yes
Gm608	chr16:44173396-44227466	Control	prmt5_KD	OK	2.94917	6.90107	1.22651	5.76916	5e-05	0.000170364	yes
Vmn2r79	chr7:86996464-87037968	Control	prmt5_KD	OK	0.592134	1.3853	1.22621	3.71564	0.0005	0.00139929	yes
Baz2b	chr2:59899362-60125740	Control	prmt5_KD	OK	3.03984	7.10458	1.22476	5.71274	5e-05	0.000170364	yes
Ireb2	chr9:54863754-54912534	Control	prmt5_KD	OK	17.3705	40.596	1.2247	5.79832	5e-05	0.000170364	yes
Clca3	chr3:145004536-145032776	Control	prmt5_KD	OK	0.298954	0.698316	1.22396	2.90336	0.006	0.0127685	yes
Top2a	chr11:98992946-99024189	Control	prmt5_KD	OK	83.0767	193.817	1.22218	5.51466	5e-05	0.000170364	yes
Angpt1	chr15:42424666-42676977	Control	prmt5_KD	OK	0.228935	0.534022	1.22196	2.88953	0.00275	0.00641721	yes
Zfp947	chr17:22144358-22165977	Control	prmt5_KD	OK	2.6579	6.19987	1.22195	5.2411	5e-05	0.000170364	yes
Igflr1	chr7:30565426-30567962	Control	prmt5_KD	OK	1.60643	3.74337	1.22048	3.88618	0.0001	0.000324959	yes
Fnip1	chr11:54438178-54518241	Control	prmt5_KD	OK	14.8084	34.4729	1.21904	5.77307	5e-05	0.000170364	yes
1700057G04Rik	chr9:92309376-92357876	Control	prmt5_KD	OK	1.31867	3.06891	1.21864	3.41615	0.0004	0.00115027	yes
Ncapg2	chr12:116405401-116463531	Control	prmt5_KD	OK	10.5964	24.6479	1.21788	5.7737	5e-05	0.000170364	yes
Nudcd1	chr15:44375226-44437685	Control	prmt5_KD	OK	11.46	26.6515	1.21762	3.67989	0.0003	0.000885364	yes
Spp1	chr5:104435110-104441053	Control	prmt5_KD	OK	919.419	2138.18	1.21759	5.05134	5e-05	0.000170364	yes
Zfp398	chr6:47835660-47868257	Control	prmt5_KD	OK	1.87649	4.36293	1.21726	5.14226	5e-05	0.000170364	yes
Cep112	chr11:108425265-108860615	Control	prmt5_KD	OK	0.681998	1.58282	1.21466	3.63361	5e-05	0.000170364	yes
Tug1	chr11:3639784-3648814	Control	prmt5_KD	OK	16.1503	37.4723	1.21427	5.668	5e-05	0.000170364	yes
Lekr1	chr3:65666227-65831162	Control	prmt5_KD	OK	2.83321	6.56316	1.21195	5.17265	5e-05	0.000170364	yes
Rif1	chr2:52072836-52122381	Control	prmt5_KD	OK	6.90412	15.9859	1.21127	5.73608	5e-05	0.000170364	yes
Tceanc	chrX:166499814-166510478	Control	prmt5_KD	OK	1.3252	3.06715	1.21069	4.97723	5e-05	0.000170364	yes
Ak3	chr19:29020831-29048729	Control	prmt5_KD	OK	17.5923	40.6921	1.2098	5.62441	5e-05	0.000170364	yes
Sepsecs	chr5:52643406-52669701	Control	prmt5_KD	OK	4.19262	9.6948	1.20936	5.23696	5e-05	0.000170364	yes
Cln5	chr14:103070215-103077630	Control	prmt5_KD	OK	8.10771	18.7408	1.20881	5.58489	5e-05	0.000170364	yes
Olfr613	chr7:103550367-103555504	Control	prmt5_KD	OK	1.10955	2.56469	1.20881	5.0698	5e-05	0.000170364	yes
Alg6	chr4:99715629-99763460	Control	prmt5_KD	OK	5.6791	13.1243	1.2085	5.55703	5e-05	0.000170364	yes
Clock	chr5:76183879-76469519	Control	prmt5_KD	OK	5.72128	13.2216	1.20849	3.66825	0.00015	0.000471337	yes
Lztfl1	chr9:123697592-123717557	Control	prmt5_KD	OK	2.79537	6.45692	1.20781	5.34009	5e-05	0.000170364	yes
Tubd1	chr11:86544990-86567360	Control	prmt5_KD	OK	1.86819	4.30899	1.20571	4.66284	5e-05	0.000170364	yes
Chm	chrX:113040591-113185515	Control	prmt5_KD	OK	7.25991	16.7396	1.20524	5.67002	5e-05	0.000170364	yes
A330023F24Rik	chr1:195017398-195037908	Control	prmt5_KD	OK	0.454448	1.04716	1.2043	4.31316	5e-05	0.000170364	yes
Ccdc138	chr10:58497936-58576244	Control	prmt5_KD	OK	0.572604	1.3191	1.20395	3.53757	0.0006	0.00164749	yes
Akap17b	chrX:36608182-36645414	Control	prmt5_KD	OK	0.502772	1.15814	1.20383	4.61613	5e-05	0.000170364	yes
Cspp1	chr1:10038217-10136768	Control	prmt5_KD	OK	4.25235	9.78668	1.20256	5.54502	5e-05	0.000170364	yes
Smc5	chr19:23206440-23273897	Control	prmt5_KD	OK	8.74876	20.1203	1.2015	5.66414	5e-05	0.000170364	yes
Smc2	chr4:52439248-52488259	Control	prmt5_KD	OK	16.181	37.1565	1.19932	5.67691	5e-05	0.000170364	yes
2410089E03Rik	chr15:8169105-8271158	Control	prmt5_KD	OK	5.08556	11.6731	1.19871	5.69297	5e-05	0.000170364	yes
Mfsd4	chr1:132026620-132068062	Control	prmt5_KD	OK	3.03066	6.94614	1.19658	5.15895	5e-05	0.000170364	yes
Hdgfrp3	chr7:81859000-81934459	Control	prmt5_KD	OK	5.77513	13.228	1.19567	5.60114	5e-05	0.000170364	yes
Zmym5	chr14:56790584-56811716	Control	prmt5_KD	OK	4.39751	10.0619	1.19414	5.57791	5e-05	0.000170364	yes
Ctla2a	chr13:60934154-60936625	Control	prmt5_KD	OK	2.27985	5.21324	1.19324	4.51077	5e-05	0.000170364	yes
Twistnb	chr12:33429623-33439380	Control	prmt5_KD	OK	12.0682	27.5905	1.19296	5.56835	5e-05	0.000170364	yes
Zhx1	chr15:58047002-58076508	Control	prmt5_KD	OK	3.92898	8.9782	1.19227	5.48631	5e-05	0.000170364	yes
Fam199x	chrX:137049593-137082501	Control	prmt5_KD	OK	8.23005	18.7779	1.19006	5.6207	5e-05	0.000170364	yes
Chic1	chrX:103356475-103396118	Control	prmt5_KD	OK	1.547	3.52889	1.18974	5.33775	5e-05	0.000170364	yes
Gm7102	chr19:61174685-61176309	Control	prmt5_KD	OK	0.412589	0.940966	1.18944	2.37023	0.0145	0.0279116	yes
Akap7	chr10:25169089-25299163	Control	prmt5_KD	OK	1.55752	3.55153	1.1892	4.8774	5e-05	0.000170364	yes
Negr1	chr3:156561793-157316464	Control	prmt5_KD	OK	1.96057	4.46969	1.1889	5.25329	5e-05	0.000170364	yes
Rb1cc1	chr1:6214661-6276104	Control	prmt5_KD	OK	4.95583	11.2926	1.18818	5.57504	5e-05	0.000170364	yes
Gm8267	chr14:44717166-44724987	Control	prmt5_KD	OK	2.12031	4.82973	1.18767	4.29718	5e-05	0.000170364	yes
Aspm	chr1:139454772-139494088	Control	prmt5_KD	OK	6.34847	14.4586	1.18745	5.64143	5e-05	0.000170364	yes
Aftph	chr11:20685084-20741556	Control	prmt5_KD	OK	11.6055	26.4289	1.18731	5.66248	5e-05	0.000170364	yes
Kmt2a	chr9:44803354-44881274	Control	prmt5_KD	OK	6.30645	14.3482	1.18597	5.58501	5e-05	0.000170364	yes
Serpinb9b	chr13:33027413-33040558	Control	prmt5_KD	OK	66.7938	151.961	1.18591	5.62003	5e-05	0.000170364	yes
Fign	chr2:63971507-64098038	Control	prmt5_KD	OK	0.879264	1.99751	1.18383	5.18558	5e-05	0.000170364	yes
Zfp3	chr11:70764446-70772928	Control	prmt5_KD	OK	1.09558	2.4881	1.18335	3.91901	5e-05	0.000170364	yes
Pdk3	chrX:93764615-93832095	Control	prmt5_KD	OK	25.6382	58.2176	1.18316	5.60957	5e-05	0.000170364	yes
Lnp	chr2:74514836-74578948	Control	prmt5_KD	OK	7.20505	16.3063	1.17835	5.6601	5e-05	0.000170364	yes
Haus6	chr4:86581284-86612022	Control	prmt5_KD	OK	10.7458	24.3046	1.17745	5.54926	5e-05	0.000170364	yes
1700091H14Rik	chr14:42089749-42095277	Control	prmt5_KD	OK	2.27724	5.15033	1.17738	4.47193	5e-05	0.000170364	yes
Smarcad1	chr6:65042666-65116049	Control	prmt5_KD	OK	5.20832	11.773	1.1766	5.49501	5e-05	0.000170364	yes
Svep1	chr4:58042795-58206596	Control	prmt5_KD	OK	1.59371	3.60092	1.17598	5.42068	5e-05	0.000170364	yes
Macf1	chr4:123349632-123684360	Control	prmt5_KD	OK	10.1466	22.9255	1.17595	4.8617	5e-05	0.000170364	yes
Erbb2ip	chr13:103818785-103920586	Control	prmt5_KD	OK	21.2997	48.0848	1.17475	5.47343	5e-05	0.000170364	yes
Itpr2	chr6:146108298-146502223	Control	prmt5_KD	OK	3.08432	6.95932	1.17399	5.47253	5e-05	0.000170364	yes
Gm5622	chr14:51552789-51662953	Control	prmt5_KD	OK	0.687672	1.55063	1.17306	2.97322	0.00215	0.00514117	yes
Eif2ak2	chr17:78852549-78882572	Control	prmt5_KD	OK	9.80224	22.1009	1.17292	5.53984	5e-05	0.000170364	yes
Med1	chr11:98152154-98193293	Control	prmt5_KD	OK	23.4842	52.9296	1.17238	5.04613	5e-05	0.000170364	yes
Ttbk2	chr2:120732816-120850584	Control	prmt5_KD	OK	1.71054	3.85407	1.17193	5.40831	5e-05	0.000170364	yes
Fancl	chr11:26387083-26593920	Control	prmt5_KD	OK	6.72583	15.1325	1.16987	3.69709	0.00015	0.000471337	yes
Btaf1	chr19:36926078-37014057	Control	prmt5_KD	OK	7.67953	17.2703	1.16921	5.5413	5e-05	0.000170364	yes
Zfp958	chr8:4613169-4630231	Control	prmt5_KD	OK	4.52494	10.1737	1.16887	5.20441	5e-05	0.000170364	yes
Ttc39b	chr4:83220300-83324189	Control	prmt5_KD	OK	5.70623	12.8198	1.16776	5.52359	5e-05	0.000170364	yes
Ubxn2a	chr12:4879031-4907520	Control	prmt5_KD	OK	7.38971	16.5869	1.16646	5.37335	5e-05	0.000170364	yes
Prkaa2	chr4:105029649-105109898	Control	prmt5_KD	OK	1.77082	3.97307	1.16584	5.29926	5e-05	0.000170364	yes
Zfp862-ps	chr6:48504338-48534832	Control	prmt5_KD	OK	0.842561	1.88804	1.16403	4.82468	5e-05	0.000170364	yes
Chek1	chr9:36708481-36726658	Control	prmt5_KD	OK	7.67928	17.2029	1.16361	5.43716	5e-05	0.000170364	yes
Lig3	chr11:82781108-82871210	Control	prmt5_KD	OK	5.80283	12.998	1.16346	4.76423	5e-05	0.000170364	yes
Gnpnat1	chr14:45351185-45388796	Control	prmt5_KD	OK	6.91494	15.4822	1.16282	3.57482	0.0001	0.000324959	yes
Prrc2c	chr1:162671784-162740556	Control	prmt5_KD	OK	28.8256	64.5065	1.16209	5.31177	5e-05	0.000170364	yes
Rprd1a	chr18:24484961-24530204	Control	prmt5_KD	OK	17.5557	39.2819	1.16193	5.50629	5e-05	0.000170364	yes
Dmxl1	chr18:49832996-49965473	Control	prmt5_KD	OK	2.3938	5.35144	1.16063	5.39934	5e-05	0.000170364	yes
Naip2	chr13:100144062-100202122	Control	prmt5_KD	OK	5.47919	12.2446	1.16011	5.40555	5e-05	0.000170364	yes
Ttc12	chr9:49436960-49486225	Control	prmt5_KD	OK	1.17935	2.63552	1.1601	4.67182	5e-05	0.000170364	yes
Rffl	chr11:82781108-82871210	Control	prmt5_KD	OK	3.54522	7.9191	1.15946	2.75895	0.0018	0.00438785	yes
Sbf2	chr7:110308012-110614920	Control	prmt5_KD	OK	12.5284	27.9592	1.15812	5.49201	5e-05	0.000170364	yes
Phip	chr9:82866158-82975489	Control	prmt5_KD	OK	6.43572	14.3578	1.15766	5.47748	5e-05	0.000170364	yes
Zfp882	chr8:71908605-71918851	Control	prmt5_KD	OK	0.883749	1.97142	1.15752	4.77694	5e-05	0.000170364	yes
Trim30d	chr7:104470013-104507849	Control	prmt5_KD	OK	3.30854	7.38038	1.1575	5.13899	5e-05	0.000170364	yes
Myo7a	chr7:98051053-98119493	Control	prmt5_KD	OK	1.25646	2.80242	1.1573	5.11804	5e-05	0.000170364	yes
Pex13	chr11:23646478-23732876	Control	prmt5_KD	OK	6.21578	13.8568	1.15659	3.62561	5e-05	0.000170364	yes
Tnrc6a	chr7:123123884-123195296	Control	prmt5_KD	OK	9.90503	22.0747	1.15616	5.47779	5e-05	0.000170364	yes
Slc22a21	chr11:53950823-53980027	Control	prmt5_KD	OK	0.406399	0.905354	1.15559	2.7791	0.0053	0.0114587	yes
4632434I11Rik	chr7:92857526-92874232	Control	prmt5_KD	OK	3.29121	7.32883	1.15496	5.16612	5e-05	0.000170364	yes
Eea1	chr10:95940662-96045518	Control	prmt5_KD	OK	15.6888	34.9214	1.15437	5.40936	5e-05	0.000170364	yes
Smc6	chr12:11265885-11319785	Control	prmt5_KD	OK	16.7256	37.2254	1.15423	5.47274	5e-05	0.000170364	yes
Diap2	chrX:129749741-130465833	Control	prmt5_KD	OK	2.47291	5.50202	1.15375	5.31639	5e-05	0.000170364	yes
Jpx	chrX:103493575-103506425	Control	prmt5_KD	OK	0.550686	1.22375	1.152	3.93218	5e-05	0.000170364	yes
Tab3	chrX:85574021-85634469	Control	prmt5_KD	OK	5.39753	11.994	1.15194	5.38268	5e-05	0.000170364	yes
Ralgapa1	chr12:55602889-55821516	Control	prmt5_KD	OK	4.59086	10.1875	1.14997	5.42124	5e-05	0.000170364	yes
Zfp952	chr17:32993138-33005457	Control	prmt5_KD	OK	1.44577	3.20812	1.14989	4.63376	5e-05	0.000170364	yes
Osbpl8	chr10:111164801-111297247	Control	prmt5_KD	OK	9.88594	21.9119	1.14826	5.45647	5e-05	0.000170364	yes
Dzip3	chr16:48924227-48994112	Control	prmt5_KD	OK	4.75869	10.542	1.1475	5.28984	5e-05	0.000170364	yes
Tpr	chr1:150361310-150466165	Control	prmt5_KD	OK	26.5092	58.6713	1.14616	4.9774	5e-05	0.000170364	yes
Rab39b	chrX:75572044-75578231	Control	prmt5_KD	OK	7.18165	15.8946	1.14615	5.30905	5e-05	0.000170364	yes
Agpat5	chr8:18846278-18884413	Control	prmt5_KD	OK	8.09244	17.9054	1.14574	5.38295	5e-05	0.000170364	yes
Lypla1	chr1:4807892-4846735	Control	prmt5_KD	OK	19.2525	42.5769	1.14503	5.41626	5e-05	0.000170364	yes
Gm805	chr12:86169340-86195102	Control	prmt5_KD	OK	0.375824	0.83083	1.1445	3.13935	0.0023	0.00546111	yes
Pxmp2	chr5:110274285-110286168	Control	prmt5_KD	OK	1.15379	2.54784	1.14289	2.94788	0.00345	0.00783372	yes
Pik3r3	chr4:116221913-116303056	Control	prmt5_KD	OK	2.12868	4.69697	1.14177	5.09607	5e-05	0.000170364	yes
Id4	chr13:48044230-48264036	Control	prmt5_KD	OK	2.83149	6.24652	1.14149	4.57128	5e-05	0.000170364	yes
Hspa4	chr11:53259813-53300479	Control	prmt5_KD	OK	57.6568	127.119	1.14062	5.27065	5e-05	0.000170364	yes
Rsf1	chr7:97579895-97692782	Control	prmt5_KD	OK	3.21828	7.09485	1.14048	5.35693	5e-05	0.000170364	yes
Ehbp1	chr11:22005825-22286795	Control	prmt5_KD	OK	3.26019	7.18591	1.14021	5.19647	5e-05	0.000170364	yes
Atxn7	chr14:14012490-14107301	Control	prmt5_KD	OK	2.01764	4.44022	1.13796	5.1618	5e-05	0.000170364	yes
Zfp959	chr17:55892092-55898930	Control	prmt5_KD	OK	2.44839	5.38616	1.13742	4.63172	5e-05	0.000170364	yes
Elfn1	chr5:139907942-139974724	Control	prmt5_KD	OK	0.411644	0.905371	1.13711	3.507	0.0003	0.000885364	yes
4930503E14Rik	chr14:44163166-44171371	Control	prmt5_KD	OK	2.5449	5.59607	1.1368	4.33002	5e-05	0.000170364	yes
Apc	chr18:34207774-34322190	Control	prmt5_KD	OK	4.90899	10.7899	1.13618	5.35907	5e-05	0.000170364	yes
Fndc3a	chr14:72537952-72710003	Control	prmt5_KD	OK	7.76201	17.0497	1.13524	5.3611	5e-05	0.000170364	yes
Hltf	chr3:20057810-20118491	Control	prmt5_KD	OK	4.72129	10.3481	1.13211	5.24248	5e-05	0.000170364	yes
Mtmr1	chrX:71364759-71419196	Control	prmt5_KD	OK	7.24757	15.8724	1.13095	5.32129	5e-05	0.000170364	yes
C130036L24Rik	chr1:86359573-86367964	Control	prmt5_KD	OK	1.92743	4.2211	1.13094	3.94285	5e-05	0.000170364	yes
Hps3	chr3:19957053-20035310	Control	prmt5_KD	OK	7.70792	16.8741	1.1304	4.83889	5e-05	0.000170364	yes
Bcap29	chr12:31595353-31634658	Control	prmt5_KD	OK	22.0345	48.193	1.12906	5.34731	5e-05	0.000170364	yes
Runx1t1	chr4:13743301-13895055	Control	prmt5_KD	OK	0.483361	1.05692	1.12869	4.3401	5e-05	0.000170364	yes
Ngly1	chr14:16238658-16311926	Control	prmt5_KD	OK	3.55711	7.77624	1.12837	3.83326	5e-05	0.000170364	yes
Ap4e1	chr2:127008710-127069814	Control	prmt5_KD	OK	4.11313	8.98801	1.12776	5.2784	5e-05	0.000170364	yes
Cdc27	chr11:104502525-104550620	Control	prmt5_KD	OK	25.6931	56.1375	1.12758	5.28816	5e-05	0.000170364	yes
Rnf170	chr8:26119379-26143869	Control	prmt5_KD	OK	3.68418	8.04709	1.12712	5.12767	5e-05	0.000170364	yes
Pik3r5	chr11:68432124-68497846	Control	prmt5_KD	OK	0.332495	0.725836	1.12631	3.34508	0.0006	0.00164749	yes
Appl1	chr14:26918987-26970551	Control	prmt5_KD	OK	6.73544	14.7001	1.12598	5.32921	5e-05	0.000170364	yes
Oas1c	chr5:120800198-120812514	Control	prmt5_KD	OK	0.953528	2.08001	1.12525	3.84848	0.0003	0.000885364	yes
Shprh	chr10:11149429-11215273	Control	prmt5_KD	OK	2.02123	4.40494	1.12389	5.08998	5e-05	0.000170364	yes
Cyb5d2	chr11:72777231-72795839	Control	prmt5_KD	OK	1.14518	2.49513	1.12354	4.16238	5e-05	0.000170364	yes
Polr3b	chr10:84622436-84727178	Control	prmt5_KD	OK	6.89927	15.0301	1.12334	5.28461	5e-05	0.000170364	yes
Mcm9	chr10:53537323-53630439	Control	prmt5_KD	OK	0.92617	2.01577	1.12198	2.09831	0.0221	0.0405683	yes
Ahnak	chr19:8989283-9076926	Control	prmt5_KD	OK	94.344	205.266	1.12149	3.8119	5e-05	0.000170364	yes
Cep68	chr11:20227036-20249424	Control	prmt5_KD	OK	4.90967	10.6795	1.12115	5.22398	5e-05	0.000170364	yes
Nr6a1	chr2:38723373-38926461	Control	prmt5_KD	OK	1.47496	3.2061	1.12015	4.92754	5e-05	0.000170364	yes
Xaf1	chr11:72301628-72313733	Control	prmt5_KD	OK	12.119	26.317	1.11873	5.2588	5e-05	0.000170364	yes
Sema5a	chr15:32244812-32696341	Control	prmt5_KD	OK	5.43372	11.7968	1.11838	5.3076	5e-05	0.000170364	yes
Snx13	chr12:35047188-35147477	Control	prmt5_KD	OK	4.9354	10.71	1.11772	5.24639	5e-05	0.000170364	yes
Arhgap5	chr12:52516076-52567851	Control	prmt5_KD	OK	8.15188	17.688	1.11757	5.25702	5e-05	0.000170364	yes
BC037704	chr19:43675177-43677170	Control	prmt5_KD	OK	0.972051	2.10859	1.11718	3.65121	0.0004	0.00115027	yes
Hoxb5	chr11:96303511-96306121	Control	prmt5_KD	OK	0.513486	1.1127	1.11567	2.68624	0.006	0.0127685	yes
Cep162	chr9:87191962-87255532	Control	prmt5_KD	OK	4.01591	8.701	1.11545	5.12863	5e-05	0.000170364	yes
Ldlrad3	chr2:101950200-102186460	Control	prmt5_KD	OK	17.8137	38.5147	1.11242	5.26615	5e-05	0.000170364	yes
Ubr5	chr15:37967327-38078854	Control	prmt5_KD	OK	19.369	41.8721	1.11224	5.20469	5e-05	0.000170364	yes
Ap2b1	chr11:83302696-83405033	Control	prmt5_KD	OK	24.1972	52.3091	1.11222	5.33208	5e-05	0.000170364	yes
Zfp26	chr9:20428317-20460160	Control	prmt5_KD	OK	2.15127	4.6461	1.11083	5.16094	5e-05	0.000170364	yes
Herc2	chr7:56050154-56231798	Control	prmt5_KD	OK	5.03228	10.8574	1.1094	5.22822	5e-05	0.000170364	yes
A3galt2	chr4:128759257-128769298	Control	prmt5_KD	OK	0.238611	0.514627	1.10887	2.49653	0.0129	0.0251518	yes
Cd164	chr10:41519499-41531042	Control	prmt5_KD	OK	46.963	101.277	1.1087	5.25812	5e-05	0.000170364	yes
Synpo	chr18:60593989-60624305	Control	prmt5_KD	OK	8.12594	17.5195	1.10836	5.23904	5e-05	0.000170364	yes
Insr	chr8:3150921-3279617	Control	prmt5_KD	OK	5.41322	11.6647	1.10759	5.22846	5e-05	0.000170364	yes
Alkbh8	chr9:3335230-3385846	Control	prmt5_KD	OK	1.70411	3.66916	1.10643	4.35673	5e-05	0.000170364	yes
Yme1l1	chr2:23156504-23199260	Control	prmt5_KD	OK	25.948	55.8411	1.1057	5.2398	5e-05	0.000170364	yes
Gulp1	chr1:44551670-44796836	Control	prmt5_KD	OK	8.31487	17.8933	1.10565	5.1567	5e-05	0.000170364	yes
Gm13247	chr4:146501999-146546873	Control	prmt5_KD	OK	2.0203	4.34534	1.1049	4.6326	5e-05	0.000170364	yes
Ap1s3	chr1:79606875-79671972	Control	prmt5_KD	OK	1.04275	2.24212	1.10447	4.18313	5e-05	0.000170364	yes
Sp100	chr1:85650049-85709448	Control	prmt5_KD	OK	3.60405	7.74299	1.10327	4.762	5e-05	0.000170364	yes
Cdc14b	chr13:64192544-64274988	Control	prmt5_KD	OK	0.570949	1.22564	1.10211	4.17187	5e-05	0.000170364	yes
9530077C05Rik	chr9:22411576-22444679	Control	prmt5_KD	OK	1.2894	2.76673	1.10148	4.09609	0.0001	0.000324959	yes
Tbc1d4	chr14:101442359-101609191	Control	prmt5_KD	OK	3.25587	6.98378	1.10097	5.09612	5e-05	0.000170364	yes
Sh3bgrl	chrX:109095406-109162467	Control	prmt5_KD	OK	40.8963	87.7083	1.10074	5.20479	5e-05	0.000170364	yes
Ifi204	chr1:173747293-173766919	Control	prmt5_KD	OK	12.0137	25.7619	1.10056	5.1428	5e-05	0.000170364	yes
Per1	chr11:69098955-69109957	Control	prmt5_KD	OK	5.2494	11.2567	1.10055	5.09944	5e-05	0.000170364	yes
Lrrn3	chr12:41024089-41955588	Control	prmt5_KD	OK	1.00879	2.16273	1.10023	2.28832	0.01685	0.0319246	yes
Amer1	chrX:95420313-95444840	Control	prmt5_KD	OK	3.52541	7.55746	1.10011	5.16266	5e-05	0.000170364	yes
Brca1	chr11:101488763-101551955	Control	prmt5_KD	OK	5.53462	11.8554	1.09898	5.18202	5e-05	0.000170364	yes
Dock9	chr14:121542038-121797734	Control	prmt5_KD	OK	6.93431	14.8401	1.09768	5.20316	5e-05	0.000170364	yes
Hectd1	chr12:51743721-51829536	Control	prmt5_KD	OK	19.4319	41.5767	1.09735	5.14453	5e-05	0.000170364	yes
0610010F05Rik	chr11:23573775-23633631	Control	prmt5_KD	OK	9.9415	21.2489	1.09585	5.17379	5e-05	0.000170364	yes
Zfp758	chr17:22361452-22377281	Control	prmt5_KD	OK	2.30226	4.9192	1.09537	4.6612	5e-05	0.000170364	yes
Bnip3l	chr14:66985239-67008877	Control	prmt5_KD	OK	24.2251	51.7589	1.0953	5.18948	5e-05	0.000170364	yes
Tmem71	chr15:66526211-66561046	Control	prmt5_KD	OK	0.795156	1.69834	1.09482	3.8792	0.00015	0.000471337	yes
Cers6	chr2:68861556-69111290	Control	prmt5_KD	OK	11.2606	24.0456	1.09449	5.16229	5e-05	0.000170364	yes
Xkrx	chrX:134149044-134161928	Control	prmt5_KD	OK	0.382173	0.815915	1.09419	2.82758	0.00315	0.00722485	yes
Ttc19	chr11:62281472-62457332	Control	prmt5_KD	OK	7.4542	15.9127	1.09405	2.15751	0.01275	0.0249294	yes
Zdhhc20	chr14:57832701-57890262	Control	prmt5_KD	OK	14.5215	30.9987	1.09401	5.1892	5e-05	0.000170364	yes
2010315B03Rik	chr9:124291803-124312694	Control	prmt5_KD	OK	3.79979	8.0936	1.09086	4.82631	5e-05	0.000170364	yes
Zfp101	chr17:33380178-33394637	Control	prmt5_KD	OK	2.98227	6.35013	1.09038	4.7334	5e-05	0.000170364	yes
Ak4	chr4:101419288-101467771	Control	prmt5_KD	OK	5.44983	11.6042	1.09036	5.07701	5e-05	0.000170364	yes
Arhgap42	chr9:8994952-9260885	Control	prmt5_KD	OK	3.55444	7.56804	1.0903	5.03371	5e-05	0.000170364	yes
Alg11	chr8:22060720-22071627	Control	prmt5_KD	OK	1.3389	2.84912	1.08947	4.65442	5e-05	0.000170364	yes
Gm5141	chr13:62772199-62785808	Control	prmt5_KD	OK	0.542551	1.15452	1.08946	3.48165	0.00045	0.00127448	yes
Medag	chr5:149411805-149431703	Control	prmt5_KD	OK	24.0038	51.0592	1.08891	5.17243	5e-05	0.000170364	yes
Cnot7	chr8:40492537-40634792	Control	prmt5_KD	OK	17.9891	38.2581	1.08864	3.64651	5e-05	0.000170364	yes
Zfp748	chr13:67538640-67553152	Control	prmt5_KD	OK	1.52336	3.23778	1.08775	4.66522	5e-05	0.000170364	yes
S1pr1	chr3:115710432-115715055	Control	prmt5_KD	OK	4.40513	9.36125	1.08752	4.91985	5e-05	0.000170364	yes
Gm15760	chr16:20545111-20548556	Control	prmt5_KD	OK	0.913476	1.93986	1.08651	4.16094	5e-05	0.000170364	yes
Cog5	chr12:31654868-31950535	Control	prmt5_KD	OK	5.42442	11.5157	1.08606	2.9142	0.00085	0.00223808	yes
Slc25a53	chrX:136981115-137038302	Control	prmt5_KD	OK	0.68887	1.462	1.08564	3.50735	0.0001	0.000324959	yes
Fzd4	chr7:89404365-89410110	Control	prmt5_KD	OK	4.07794	8.64856	1.08462	4.93706	5e-05	0.000170364	yes
Tub	chr7:109010879-109083324	Control	prmt5_KD	OK	0.271846	0.576239	1.08388	3.35059	0.00065	0.00176222	yes
Tacc1	chr8:25154551-25201542	Control	prmt5_KD	OK	0.388757	0.824032	1.08383	4.12056	5e-05	0.000170364	yes
Trim33	chr3:103193822-103854618	Control	prmt5_KD	OK	10.2663	21.7573	1.08359	2.3921	0.0084	0.0171757	yes
Rnf2	chr1:151469405-151500823	Control	prmt5_KD	OK	15.5338	32.9206	1.08358	5.11979	5e-05	0.000170364	yes
Nufip2	chr11:77686138-77717966	Control	prmt5_KD	OK	11.8029	24.9984	1.0827	5.13198	5e-05	0.000170364	yes
Rab1	chr11:20201601-20226856	Control	prmt5_KD	OK	83.3935	176.615	1.0826	5.0499	5e-05	0.000170364	yes
Suco	chr1:161816111-161876661	Control	prmt5_KD	OK	5.11879	10.8385	1.08229	5.07987	5e-05	0.000170364	yes
Rabep1	chr11:70844760-70969973	Control	prmt5_KD	OK	8.8396	18.7131	1.082	3.1105	0.001	0.00258968	yes
Fkbp5	chr17:28398752-28486149	Control	prmt5_KD	OK	8.47497	17.9397	1.08188	5.08936	5e-05	0.000170364	yes
Svil	chr18:5046588-5119293	Control	prmt5_KD	OK	6.73857	14.2622	1.08168	5.12326	5e-05	0.000170364	yes
Cox11	chr11:90638183-90687601	Control	prmt5_KD	OK	5.60085	11.8495	1.08111	3.19636	0.0005	0.00139929	yes
Sf3b1	chr1:54985169-55027478	Control	prmt5_KD	OK	41.0915	86.9127	1.08073	5.0118	5e-05	0.000170364	yes
Mterf1a	chr5:3890580-3893933	Control	prmt5_KD	OK	2.60591	5.5117	1.08071	4.11298	5e-05	0.000170364	yes
Tmem86b	chr7:4628039-4630482	Control	prmt5_KD	OK	1.22238	2.58445	1.08016	3.14369	0.00185	0.00449951	yes
Mfap3l	chr8:60632859-60676731	Control	prmt5_KD	OK	4.5305	9.57804	1.08006	5.06816	5e-05	0.000170364	yes
Tmem106a	chr11:101582241-101591785	Control	prmt5_KD	OK	2.62607	5.55114	1.07988	4.53374	5e-05	0.000170364	yes
Zfp799	chr17:32817203-32830248	Control	prmt5_KD	OK	1.25281	2.64813	1.07981	4.47374	5e-05	0.000170364	yes
Naa30	chr14:49172226-49191031	Control	prmt5_KD	OK	5.73784	12.1283	1.07979	5.04212	5e-05	0.000170364	yes
Tmem67	chr4:12039355-12088007	Control	prmt5_KD	OK	1.472	3.11121	1.0797	4.44808	5e-05	0.000170364	yes
Gpnmb	chr6:49036517-49058182	Control	prmt5_KD	OK	0.468645	0.990485	1.07964	3.4664	0.00075	0.00200204	yes
Dsel	chr1:111858701-111864918	Control	prmt5_KD	OK	3.44762	7.28258	1.07885	4.98225	5e-05	0.000170364	yes
Capn7	chr14:31336723-31371983	Control	prmt5_KD	OK	7.71662	16.2955	1.07843	5.04705	5e-05	0.000170364	yes
Snrnp200	chr2:127208403-127240451	Control	prmt5_KD	OK	45.3845	95.7565	1.07717	4.97265	5e-05	0.000170364	yes
1190002N15Rik	chr9:94517863-94538081	Control	prmt5_KD	OK	9.43696	19.8961	1.07609	5.07369	5e-05	0.000170364	yes
Cltc	chr11:86583864-87555823	Control	prmt5_KD	OK	65.2388	137.515	1.07578	3.34436	0.0001	0.000324959	yes
Mis18bp1	chr12:65132734-65172580	Control	prmt5_KD	OK	8.80056	18.5503	1.07577	5.0652	5e-05	0.000170364	yes
Fam114a2	chr11:57482989-57518644	Control	prmt5_KD	OK	11.392	24.004	1.07525	5.03438	5e-05	0.000170364	yes
Nin	chr12:70011434-70112035	Control	prmt5_KD	OK	4.8337	10.1809	1.07466	4.91587	5e-05	0.000170364	yes
2510009E07Rik	chr16:21649044-21694665	Control	prmt5_KD	OK	0.868952	1.82999	1.07448	4.3532	5e-05	0.000170364	yes
Rars2	chr4:34614957-34660167	Control	prmt5_KD	OK	7.59866	16.0018	1.07442	4.86563	5e-05	0.000170364	yes
Mat2a	chr6:72432798-72440615	Control	prmt5_KD	OK	45.7958	96.4051	1.07389	4.98106	5e-05	0.000170364	yes
Rnpc3	chr3:113605066-113630149	Control	prmt5_KD	OK	9.3033	19.5787	1.07347	4.86232	5e-05	0.000170364	yes
Jmjd1c	chr10:67127257-67256326	Control	prmt5_KD	OK	7.20949	15.1711	1.07335	5.09775	5e-05	0.000170364	yes
Ddx3x	chrX:13281021-13293983	Control	prmt5_KD	OK	69.7326	146.646	1.07243	4.93739	5e-05	0.000170364	yes
Gpcpd1	chr2:132529081-132578248	Control	prmt5_KD	OK	6.99126	14.7021	1.0724	4.97769	5e-05	0.000170364	yes
Ddx52	chr11:83942089-83963086	Control	prmt5_KD	OK	10.1271	21.2964	1.07239	5.04099	5e-05	0.000170364	yes
Dock7	chr4:98936658-99120915	Control	prmt5_KD	OK	19.6134	41.1996	1.07079	5.02945	5e-05	0.000170364	yes
Naa16	chr14:79334506-79390668	Control	prmt5_KD	OK	7.28331	15.2967	1.07056	5.01713	5e-05	0.000170364	yes
Tiam1	chr16:89787110-89974699	Control	prmt5_KD	OK	2.70984	5.6908	1.07042	4.85468	5e-05	0.000170364	yes
Wdpcp	chr11:21572280-21898686	Control	prmt5_KD	OK	0.922798	1.9379	1.07041	3.69303	0.00015	0.000471337	yes
Srsf10	chr4:135856070-135869899	Control	prmt5_KD	OK	33.4281	70.188	1.07016	5.02881	5e-05	0.000170364	yes
1700008I05Rik	chrX:135654697-135693790	Control	prmt5_KD	OK	4.55562	9.5566	1.06885	4.60325	5e-05	0.000170364	yes
Tead1	chr7:112679319-112906805	Control	prmt5_KD	OK	26.1957	54.9509	1.06881	4.91527	5e-05	0.000170364	yes
Ccser2	chr14:36874935-36968764	Control	prmt5_KD	OK	7.99196	16.7602	1.06841	4.97647	5e-05	0.000170364	yes
Ccbl1	chr2:30185130-30205699	Control	prmt5_KD	OK	0.746091	1.56456	1.06833	3.1186	0.00155	0.00384033	yes
Fam208a	chr14:27428846-27508460	Control	prmt5_KD	OK	2.07706	4.35493	1.06811	3.6509	0.0001	0.000324959	yes
Il13ra1	chrX:36112138-36171261	Control	prmt5_KD	OK	12.349	25.8671	1.06672	5.04188	5e-05	0.000170364	yes
Arhgap32	chr9:32116135-32265511	Control	prmt5_KD	OK	4.37319	9.15537	1.06593	5.02331	5e-05	0.000170364	yes
AW549877	chr15:3982034-3995752	Control	prmt5_KD	OK	13.1105	27.4436	1.06574	5.03826	5e-05	0.000170364	yes
Slc12a6	chr2:112266313-112368027	Control	prmt5_KD	OK	5.74712	12.0231	1.06489	2.87914	0.0028	0.00651841	yes
Fbxo32	chr15:58175878-58214892	Control	prmt5_KD	OK	0.254722	0.532793	1.06465	3.38102	0.0006	0.00164749	yes
Pms1	chr1:53189188-53296996	Control	prmt5_KD	OK	3.04528	6.3673	1.06411	4.66962	5e-05	0.000170364	yes
Ltn1	chr16:87376650-87432606	Control	prmt5_KD	OK	6.57845	13.7475	1.06335	5.04109	5e-05	0.000170364	yes
Rnf219	chr14:104477533-104522666	Control	prmt5_KD	OK	5.18943	10.8439	1.06324	4.88814	5e-05	0.000170364	yes
Cep192	chr18:67800106-67885170	Control	prmt5_KD	OK	7.0052	14.6375	1.06317	5.05045	5e-05	0.000170364	yes
Piwil4	chr9:14702357-14740733	Control	prmt5_KD	OK	0.267358	0.558447	1.06265	2.18866	0.02055	0.0380248	yes
Kansl1l	chr1:66700892-66817595	Control	prmt5_KD	OK	3.23534	6.75067	1.06111	2.44048	0.00705	0.0147345	yes
Smad9	chr3:54755581-54801269	Control	prmt5_KD	OK	0.560995	1.16965	1.06002	4.03119	5e-05	0.000170364	yes
Fancb	chrX:164980591-164997272	Control	prmt5_KD	OK	5.50907	11.4856	1.05995	4.84185	5e-05	0.000170364	yes
Spag9	chr11:93996090-94126082	Control	prmt5_KD	OK	27.1156	56.5092	1.05937	4.90469	5e-05	0.000170364	yes
Tmem245	chr4:56876012-56947429	Control	prmt5_KD	OK	8.46855	17.6477	1.05929	5.01486	5e-05	0.000170364	yes
Cenpk	chr13:104205121-104249622	Control	prmt5_KD	OK	12.995	27.0748	1.059	3.30455	0.00025	0.000749047	yes
Slc9a6	chrX:56609834-56664230	Control	prmt5_KD	OK	6.16001	12.8341	1.05897	4.97292	5e-05	0.000170364	yes
Nrp1	chr8:128359072-128505475	Control	prmt5_KD	OK	13.9727	29.1095	1.05888	5.01311	5e-05	0.000170364	yes
Pde4d	chr13:108654176-109955969	Control	prmt5_KD	OK	1.64635	3.42662	1.05752	4.73145	5e-05	0.000170364	yes
Osgepl1	chr1:53313623-53326342	Control	prmt5_KD	OK	4.63248	9.63284	1.05618	4.58248	5e-05	0.000170364	yes
Bcor	chrX:12036737-12160355	Control	prmt5_KD	OK	2.04105	4.24029	1.05485	4.80513	5e-05	0.000170364	yes
Adamts5	chr16:85858156-85901125	Control	prmt5_KD	OK	2.35665	4.89573	1.05479	4.86412	5e-05	0.000170364	yes
Morc2a	chr11:3649493-3690372	Control	prmt5_KD	OK	17.1195	35.5643	1.05479	5.02989	5e-05	0.000170364	yes
Ttll7	chr3:146852366-146982750	Control	prmt5_KD	OK	5.51471	11.4521	1.05425	4.9567	5e-05	0.000170364	yes
Galnt4	chr10:99107170-99197988	Control	prmt5_KD	OK	2.48273	5.15415	1.05381	2.95842	0.00065	0.00176222	yes
Gm14124	chr2:150257516-150270300	Control	prmt5_KD	OK	1.68011	3.48758	1.05367	4.32595	5e-05	0.000170364	yes
Fam168a	chr7:100706701-100841630	Control	prmt5_KD	OK	9.29094	19.2811	1.05329	5.00514	5e-05	0.000170364	yes
Zfp868	chr8:69610653-69625548	Control	prmt5_KD	OK	9.67573	20.0707	1.05265	4.90538	5e-05	0.000170364	yes
Slc25a40	chr5:8422837-8454839	Control	prmt5_KD	OK	10.2586	21.2695	1.05195	4.91167	5e-05	0.000170364	yes
Dock5	chr14:67751927-67933572	Control	prmt5_KD	OK	7.36592	15.2681	1.05158	4.98109	5e-05	0.000170364	yes
Nek1	chr8:60993219-61130234	Control	prmt5_KD	OK	3.45548	7.16254	1.05158	4.75306	5e-05	0.000170364	yes
Manea	chr4:26324505-26346652	Control	prmt5_KD	OK	8.21127	17.0112	1.0508	4.94768	5e-05	0.000170364	yes
Cyp2d22	chr15:82370526-82380260	Control	prmt5_KD	OK	0.461338	0.955643	1.05065	2.82838	0.0037	0.00834676	yes
Zfp932	chr5:109996526-110010411	Control	prmt5_KD	OK	11.6998	24.228	1.0502	4.89003	5e-05	0.000170364	yes
Smchd1	chr17:71344492-71475343	Control	prmt5_KD	OK	15.0815	31.207	1.04909	4.97912	5e-05	0.000170364	yes
Rsad1	chr11:94539797-94549207	Control	prmt5_KD	OK	3.56099	7.36458	1.04832	4.76978	5e-05	0.000170364	yes
Slc18a2	chr19:59260877-59296012	Control	prmt5_KD	OK	1.58379	3.27174	1.04667	4.40285	5e-05	0.000170364	yes
Strn3	chr12:51608540-51738939	Control	prmt5_KD	OK	38.6278	79.7852	1.04648	4.86939	5e-05	0.000170364	yes
Nbas	chr12:13269126-13583811	Control	prmt5_KD	OK	3.51519	7.25717	1.0458	4.87634	5e-05	0.000170364	yes
Ift74	chr4:94614490-94693233	Control	prmt5_KD	OK	9.5828	19.7814	1.04563	4.79084	5e-05	0.000170364	yes
Sspn	chr6:145934146-145965225	Control	prmt5_KD	OK	2.27726	4.70078	1.0456	4.63026	5e-05	0.000170364	yes
Rpa1	chr11:75300258-75348383	Control	prmt5_KD	OK	61.2251	126.356	1.0453	4.89879	5e-05	0.000170364	yes
Ppp2r3a	chr9:101104988-101251832	Control	prmt5_KD	OK	5.08794	10.4983	1.045	4.7628	5e-05	0.000170364	yes
Cdh19	chr1:110889194-110977372	Control	prmt5_KD	OK	1.29839	2.67899	1.04497	4.1387	5e-05	0.000170364	yes
Serpini1	chr3:75557532-75642523	Control	prmt5_KD	OK	0.632059	1.30408	1.0449	3.47582	0.00015	0.000471337	yes
Pak3	chrX:143518590-143797796	Control	prmt5_KD	OK	7.34554	15.1457	1.04397	4.89822	5e-05	0.000170364	yes
4930500J02Rik	chr2:104559183-104571429	Control	prmt5_KD	OK	3.821	7.87803	1.04388	3.67573	0.00015	0.000471337	yes
Erap1	chr13:74639871-74691875	Control	prmt5_KD	OK	3.80699	7.84118	1.04242	4.75249	5e-05	0.000170364	yes
Ubtd2	chr11:32455371-32518709	Control	prmt5_KD	OK	6.36641	13.1114	1.04227	4.80154	5e-05	0.000170364	yes
Usp40	chr1:87945120-88008551	Control	prmt5_KD	OK	5.48864	11.2958	1.04126	4.85202	5e-05	0.000170364	yes
Lsmem1	chr12:40176385-40199315	Control	prmt5_KD	OK	0.633347	1.30311	1.0409	2.17346	0.0222	0.0407138	yes
Card6	chr15:5097438-5108533	Control	prmt5_KD	OK	0.49355	1.01532	1.04067	3.65059	0.0002	0.000610875	yes
Klhdc1	chr12:69241831-69283961	Control	prmt5_KD	OK	1.95252	4.01147	1.0388	4.0759	5e-05	0.000170364	yes
A830010M20Rik	chr5:107497744-107512556	Control	prmt5_KD	OK	0.84025	1.7261	1.03862	4.28977	5e-05	0.000170364	yes
Wnt5a	chr14:28505472-28525515	Control	prmt5_KD	OK	3.74152	7.68304	1.03805	4.72747	5e-05	0.000170364	yes
2015-03-06	chr15:31455898-31531037	Control	prmt5_KD	OK	12.487	25.6344	1.03766	4.92064	5e-05	0.000170364	yes
Pfkfb2	chr1:130689042-130729253	Control	prmt5_KD	OK	3.71171	7.6184	1.0374	4.11043	5e-05	0.000170364	yes
Ttll4	chr1:74661753-74697973	Control	prmt5_KD	OK	9.90464	20.3256	1.03712	4.8982	5e-05	0.000170364	yes
Nr2c2	chr6:92091417-92184023	Control	prmt5_KD	OK	2.46818	5.06379	1.03677	2.65384	0.00315	0.00722485	yes
Rbak	chr5:143172185-143180775	Control	prmt5_KD	OK	2.35162	4.81803	1.03479	4.45077	5e-05	0.000170364	yes
Zfp14	chr7:30036358-30051396	Control	prmt5_KD	OK	0.538424	1.10245	1.03389	3.28115	0.0002	0.000610875	yes
Zfp644	chr5:106616740-106696830	Control	prmt5_KD	OK	4.95366	10.1391	1.03336	4.84013	5e-05	0.000170364	yes
Usp31	chr7:121642020-121707253	Control	prmt5_KD	OK	7.85328	16.0575	1.03188	4.88423	5e-05	0.000170364	yes
Mapk9	chr11:49846750-49886421	Control	prmt5_KD	OK	10.8755	22.2299	1.03142	4.88738	5e-05	0.000170364	yes
Sp1	chr15:102406315-102436404	Control	prmt5_KD	OK	14.0409	28.6919	1.031	4.88388	5e-05	0.000170364	yes
Ifi203	chr1:173920402-173942492	Control	prmt5_KD	OK	3.3668	6.87935	1.03089	4.62619	5e-05	0.000170364	yes
Ckap5	chr2:91546321-91620665	Control	prmt5_KD	OK	29.6655	60.6135	1.03085	4.80815	5e-05	0.000170364	yes
Hnrnpa1	chr15:103240396-103246698	Control	prmt5_KD	OK	109.357	223.441	1.03084	3.26032	0.00095	0.00247432	yes
Gemin5	chr11:58120000-58168539	Control	prmt5_KD	OK	8.24276	16.8348	1.03024	4.88797	5e-05	0.000170364	yes
Papolg	chr11:23862645-23895270	Control	prmt5_KD	OK	3.31441	6.76781	1.02994	4.63876	5e-05	0.000170364	yes
Tmem45a	chr16:56805160-56886163	Control	prmt5_KD	OK	2.45634	5.01495	1.02972	4.37441	5e-05	0.000170364	yes
Arrb1	chr7:99535485-99606771	Control	prmt5_KD	OK	3.22077	6.57423	1.02942	4.78105	5e-05	0.000170364	yes
Phf6	chrX:52912213-52956961	Control	prmt5_KD	OK	16.6835	34.0503	1.02925	4.90297	5e-05	0.000170364	yes
Sp140	chr1:85576898-85645036	Control	prmt5_KD	OK	6.60967	13.4815	1.02833	4.45872	5e-05	0.000170364	yes
Zkscan8	chr13:21513220-21531114	Control	prmt5_KD	OK	3.00805	6.13436	1.02809	3.781	0.0004	0.00115027	yes
Pno1	chr11:17203199-17211589	Control	prmt5_KD	OK	33.1234	67.5236	1.02754	4.85616	5e-05	0.000170364	yes
Tgfbr1	chr4:47353304-47414924	Control	prmt5_KD	OK	5.07091	10.3344	1.02714	4.81109	5e-05	0.000170364	yes
Nfatc3	chr8:106059602-106130537	Control	prmt5_KD	OK	15.1083	30.7773	1.02652	4.86088	5e-05	0.000170364	yes
Xpo7	chr14:70654245-70766628	Control	prmt5_KD	OK	5.33097	10.8555	1.02595	4.8595	5e-05	0.000170364	yes
Zmat1	chrX:134971372-135009209	Control	prmt5_KD	OK	0.814786	1.65769	1.02469	3.80936	0.0001	0.000324959	yes
Il1rap	chr16:26581704-26755502	Control	prmt5_KD	OK	6.79026	13.8131	1.02449	4.49805	5e-05	0.000170364	yes
Gen1	chr12:11240925-11265787	Control	prmt5_KD	OK	5.93371	12.0626	1.02354	4.72404	5e-05	0.000170364	yes
Hnrnpa3	chr2:75659258-75669407	Control	prmt5_KD	OK	68.289	138.757	1.02283	2.39035	0.00995	0.0200154	yes
Cct4	chr11:22990592-23003336	Control	prmt5_KD	OK	166.339	337.792	1.022	4.71634	5e-05	0.000170364	yes
Prps2	chrX:167346332-167382699	Control	prmt5_KD	OK	19.4279	39.4422	1.02161	4.86016	5e-05	0.000170364	yes
Fancm	chr12:65075605-65132058	Control	prmt5_KD	OK	1.67142	3.39239	1.02122	4.59976	5e-05	0.000170364	yes
Thbs1	chr2:118111921-118127133	Control	prmt5_KD	OK	1.40614	2.85359	1.02104	4.43592	5e-05	0.000170364	yes
Phf8	chrX:151520671-151633857	Control	prmt5_KD	OK	4.46349	9.05653	1.02079	4.7323	5e-05	0.000170364	yes
Dhx9	chr1:153455757-153487660	Control	prmt5_KD	OK	54.8813	111.317	1.02029	4.73925	5e-05	0.000170364	yes
Eri2	chr7:119760922-119794058	Control	prmt5_KD	OK	4.81104	9.75449	1.01972	4.64563	5e-05	0.000170364	yes
Pola1	chrX:93304765-93632155	Control	prmt5_KD	OK	14.9677	30.3363	1.0192	4.83007	5e-05	0.000170364	yes
Rhot1	chr11:80209054-80267907	Control	prmt5_KD	OK	14.8916	30.1818	1.01918	4.87732	5e-05	0.000170364	yes
Acadsb	chr7:131410600-131446211	Control	prmt5_KD	OK	10.9774	22.2453	1.01897	4.80278	5e-05	0.000170364	yes
Enox2	chrX:49009706-49288242	Control	prmt5_KD	OK	3.64855	7.39189	1.01862	4.58969	5e-05	0.000170364	yes
Bmpr2	chr1:59764278-59878081	Control	prmt5_KD	OK	6.15397	12.4637	1.01814	4.83311	5e-05	0.000170364	yes
Rsbn1l	chr5:20893023-20956398	Control	prmt5_KD	OK	3.1024	6.27759	1.01683	4.38669	5e-05	0.000170364	yes
Zfp715	chr7:43296522-43313261	Control	prmt5_KD	OK	3.06089	6.19266	1.01661	4.57292	5e-05	0.000170364	yes
Kif1b	chr4:149176318-149307733	Control	prmt5_KD	OK	12.7179	25.7213	1.01611	4.73106	5e-05	0.000170364	yes
Baz1a	chr12:54892988-54986336	Control	prmt5_KD	OK	8.32771	16.8359	1.01555	4.81252	5e-05	0.000170364	yes
Dnm3os	chr1:161987301-162478034	Control	prmt5_KD	OK	1.14998	2.32442	1.01526	4.37901	5e-05	0.000170364	yes
Gabpb2	chr3:95181765-95236424	Control	prmt5_KD	OK	14.6274	29.5592	1.01494	2.88234	0.0029	0.00671939	yes
Cab39l	chr14:59440980-59548903	Control	prmt5_KD	OK	9.5785	19.3444	1.01404	4.75366	5e-05	0.000170364	yes
Ermp1	chr19:29609882-29648420	Control	prmt5_KD	OK	20.5375	41.4649	1.01363	4.81551	5e-05	0.000170364	yes
Purb	chr11:6467598-6476076	Control	prmt5_KD	OK	15.6528	31.5964	1.01334	4.80141	5e-05	0.000170364	yes
Zfp942	chr17:21926962-21962464	Control	prmt5_KD	OK	9.2978	18.7627	1.0129	4.72172	5e-05	0.000170364	yes
Zcchc10	chr11:53324688-53333301	Control	prmt5_KD	OK	9.31049	18.7732	1.01175	4.50546	5e-05	0.000170364	yes
Parp4	chr14:56575618-56659798	Control	prmt5_KD	OK	4.15528	8.37732	1.01154	4.72767	5e-05	0.000170364	yes
Arhgef12	chr9:42963841-43105718	Control	prmt5_KD	OK	11.209	22.5877	1.01087	4.78645	5e-05	0.000170364	yes
Stat1	chr1:52119437-52161865	Control	prmt5_KD	OK	5.96835	12.024	1.01051	4.74819	5e-05	0.000170364	yes
Zfp617	chr8:71922824-71934630	Control	prmt5_KD	OK	12.1266	24.427	1.01031	4.74959	5e-05	0.000170364	yes
Micu3	chr8:40308050-40386304	Control	prmt5_KD	OK	3.0099	6.06029	1.00967	4.44904	5e-05	0.000170364	yes
Col5a1	chr2:27886424-28039510	Control	prmt5_KD	OK	7.4164	14.9324	1.00965	4.79974	5e-05	0.000170364	yes
Smarca5-ps	chr4:145464209-145467961	Control	prmt5_KD	OK	0.421783	0.848791	1.00891	3.09202	0.0013	0.00328368	yes
Dtx3l	chr16:35926514-35972621	Control	prmt5_KD	OK	2.08951	4.20028	1.00732	2.77741	0.0015	0.00373449	yes
Zfp949	chr9:88548019-88571086	Control	prmt5_KD	OK	3.20784	6.44259	1.00604	4.47513	5e-05	0.000170364	yes
Stag1	chr9:100643622-100958544	Control	prmt5_KD	OK	12.572	25.246	1.00584	4.77232	5e-05	0.000170364	yes
Cdkl2	chr5:92006073-92043042	Control	prmt5_KD	OK	4.22541	8.4837	1.0056	4.61379	5e-05	0.000170364	yes
AI987944	chr7:41372929-41393379	Control	prmt5_KD	OK	4.184	8.39991	1.00549	4.49062	5e-05	0.000170364	yes
Zfp133-ps	chr2:144459279-144467794	Control	prmt5_KD	OK	0.742237	1.49009	1.00545	2.07568	0.0238	0.0431185	yes
D5Ertd579e	chr5:36600485-36696021	Control	prmt5_KD	OK	7.2545	14.5578	1.00484	4.75401	5e-05	0.000170364	yes
N4bp2	chr5:65763520-65826784	Control	prmt5_KD	OK	0.695313	1.39511	1.00464	3.96648	5e-05	0.000170364	yes
Tgs1	chr4:3574878-3616623	Control	prmt5_KD	OK	11.7454	23.5598	1.00424	4.74445	5e-05	0.000170364	yes
Pcgf6	chr19:47033618-47050845	Control	prmt5_KD	OK	12.0788	24.2277	1.00418	4.68155	5e-05	0.000170364	yes
Esf1	chr2:140119880-140170558	Control	prmt5_KD	OK	14.5316	29.1442	1.00401	4.71525	5e-05	0.000170364	yes
Fastkd1	chr2:69686823-69712606	Control	prmt5_KD	OK	4.9662	9.95866	1.00381	4.54532	5e-05	0.000170364	yes
Clca6	chr3:144952485-144975045	Control	prmt5_KD	OK	0.389352	0.780451	1.00323	2.6646	0.0049	0.0106998	yes
3830408C21Rik	chr13:107022569-107033518	Control	prmt5_KD	OK	1.02978	2.06409	1.00317	3.27986	0.0011	0.00281894	yes
Utrn	chr10:12382187-12861735	Control	prmt5_KD	OK	8.13851	16.3076	1.00271	4.73535	5e-05	0.000170364	yes
Rnft1	chr11:86415843-86544807	Control	prmt5_KD	OK	8.87434	17.7806	1.00259	3.24175	0.00025	0.000749047	yes
Zfp937	chr2:150218098-150244874	Control	prmt5_KD	OK	2.66617	5.34051	1.00221	4.60107	5e-05	0.000170364	yes
Exoc4	chr6:33249149-33972930	Control	prmt5_KD	OK	8.458	16.9416	1.00218	4.70723	5e-05	0.000170364	yes
Gm14326	chr2:177935992-177957288	Control	prmt5_KD	OK	11.782	23.5952	1.00191	3.97341	5e-05	0.000170364	yes
Intu	chr3:40540766-40704774	Control	prmt5_KD	OK	1.33592	2.67533	1.00189	4.36889	5e-05	0.000170364	yes
Zik1	chr7:10487223-10495381	Control	prmt5_KD	OK	2.13082	4.265	1.00113	4.37678	5e-05	0.000170364	yes
Pgm2l1	chr7:100227606-100278872	Control	prmt5_KD	OK	0.688647	1.37832	1.00107	4.20581	5e-05	0.000170364	yes
Braf	chr6:39603236-39725463	Control	prmt5_KD	OK	2.59897	5.19874	1.00022	4.65516	5e-05	0.000170364	yes
Dicer1	chr12:104687741-104751952	Control	prmt5_KD	OK	5.89251	11.7855	1.00006	4.7513	5e-05	0.000170364	yes
Ralgapb	chr2:158409852-158499253	Control	prmt5_KD	OK	10.7278	21.4505	0.99965	4.72995	5e-05	0.000170364	yes
Mterfd1	chr13:66912097-67032405	Control	prmt5_KD	OK	17.6922	35.3646	0.99919	2.6864	0.0042	0.00933017	yes
Kcnab1	chr3:65109367-65378225	Control	prmt5_KD	OK	0.566065	1.13141	0.999088	2.88159	0.0014	0.00350997	yes
Ankrd32	chr13:77043087-77135468	Control	prmt5_KD	OK	4.76191	9.51742	0.999029	4.58827	5e-05	0.000170364	yes
Klhdc9	chr1:171358448-171360798	Control	prmt5_KD	OK	2.17375	4.34288	0.998466	3.81371	5e-05	0.000170364	yes
Zfp318	chr17:46383765-46420918	Control	prmt5_KD	OK	2.62121	5.23612	0.998265	3.76638	5e-05	0.000170364	yes
Bach2	chr4:32417434-32586108	Control	prmt5_KD	OK	0.968444	1.93372	0.997635	4.22399	5e-05	0.000170364	yes
Zfp329	chr7:12803779-12818860	Control	prmt5_KD	OK	2.52829	5.04025	0.995335	4.59066	5e-05	0.000170364	yes
Hus1	chr11:8993141-9011137	Control	prmt5_KD	OK	4.9098	9.7878	0.995321	4.618	5e-05	0.000170364	yes
Myo1d	chr11:80482126-80780025	Control	prmt5_KD	OK	5.39645	10.7418	0.993148	4.63844	5e-05	0.000170364	yes
Crebrf	chr17:26715649-26776626	Control	prmt5_KD	OK	3.00389	5.97928	0.993142	4.59391	5e-05	0.000170364	yes
Slc2a9	chr5:38349272-38502152	Control	prmt5_KD	OK	0.446353	0.887523	0.9916	2.8849	0.00125	0.00316756	yes
1200014J11Rik	chr11:73047866-73083579	Control	prmt5_KD	OK	4.31031	8.56867	0.991279	4.64004	5e-05	0.000170364	yes
Utp6	chr11:79933955-79962387	Control	prmt5_KD	OK	14.2449	28.3107	0.990899	4.7005	5e-05	0.000170364	yes
Ppp3cb	chr14:20499313-20618354	Control	prmt5_KD	OK	17.77	35.3123	0.990723	4.15046	5e-05	0.000170364	yes
Avl9	chr6:56714904-56761911	Control	prmt5_KD	OK	4.13193	8.20597	0.989858	4.62543	5e-05	0.000170364	yes
Csf2	chr11:54247269-54249899	Control	prmt5_KD	OK	0.789181	1.56729	0.989845	2.07069	0.0262	0.0468905	yes
4930511M06Rik	chr18:57533825-57731065	Control	prmt5_KD	OK	2.54046	5.04339	0.989303	3.68759	5e-05	0.000170364	yes
Pds5b	chr5:150673826-150810669	Control	prmt5_KD	OK	8.45811	16.7856	0.988818	4.70307	5e-05	0.000170364	yes
Tfb2m	chr1:179528055-179546267	Control	prmt5_KD	OK	9.6842	19.2161	0.988609	4.60015	5e-05	0.000170364	yes
Ralgapa2	chr2:146241298-146512004	Control	prmt5_KD	OK	2.10488	4.17556	0.98823	4.55241	5e-05	0.000170364	yes
Trnt1	chr6:106769137-106800087	Control	prmt5_KD	OK	14.6904	29.135	0.987884	3.44098	0.00015	0.000471337	yes
Ube4a	chr9:44923126-44965600	Control	prmt5_KD	OK	9.16598	18.1597	0.986379	4.67876	5e-05	0.000170364	yes
Tmprss11f	chr5:86521225-86632424	Control	prmt5_KD	OK	2.41496	4.78245	0.98575	4.37085	5e-05	0.000170364	yes
Mier1	chr4:103114389-103165754	Control	prmt5_KD	OK	9.62532	19.047	0.984661	4.64583	5e-05	0.000170364	yes
Ofd1	chrX:166390032-166440704	Control	prmt5_KD	OK	3.03713	6.00841	0.984276	4.42323	5e-05	0.000170364	yes
Phf20l1	chr15:66577571-66645255	Control	prmt5_KD	OK	6.08224	12.0287	0.983803	4.63673	5e-05	0.000170364	yes
Six1	chr12:73041826-73046712	Control	prmt5_KD	OK	6.24678	12.3519	0.983546	4.513	5e-05	0.000170364	yes
Stx17	chr4:48124918-48186506	Control	prmt5_KD	OK	4.90082	9.68769	0.983131	4.60695	5e-05	0.000170364	yes
Fignl1	chr11:11800287-11808962	Control	prmt5_KD	OK	9.99947	19.7651	0.983034	4.67647	5e-05	0.000170364	yes
Ppip5k2	chr1:97706042-97770092	Control	prmt5_KD	OK	7.53075	14.8836	0.982861	4.62285	5e-05	0.000170364	yes
Cnot6l	chr5:96070332-96161990	Control	prmt5_KD	OK	5.45592	10.7771	0.982076	4.6414	5e-05	0.000170364	yes
Ahctf1	chr1:179744903-179804015	Control	prmt5_KD	OK	17.3255	34.2215	0.982004	4.63413	5e-05	0.000170364	yes
Tmed5	chr5:108121646-108132591	Control	prmt5_KD	OK	29.6259	58.5057	0.981719	4.65552	5e-05	0.000170364	yes
Sp4	chr12:118231685-118301440	Control	prmt5_KD	OK	0.492786	0.973056	0.981562	3.95706	5e-05	0.000170364	yes
Chuk	chr19:44073333-44107477	Control	prmt5_KD	OK	15.4722	30.5479	0.981388	4.66757	5e-05	0.000170364	yes
Pmepa1	chr2:173224464-173276533	Control	prmt5_KD	OK	0.932196	1.84027	0.981213	3.91337	0.0001	0.000324959	yes
Scrn3	chr2:73312651-73337807	Control	prmt5_KD	OK	3.54597	6.99857	0.980879	4.38425	5e-05	0.000170364	yes
Copg2	chr6:30733505-30896794	Control	prmt5_KD	OK	7.94702	15.6743	0.979911	4.45953	5e-05	0.000170364	yes
Ccdc122	chr14:77036771-77112204	Control	prmt5_KD	OK	5.46356	10.7732	0.979532	4.28258	5e-05	0.000170364	yes
Pfkfb4	chr9:108991901-109032225	Control	prmt5_KD	OK	2.59125	5.10613	0.978579	4.26344	5e-05	0.000170364	yes
Asb3	chr11:30954397-31102704	Control	prmt5_KD	OK	2.79743	5.51234	0.978564	3.42887	0.0001	0.000324959	yes
Ddr2	chr1:169969408-170088944	Control	prmt5_KD	OK	41.4645	81.7026	0.978505	4.44462	5e-05	0.000170364	yes
Spice1	chr16:44347400-44388492	Control	prmt5_KD	OK	2.62527	5.17259	0.978423	4.37525	5e-05	0.000170364	yes
Dennd4a	chr9:64811010-64919667	Control	prmt5_KD	OK	5.77676	11.3814	0.978349	4.6148	5e-05	0.000170364	yes
Mbd5	chr2:48949507-49317069	Control	prmt5_KD	OK	1.89355	3.72974	0.977978	4.34423	5e-05	0.000170364	yes
Nemf	chr12:69311542-69357176	Control	prmt5_KD	OK	14.0638	27.7004	0.977915	4.62563	5e-05	0.000170364	yes
Doc2g	chr19:4003384-4007005	Control	prmt5_KD	OK	0.903183	1.77854	0.977603	2.58931	0.00495	0.010793	yes
Mettl16	chr11:74770862-74818692	Control	prmt5_KD	OK	12.7509	25.0962	0.976872	4.59653	5e-05	0.000170364	yes
Wapal	chr14:34673927-34746217	Control	prmt5_KD	OK	13.7318	27.0176	0.976382	4.63028	5e-05	0.000170364	yes
C1galt1	chr6:7845223-7872042	Control	prmt5_KD	OK	5.59974	11.0174	0.976348	4.35345	5e-05	0.000170364	yes
Rmnd5a	chr6:71388633-71440637	Control	prmt5_KD	OK	3.4121	6.7038	0.974318	4.51187	5e-05	0.000170364	yes
H3f3b	chr11:116021960-116024504	Control	prmt5_KD	OK	260.125	510.881	0.973782	4.39288	5e-05	0.000170364	yes
U2surp	chr9:95456893-95511996	Control	prmt5_KD	OK	17.5531	34.4649	0.973404	4.60982	5e-05	0.000170364	yes
4933411K20Rik	chr8:46169555-46195590	Control	prmt5_KD	OK	4.11353	8.07384	0.972876	4.47532	5e-05	0.000170364	yes
Dnajc13	chr9:104151596-104262930	Control	prmt5_KD	OK	25.5571	50.1584	0.972767	4.56523	5e-05	0.000170364	yes
Carns1	chr19:4164323-4175479	Control	prmt5_KD	OK	0.482457	0.946439	0.972109	3.19228	0.00055	0.00152511	yes
Ostm1	chr10:42678915-42702462	Control	prmt5_KD	OK	14.8184	29.0573	0.971512	4.59118	5e-05	0.000170364	yes
Zfp54	chr17:21423226-21435384	Control	prmt5_KD	OK	2.25794	4.42349	0.970179	4.03373	5e-05	0.000170364	yes
Senp7	chr16:56075408-56190011	Control	prmt5_KD	OK	3.06385	6.00128	0.969922	3.17846	0.0004	0.00115027	yes
Rpf1	chr3:146506345-146521423	Control	prmt5_KD	OK	37.424	73.2934	0.969717	4.54534	5e-05	0.000170364	yes
Lacc1	chr14:77024200-77036617	Control	prmt5_KD	OK	7.18769	14.0757	0.969603	4.43894	5e-05	0.000170364	yes
Wdr78	chr4:103038064-103114299	Control	prmt5_KD	OK	0.584737	1.14443	0.968773	3.33643	0.00055	0.00152511	yes
Trim44	chr2:102300118-102400900	Control	prmt5_KD	OK	15.6929	30.6986	0.968064	4.57886	5e-05	0.000170364	yes
Tm9sf2	chr14:122107081-122159603	Control	prmt5_KD	OK	46.1563	90.2635	0.967614	4.58635	5e-05	0.000170364	yes
Ska3	chr14:57806560-57826163	Control	prmt5_KD	OK	9.35669	18.2923	0.967163	4.47261	5e-05	0.000170364	yes
2210039B01Rik	chr12:73548482-73551986	Control	prmt5_KD	OK	0.796598	1.55677	0.966633	2.0437	0.02555	0.0458454	yes
Azin1	chr15:38487429-38519266	Control	prmt5_KD	OK	46.7075	91.2634	0.966383	4.52695	5e-05	0.000170364	yes
2210018M11Rik	chr7:98590605-98656569	Control	prmt5_KD	OK	6.26178	12.2294	0.965703	4.49905	5e-05	0.000170364	yes
Gm15127	chrX:149784478-149984982	Control	prmt5_KD	OK	1.06451	2.07823	0.965164	3.26442	0.0007	0.00188392	yes
Nol11	chr11:107166660-107189381	Control	prmt5_KD	OK	26.0514	50.8595	0.965154	4.565	5e-05	0.000170364	yes
Clk4	chr11:51263170-51281764	Control	prmt5_KD	OK	13.0592	25.4915	0.964949	4.48827	5e-05	0.000170364	yes
Dpy19l3	chr7:35685499-35754454	Control	prmt5_KD	OK	4.28179	8.3578	0.964909	4.52503	5e-05	0.000170364	yes
Slc29a3	chr10:60712071-60752782	Control	prmt5_KD	OK	2.82692	5.51732	0.964735	4.38603	5e-05	0.000170364	yes
Pdpr	chr8:111094744-111145498	Control	prmt5_KD	OK	3.10145	6.05282	0.964663	3.9381	5e-05	0.000170364	yes
Adarb1	chr10:77290726-77418273	Control	prmt5_KD	OK	1.57802	3.07895	0.96432	4.30789	5e-05	0.000170364	yes
Snx14	chr9:88376746-88438951	Control	prmt5_KD	OK	13.897	27.1105	0.964077	4.55445	5e-05	0.000170364	yes
Far1	chr7:113513833-113570888	Control	prmt5_KD	OK	16.7408	32.6505	0.963735	4.59753	5e-05	0.000170364	yes
Xylb	chr9:119357380-119393797	Control	prmt5_KD	OK	0.269023	0.524427	0.963014	2.34615	0.0084	0.0171757	yes
Dnm1l	chr16:16312227-16359031	Control	prmt5_KD	OK	22.8176	44.4663	0.962566	4.5538	5e-05	0.000170364	yes
Hells	chr19:38930989-38968277	Control	prmt5_KD	OK	23.8083	46.3881	0.962287	4.57869	5e-05	0.000170364	yes
Arid4b	chr13:14063783-14199603	Control	prmt5_KD	OK	4.61261	8.97477	0.960293	4.51242	5e-05	0.000170364	yes
Pign	chr1:105518421-105663676	Control	prmt5_KD	OK	10.3117	20.0601	0.960041	4.5693	5e-05	0.000170364	yes
Fam76b	chr9:13827726-13846522	Control	prmt5_KD	OK	9.81672	19.097	0.960031	4.5229	5e-05	0.000170364	yes
Tiparp	chr3:65527484-65555518	Control	prmt5_KD	OK	32.8162	63.8017	0.959187	4.50156	5e-05	0.000170364	yes
Luc7l3	chr11:94291138-94321911	Control	prmt5_KD	OK	23.7219	46.1082	0.958802	4.55661	5e-05	0.000170364	yes
Plekhg4	chr8:105375380-105413487	Control	prmt5_KD	OK	0.427246	0.830409	0.958757	2.98874	0.00125	0.00316756	yes
Phtf2	chr5:20758663-20882124	Control	prmt5_KD	OK	2.99139	5.81078	0.957916	4.34783	5e-05	0.000170364	yes
Rock2	chr12:16894977-16988274	Control	prmt5_KD	OK	27.7916	53.9521	0.957031	4.43916	5e-05	0.000170364	yes
9330159M07Rik	chr9:88839163-88858870	Control	prmt5_KD	OK	0.604264	1.17258	0.95644	2.57861	0.00455	0.0100227	yes
Narf	chr11:121237235-121255856	Control	prmt5_KD	OK	2.62373	5.08773	0.955406	4.2608	5e-05	0.000170364	yes
Plekha1	chr7:130865909-130913302	Control	prmt5_KD	OK	16.9038	32.7753	0.95526	4.5285	5e-05	0.000170364	yes
Ubr1	chr2:120850655-120970715	Control	prmt5_KD	OK	5.35302	10.3786	0.955188	4.46119	5e-05	0.000170364	yes
Evi5	chr5:107744794-107875107	Control	prmt5_KD	OK	11.1026	21.5183	0.954666	4.52664	5e-05	0.000170364	yes
Gm14325	chr2:177828990-177840318	Control	prmt5_KD	OK	5.26197	10.1963	0.954366	4.43841	5e-05	0.000170364	yes
Tmx3	chr18:90510153-90543267	Control	prmt5_KD	OK	12.7088	24.6167	0.953813	4.52827	5e-05	0.000170364	yes
Cep170	chr1:176733652-176807124	Control	prmt5_KD	OK	19.109	37.0003	0.953283	4.49297	5e-05	0.000170364	yes
Vldlr	chr19:27217019-27254231	Control	prmt5_KD	OK	4.26576	8.25266	0.952057	4.43467	5e-05	0.000170364	yes
Slc38a9	chr13:112660765-112738752	Control	prmt5_KD	OK	0.804023	1.5554	0.951979	4.07695	5e-05	0.000170364	yes
Mfap3	chr11:57518664-57533817	Control	prmt5_KD	OK	6.51642	12.5998	0.951248	4.46516	5e-05	0.000170364	yes
Tsr1	chr11:74898079-74925798	Control	prmt5_KD	OK	19.3716	37.4539	0.951174	3.64559	5e-05	0.000170364	yes
Slc25a36	chr9:97077010-97111041	Control	prmt5_KD	OK	18.276	35.316	0.950372	4.49753	5e-05	0.000170364	yes
Fam188b	chr6:55203382-55320222	Control	prmt5_KD	OK	0.566525	1.09399	0.94939	2.71201	0.00345	0.00783372	yes
Ube3a	chr7:59228749-59306727	Control	prmt5_KD	OK	12.2623	23.6768	0.94924	4.40609	5e-05	0.000170364	yes
Creb1	chr1:64532803-64604548	Control	prmt5_KD	OK	5.98322	11.5408	0.947752	4.48189	5e-05	0.000170364	yes
Ggnbp2	chr11:84832360-84870738	Control	prmt5_KD	OK	32.6223	62.9092	0.947415	4.48676	5e-05	0.000170364	yes
Rtn1	chr12:72211748-72409054	Control	prmt5_KD	OK	0.670765	1.29345	0.947346	2.4778	0.0053	0.0114587	yes
Elmod2	chr8:83312631-83332486	Control	prmt5_KD	OK	2.09046	4.02917	0.946661	4.1829	5e-05	0.000170364	yes
Mpp5	chr12:78748946-78840713	Control	prmt5_KD	OK	5.32544	10.2641	0.946639	4.43876	5e-05	0.000170364	yes
Htt	chr5:34761739-34912534	Control	prmt5_KD	OK	5.28032	10.1757	0.946432	4.49365	5e-05	0.000170364	yes
Lcor	chr19:41549638-41559781	Control	prmt5_KD	OK	0.607421	1.17047	0.946316	3.52241	0.00015	0.000471337	yes
Ercc6l	chrX:102142819-102157091	Control	prmt5_KD	OK	8.34068	16.0691	0.946055	4.43428	5e-05	0.000170364	yes
Zfand1	chr3:10339955-10351301	Control	prmt5_KD	OK	10.7912	20.7888	0.94595	4.31911	5e-05	0.000170364	yes
Spon2	chr5:33213517-33218238	Control	prmt5_KD	OK	2.55615	4.9227	0.945477	3.91864	5e-05	0.000170364	yes
Abce1	chr8:79683441-79711740	Control	prmt5_KD	OK	75.7308	145.841	0.945439	4.37821	5e-05	0.000170364	yes
Fcho2	chr13:98723405-98815449	Control	prmt5_KD	OK	10.8382	20.8715	0.945415	4.47225	5e-05	0.000170364	yes
2310035C23Rik	chr1:105663860-105755131	Control	prmt5_KD	OK	5.65934	10.8981	0.945367	4.4216	5e-05	0.000170364	yes
Gm14305	chr2:176708352-176721813	Control	prmt5_KD	OK	2.35054	4.52582	0.94519	3.68467	0.0001	0.000324959	yes
Ceacam10	chr7:24777203-24784655	Control	prmt5_KD	OK	3.0391	5.85028	0.94486	3.52008	0.00025	0.000749047	yes
Mlf1	chr3:67374096-67400000	Control	prmt5_KD	OK	3.57532	6.87987	0.944308	3.65068	5e-05	0.000170364	yes
Cpt1a	chr19:3323300-3385733	Control	prmt5_KD	OK	19.3528	37.2351	0.944119	4.4797	5e-05	0.000170364	yes
Fktn	chr4:53714181-53763271	Control	prmt5_KD	OK	4.2905	8.25438	0.944012	4.27531	5e-05	0.000170364	yes
Nfia	chr4:97567874-98118876	Control	prmt5_KD	OK	2.63175	5.06098	0.943393	4.40183	5e-05	0.000170364	yes
Cep41	chr6:30653456-30693682	Control	prmt5_KD	OK	1.6123	3.09731	0.941898	3.89777	5e-05	0.000170364	yes
Pogk	chr1:166379166-166409828	Control	prmt5_KD	OK	9.68362	18.6025	0.94188	3.38018	0.0001	0.000324959	yes
Pcf11	chr7:92643711-92669912	Control	prmt5_KD	OK	6.04281	11.6071	0.94171	4.43496	5e-05	0.000170364	yes
Plb1	chr5:32232707-32364356	Control	prmt5_KD	OK	10.7273	20.6047	0.941687	3.50459	0.0003	0.000885364	yes
Peli2	chr14:48120868-48260883	Control	prmt5_KD	OK	5.0596	9.71009	0.940461	4.40178	5e-05	0.000170364	yes
Atl3	chr19:7494039-7538609	Control	prmt5_KD	OK	20.8056	39.9263	0.940368	4.42128	5e-05	0.000170364	yes
Tex30	chr1:44086616-44102388	Control	prmt5_KD	OK	23.5751	45.2309	0.940048	4.39923	5e-05	0.000170364	yes
Ltbp2	chr12:84783211-84879755	Control	prmt5_KD	OK	0.336948	0.646461	0.940037	3.1341	0.0006	0.00164749	yes
Taf13	chr3:108571698-108582068	Control	prmt5_KD	OK	11.9216	22.8709	0.939939	4.24676	5e-05	0.000170364	yes
Zfp119a	chr17:55864891-55878953	Control	prmt5_KD	OK	1.37764	2.64241	0.939657	3.47949	0.00045	0.00127448	yes
Wwp1	chr4:19608299-19709004	Control	prmt5_KD	OK	5.99772	11.5022	0.939429	4.40184	5e-05	0.000170364	yes
Ccp110	chr7:118712610-118737018	Control	prmt5_KD	OK	5.4027	10.3592	0.939156	4.39223	5e-05	0.000170364	yes
Glmn	chr5:107534710-107661853	Control	prmt5_KD	OK	8.07341	15.4795	0.939112	2.95396	0.0008	0.00212158	yes
Lonrf3	chrX:36328408-36366856	Control	prmt5_KD	OK	11.2731	21.6109	0.938876	4.45177	5e-05	0.000170364	yes
Bnc2	chr4:84272541-84675086	Control	prmt5_KD	OK	3.33824	6.39772	0.938472	4.33018	5e-05	0.000170364	yes
Arntl	chr7:113207464-113314126	Control	prmt5_KD	OK	7.36084	14.103	0.938064	4.34065	5e-05	0.000170364	yes
Chac2	chr11:30954397-31102704	Control	prmt5_KD	OK	4.68358	8.96649	0.936932	2.55815	0.00385	0.00863231	yes
Setd7	chr3:51515317-51567116	Control	prmt5_KD	OK	23.577	45.1198	0.93638	4.40063	5e-05	0.000170364	yes
Bmpr1a	chr14:34411067-34502546	Control	prmt5_KD	OK	10.6878	20.4466	0.93589	4.44161	5e-05	0.000170364	yes
Trim59	chr3:69035293-69044742	Control	prmt5_KD	OK	52.2206	99.8975	0.935829	4.42768	5e-05	0.000170364	yes
Zfp677	chr17:21383747-21399265	Control	prmt5_KD	OK	1.05188	2.01177	0.935503	3.49394	0.0001	0.000324959	yes
Srr	chr11:74898079-74925798	Control	prmt5_KD	OK	9.20378	17.6001	0.935283	2.55809	0.0036	0.00814453	yes
Zfp759	chr13:67128227-67141787	Control	prmt5_KD	OK	0.78538	1.50131	0.934764	3.44612	0.0004	0.00115027	yes
Zmiz1	chr14:25459184-25666747	Control	prmt5_KD	OK	11.8223	22.5901	0.934182	4.39929	5e-05	0.000170364	yes
Pbx1	chr1:168119363-168432169	Control	prmt5_KD	OK	10.8628	20.7489	0.933638	4.29536	5e-05	0.000170364	yes
Dis3	chr14:99076633-99254494	Control	prmt5_KD	OK	20.2101	38.5938	0.933291	4.14774	5e-05	0.000170364	yes
Zmym4	chr4:126753554-126967923	Control	prmt5_KD	OK	4.88533	9.3261	0.932817	3.28353	0.0003	0.000885364	yes
Upf2	chr2:5951468-6056703	Control	prmt5_KD	OK	6.44013	12.2863	0.931892	4.36352	5e-05	0.000170364	yes
Zfp939	chr7:39449517-39477416	Control	prmt5_KD	OK	0.795197	1.51681	0.931654	2.79451	0.00245	0.00578814	yes
Nat2	chr8:67494874-67502578	Control	prmt5_KD	OK	3.5689	6.79988	0.930031	3.73485	5e-05	0.000170364	yes
Atxn1	chr13:45549755-45964991	Control	prmt5_KD	OK	1.19006	2.26694	0.92971	4.16945	5e-05	0.000170364	yes
Kdm5a	chr6:120324321-120444574	Control	prmt5_KD	OK	3.1725	6.04263	0.92956	4.01641	5e-05	0.000170364	yes
Ctcf	chr8:105636537-105682922	Control	prmt5_KD	OK	20.0341	38.1393	0.928818	4.41338	5e-05	0.000170364	yes
Ankrd17	chr5:90227165-90366185	Control	prmt5_KD	OK	20.2722	38.5922	0.928811	4.40244	5e-05	0.000170364	yes
Slc16a6	chr11:109440077-109573329	Control	prmt5_KD	OK	0.655656	1.24809	0.928708	2.99763	0.0009	0.00235397	yes
Pole	chr5:110286318-110337453	Control	prmt5_KD	OK	11.9125	22.6755	0.928656	4.40334	5e-05	0.000170364	yes
Xiap	chrX:42067835-42109664	Control	prmt5_KD	OK	10.2044	19.4239	0.928652	4.40989	5e-05	0.000170364	yes
Ppp3r1	chr11:17159297-17200380	Control	prmt5_KD	OK	45.3985	86.3816	0.928079	4.40969	5e-05	0.000170364	yes
Ddx26b	chrX:56454838-56507843	Control	prmt5_KD	OK	5.87371	11.1695	0.927224	4.30538	5e-05	0.000170364	yes
Ptchd4	chr17:42315946-42507741	Control	prmt5_KD	OK	1.45486	2.76466	0.92622	4.08334	5e-05	0.000170364	yes
Nox4	chr7:87246648-87398708	Control	prmt5_KD	OK	1.46369	2.77863	0.924769	3.82095	5e-05	0.000170364	yes
Mb21d1	chr9:78430517-78443147	Control	prmt5_KD	OK	7.75862	14.7285	0.924742	4.34241	5e-05	0.000170364	yes
Dync1h1	chr12:110601394-110666944	Control	prmt5_KD	OK	26.5218	50.341	0.924556	4.21157	5e-05	0.000170364	yes
Mios	chr6:8209226-8236273	Control	prmt5_KD	OK	3.87305	7.35114	0.924496	4.18975	5e-05	0.000170364	yes
Pcmtd2	chr2:181837853-181857460	Control	prmt5_KD	OK	4.1986	7.96617	0.923976	4.22309	5e-05	0.000170364	yes
Tmem87a	chr2:120355308-120504919	Control	prmt5_KD	OK	11.5602	21.9276	0.923585	4.11846	5e-05	0.000170364	yes
Ythdf3	chr3:16183182-16217037	Control	prmt5_KD	OK	24.1708	45.842	0.923403	4.40147	5e-05	0.000170364	yes
Rbbp6	chr7:122970563-123002572	Control	prmt5_KD	OK	18.8295	35.7082	0.92326	3.88917	5e-05	0.000170364	yes
Blm	chr7:80454992-80535119	Control	prmt5_KD	OK	7.3198	13.8756	0.922676	4.33352	5e-05	0.000170364	yes
Plag1	chr4:3901157-3938405	Control	prmt5_KD	OK	1.89663	3.59529	0.922669	3.98926	5e-05	0.000170364	yes
Rasal2	chr1:157135182-157420236	Control	prmt5_KD	OK	3.81183	7.22438	0.922392	2.9435	0.00205	0.00493104	yes
Arhgef3	chr14:27143992-27403911	Control	prmt5_KD	OK	4.39379	8.32724	0.922375	4.23725	5e-05	0.000170364	yes
Zfp871	chr17:32765496-32788287	Control	prmt5_KD	OK	8.77988	16.6395	0.922335	4.36473	5e-05	0.000170364	yes
Gli2	chr1:118834060-119053619	Control	prmt5_KD	OK	1.38743	2.62929	0.922259	4.0442	5e-05	0.000170364	yes
Myh10	chr11:68691914-68816624	Control	prmt5_KD	OK	25.3635	48.0632	0.922181	4.32855	5e-05	0.000170364	yes
6820431F20Rik	chr8:20268285-20297432	Control	prmt5_KD	OK	77.343	146.5	0.921555	4.20965	5e-05	0.000170364	yes
Dennd2c	chr3:103127555-103169733	Control	prmt5_KD	OK	2.92245	5.53306	0.920901	4.18002	5e-05	0.000170364	yes
Asxl2	chr12:3426856-3506849	Control	prmt5_KD	OK	5.90689	11.1792	0.920348	4.35185	5e-05	0.000170364	yes
Dcdc2c	chr12:28437794-28548337	Control	prmt5_KD	OK	2.96875	5.61432	0.919255	3.63094	5e-05	0.000170364	yes
Defb41	chr1:18250977-18265138	Control	prmt5_KD	OK	6.8179	12.8892	0.918767	3.22362	0.00035	0.00102067	yes
Rad1	chr15:10486017-10499063	Control	prmt5_KD	OK	9.06234	17.129	0.918489	3.95589	5e-05	0.000170364	yes
Pnp	chr14:50944302-50953412	Control	prmt5_KD	OK	10.6922	20.2077	0.918349	4.29141	5e-05	0.000170364	yes
D15Ertd621e	chr15:58415467-58457801	Control	prmt5_KD	OK	22.2503	42.0332	0.917704	4.36128	5e-05	0.000170364	yes
Xpnpep3	chr15:81400187-81454888	Control	prmt5_KD	OK	2.95543	5.58276	0.917611	4.00725	5e-05	0.000170364	yes
2500004C02Rik	chr2:153341156-153345810	Control	prmt5_KD	OK	1.42911	2.6992	0.917418	3.29732	0.0003	0.000885364	yes
Tex9	chr9:72438528-72491959	Control	prmt5_KD	OK	1.76674	3.33563	0.916869	3.74313	0.0001	0.000324959	yes
6720489N17Rik	chr13:62603014-62624182	Control	prmt5_KD	OK	1.77425	3.34934	0.91667	3.68837	5e-05	0.000170364	yes
Deptor	chr15:55099916-55259273	Control	prmt5_KD	OK	0.412266	0.778189	0.916546	3.5445	5e-05	0.000170364	yes
Npm1	chr11:33152497-33163206	Control	prmt5_KD	OK	681.875	1287.03	0.916463	3.93494	5e-05	0.000170364	yes
Invs	chr4:48279759-48473422	Control	prmt5_KD	OK	3.34395	6.31107	0.916331	2.07551	0.01655	0.0313966	yes
Tapt1	chr5:44175161-44226606	Control	prmt5_KD	OK	10.7752	20.3085	0.914375	4.31045	5e-05	0.000170364	yes
Mdc1	chr17:35841497-35859670	Control	prmt5_KD	OK	10.2685	19.3478	0.913945	4.33747	5e-05	0.000170364	yes
Gfpt1	chr6:87042845-87092207	Control	prmt5_KD	OK	6.70773	12.6324	0.913231	4.31378	5e-05	0.000170364	yes
Flrt3	chr2:140395429-142390050	Control	prmt5_KD	OK	3.00413	5.65496	0.912571	3.47172	5e-05	0.000170364	yes
Slc1a4	chr11:20302179-20332713	Control	prmt5_KD	OK	18.9298	35.6281	0.912356	4.30926	5e-05	0.000170364	yes
Atad2	chr15:58094046-58135082	Control	prmt5_KD	OK	22.5641	42.4672	0.912321	4.32142	5e-05	0.000170364	yes
Smad6	chr9:63953075-64022059	Control	prmt5_KD	OK	0.994825	1.87128	0.911512	3.36512	0.00035	0.00102067	yes
Fryl	chr5:73020190-73256618	Control	prmt5_KD	OK	4.32533	8.13459	0.911258	4.30043	5e-05	0.000170364	yes
Fut11	chr14:20694967-20700197	Control	prmt5_KD	OK	3.84146	7.22137	0.910619	4.09787	5e-05	0.000170364	yes
Npat	chr9:53537046-53575627	Control	prmt5_KD	OK	4.13333	7.76768	0.910178	4.27311	5e-05	0.000170364	yes
Lrch2	chrX:147471693-147554081	Control	prmt5_KD	OK	6.18732	11.627	0.910094	4.21709	5e-05	0.000170364	yes
Dram2	chr3:106547797-106575341	Control	prmt5_KD	OK	12.0429	22.6248	0.909729	4.25847	5e-05	0.000170364	yes
Mboat2	chr12:24831598-24960299	Control	prmt5_KD	OK	4.38149	8.22961	0.909401	4.06855	5e-05	0.000170364	yes
Ube2l6	chr2:84798827-84810003	Control	prmt5_KD	OK	18.5017	34.7367	0.908799	4.22836	5e-05	0.000170364	yes
Epb4.1l5	chr1:119545032-119649000	Control	prmt5_KD	OK	1.27647	2.39557	0.908207	3.62724	5e-05	0.000170364	yes
Osgin2	chr4:15997120-16013877	Control	prmt5_KD	OK	5.92778	11.1243	0.90815	4.12371	5e-05	0.000170364	yes
Dpp8	chr9:65032457-65082651	Control	prmt5_KD	OK	14.0052	26.2718	0.90755	4.31895	5e-05	0.000170364	yes
Alg2	chr4:47469832-47474367	Control	prmt5_KD	OK	10.504	19.703	0.907467	4.26196	5e-05	0.000170364	yes
Marf1	chr16:14109165-14159274	Control	prmt5_KD	OK	6.0368	11.3228	0.907378	4.28622	5e-05	0.000170364	yes
Zfp800	chr6:28239930-28261601	Control	prmt5_KD	OK	4.19676	7.86735	0.906603	4.12613	5e-05	0.000170364	yes
Clk1	chr1:58411987-58424088	Control	prmt5_KD	OK	25.2762	47.3735	0.9063	4.14746	5e-05	0.000170364	yes
Diap3	chr14:86656322-87141114	Control	prmt5_KD	OK	19.169	35.9158	0.905842	4.30569	5e-05	0.000170364	yes
Vamp2	chr11:69088527-69092381	Control	prmt5_KD	OK	7.65507	14.3371	0.905265	4.13006	5e-05	0.000170364	yes
Ezh1	chr11:101191114-101226450	Control	prmt5_KD	OK	3.15683	5.91158	0.905068	4.08573	5e-05	0.000170364	yes
Kbtbd3	chr9:4309742-4331732	Control	prmt5_KD	OK	2.08708	3.90773	0.904846	3.68708	5e-05	0.000170364	yes
Edem3	chr1:151755373-151822328	Control	prmt5_KD	OK	4.23479	7.92869	0.904791	4.23607	5e-05	0.000170364	yes
Srek1ip1	chr13:104817238-104838659	Control	prmt5_KD	OK	15.1325	28.3208	0.904206	4.21262	5e-05	0.000170364	yes
Utp20	chr10:88746606-88826814	Control	prmt5_KD	OK	15.5054	28.9985	0.90321	4.27617	5e-05	0.000170364	yes
Gm13154	chr4:147553276-147585201	Control	prmt5_KD	OK	2.44181	4.56618	0.903033	3.8179	5e-05	0.000170364	yes
Mitf	chr6:97807057-98021358	Control	prmt5_KD	OK	0.805274	1.50581	0.902991	3.52258	5e-05	0.000170364	yes
Cped1	chr6:21985909-22255606	Control	prmt5_KD	OK	1.25291	2.34231	0.902648	3.79192	5e-05	0.000170364	yes
Med23	chr10:24869985-24913529	Control	prmt5_KD	OK	5.78351	10.8084	0.902135	4.23573	5e-05	0.000170364	yes
Paqr8	chr1:20890621-20938756	Control	prmt5_KD	OK	0.453001	0.846369	0.901774	2.99823	0.00095	0.00247432	yes
Il17rd	chr14:27039000-27107286	Control	prmt5_KD	OK	0.701092	1.30975	0.901616	3.74292	5e-05	0.000170364	yes
Cyp39a1	chr17:43667371-43751431	Control	prmt5_KD	OK	2.11884	3.94793	0.897824	3.76841	5e-05	0.000170364	yes
AI314180	chr4:58800030-58912725	Control	prmt5_KD	OK	23.8778	44.4853	0.89766	4.25303	5e-05	0.000170364	yes
Rbms3	chr9:116572746-117629913	Control	prmt5_KD	OK	2.64648	4.93019	0.897572	4.1314	5e-05	0.000170364	yes
Kif15	chr9:122951080-123018733	Control	prmt5_KD	OK	13.9252	25.9405	0.897507	4.27026	5e-05	0.000170364	yes
Cc2d2a	chr5:43662378-43740970	Control	prmt5_KD	OK	5.07044	9.44538	0.897498	4.19737	5e-05	0.000170364	yes
Ppp1cb	chr5:32458969-32493712	Control	prmt5_KD	OK	53.3605	99.3765	0.897133	4.2019	5e-05	0.000170364	yes
Usp32	chr11:84984487-85139955	Control	prmt5_KD	OK	11.7756	21.9242	0.89673	4.25481	5e-05	0.000170364	yes
2610015P09Rik	chr16:43889901-43964314	Control	prmt5_KD	OK	1.71061	3.18269	0.895739	3.75063	5e-05	0.000170364	yes
Zfyve16	chr13:92487748-92530810	Control	prmt5_KD	OK	3.35575	6.24209	0.895393	4.10999	5e-05	0.000170364	yes
Wdr76	chr2:121506722-121544859	Control	prmt5_KD	OK	4.10345	7.63279	0.895372	4.09507	5e-05	0.000170364	yes
6330416G13Rik	chr4:63560359-63586353	Control	prmt5_KD	OK	2.06108	3.83348	0.895252	3.84158	0.0002	0.000610875	yes
Pkp2	chr16:16213344-16272712	Control	prmt5_KD	OK	2.56204	4.76382	0.894826	3.83141	5e-05	0.000170364	yes
Ercc6	chr14:32513520-32580989	Control	prmt5_KD	OK	1.66428	3.09359	0.894378	4.04555	5e-05	0.000170364	yes
Ppil4	chr10:7792893-7822563	Control	prmt5_KD	OK	11.4918	21.3477	0.893466	4.19381	5e-05	0.000170364	yes
Lrp6	chr6:134446477-134566913	Control	prmt5_KD	OK	5.54369	10.2926	0.892681	4.2255	5e-05	0.000170364	yes
Cd2ap	chr17:42792950-42876424	Control	prmt5_KD	OK	19.6308	36.4459	0.89264	4.23218	5e-05	0.000170364	yes
Pdk1	chr2:71873223-71903858	Control	prmt5_KD	OK	5.80096	10.7685	0.892453	4.18725	5e-05	0.000170364	yes
BC055324	chr1:163929099-163994781	Control	prmt5_KD	OK	8.19531	15.1999	0.891189	2.87302	0.00135	0.00339544	yes
Hivep2	chr10:13966378-14151378	Control	prmt5_KD	OK	1.88704	3.49962	0.891075	4.08328	5e-05	0.000170364	yes
Zfp229	chr17:21733723-21748969	Control	prmt5_KD	OK	1.85117	3.43062	0.890031	3.86199	5e-05	0.000170364	yes
Fam63b	chr9:70599013-70657174	Control	prmt5_KD	OK	5.24226	9.71462	0.889969	4.20453	5e-05	0.000170364	yes
Cggbp1	chr16:64852084-64859491	Control	prmt5_KD	OK	19.3573	35.8656	0.889724	4.22536	5e-05	0.000170364	yes
Ulk2	chr11:61775597-61855092	Control	prmt5_KD	OK	3.47221	6.43267	0.889563	4.1118	5e-05	0.000170364	yes
Hist2h2be	chr3:96221120-96223738	Control	prmt5_KD	OK	0.972565	1.80076	0.88874	3.19605	0.00055	0.00152511	yes
Adam10	chr9:70679000-70780229	Control	prmt5_KD	OK	37.1083	68.7044	0.888663	4.18466	5e-05	0.000170364	yes
Reck	chr4:43875529-43944806	Control	prmt5_KD	OK	2.34891	4.34883	0.888638	3.9358	5e-05	0.000170364	yes
Vps37a	chr8:40492537-40634792	Control	prmt5_KD	OK	6.15463	11.3847	0.887356	2.66097	0.0021	0.00503693	yes
Map9	chr3:82358071-82395268	Control	prmt5_KD	OK	1.95811	3.62054	0.886742	3.97174	5e-05	0.000170364	yes
Wnk1	chr6:119923968-120038655	Control	prmt5_KD	OK	25.3838	46.9223	0.886365	4.07853	5e-05	0.000170364	yes
Rad17	chr13:100617163-100651061	Control	prmt5_KD	OK	9.60197	17.748	0.886255	4.13379	5e-05	0.000170364	yes
Tarsl2	chr7:65644897-65692093	Control	prmt5_KD	OK	13.1875	24.3731	0.886118	4.1834	5e-05	0.000170364	yes
Rftn1	chr17:49993306-50190497	Control	prmt5_KD	OK	1.24787	2.30457	0.885033	3.41153	0.00035	0.00102067	yes
Scaper	chr9:55549882-55938115	Control	prmt5_KD	OK	2.74082	5.06143	0.884937	4.00383	5e-05	0.000170364	yes
Ube2g1	chr11:72607260-72686481	Control	prmt5_KD	OK	12.5333	23.1436	0.884841	4.18467	5e-05	0.000170364	yes
G3bp2	chr5:92052145-92083735	Control	prmt5_KD	OK	38.1235	70.3846	0.88458	4.1971	5e-05	0.000170364	yes
Ovca2	chr11:75175942-75190483	Control	prmt5_KD	OK	3.49114	6.4376	0.882827	2.33438	0.01295	0.0252326	yes
Zfp449	chrX:56346399-56365674	Control	prmt5_KD	OK	2.85665	5.26752	0.882798	3.91578	5e-05	0.000170364	yes
9930021J03Rik	chr19:29714401-29806009	Control	prmt5_KD	OK	3.63921	6.70996	0.88268	4.12523	5e-05	0.000170364	yes
Spag5	chr11:78301590-78322454	Control	prmt5_KD	OK	16.5083	30.4289	0.882254	4.18506	5e-05	0.000170364	yes
Arl5b	chr2:15055361-15079191	Control	prmt5_KD	OK	3.2402	5.97164	0.882044	3.93412	5e-05	0.000170364	yes
Mtf2	chr5:108065673-108109219	Control	prmt5_KD	OK	6.11253	11.2611	0.881506	4.03933	5e-05	0.000170364	yes
Pggt1b	chr18:46239948-46280850	Control	prmt5_KD	OK	7.23088	13.3203	0.881383	4.04433	5e-05	0.000170364	yes
Dst	chr1:33908224-34308662	Control	prmt5_KD	OK	14.4002	26.5257	0.881303	3.8986	5e-05	0.000170364	yes
Zfp948	chr17:21567045-21588682	Control	prmt5_KD	OK	15.1	27.8103	0.881068	4.14449	5e-05	0.000170364	yes
Wdr19	chr5:65199695-65260415	Control	prmt5_KD	OK	2.94633	5.42531	0.880787	3.96909	5e-05	0.000170364	yes
Dcp1a	chr14:30008999-30527056	Control	prmt5_KD	OK	4.89064	9.00444	0.880615	4.12007	5e-05	0.000170364	yes
Serpinb9	chr13:33004540-33017955	Control	prmt5_KD	OK	7.02272	12.9236	0.879901	4.09461	5e-05	0.000170364	yes
Sdc2	chr15:32920722-33034721	Control	prmt5_KD	OK	29.5064	54.2949	0.879788	4.16865	5e-05	0.000170364	yes
Skil	chr3:31095057-31122923	Control	prmt5_KD	OK	4.23631	7.79184	0.879155	4.09875	5e-05	0.000170364	yes
Rttn	chr18:88971789-89131014	Control	prmt5_KD	OK	2.46486	4.53192	0.878616	4.03511	5e-05	0.000170364	yes
Rnf139	chr15:58889228-58933730	Control	prmt5_KD	OK	7.82056	14.3699	0.877704	3.63307	5e-05	0.000170364	yes
Cntln	chr4:84884308-85131921	Control	prmt5_KD	OK	2.81615	5.1733	0.877362	3.9376	5e-05	0.000170364	yes
Ccdc141	chr2:77009905-77170635	Control	prmt5_KD	OK	1.37201	2.52039	0.877356	3.81862	5e-05	0.000170364	yes
Zfp397	chr18:23954687-23964670	Control	prmt5_KD	OK	6.78023	12.4545	0.877258	4.12955	5e-05	0.000170364	yes
Chd8	chr14:52198150-52237572	Control	prmt5_KD	OK	9.66308	17.7476	0.877066	4.16562	5e-05	0.000170364	yes
Tnfrsf26	chr7:143607684-143627845	Control	prmt5_KD	OK	0.374609	0.687959	0.876938	2.24199	0.01425	0.0274976	yes
Pum2	chr12:8674133-8752583	Control	prmt5_KD	OK	37.8237	69.4524	0.876732	4.061	5e-05	0.000170364	yes
Utp18	chr11:93859242-93885766	Control	prmt5_KD	OK	32.939	60.4477	0.875889	4.15907	5e-05	0.000170364	yes
Ube2cbp	chr9:86307233-86464916	Control	prmt5_KD	OK	3.96924	7.27675	0.87443	3.72539	5e-05	0.000170364	yes
Cisd2	chr3:135406411-135423433	Control	prmt5_KD	OK	21.8511	40.0532	0.874214	4.14792	5e-05	0.000170364	yes
Cops3	chr11:59810079-59839767	Control	prmt5_KD	OK	39.8688	73.0614	0.87385	4.08816	5e-05	0.000170364	yes
Mtif2	chr11:29526396-29545447	Control	prmt5_KD	OK	7.11448	13.0286	0.872852	3.97346	5e-05	0.000170364	yes
Mia3	chr1:183326235-183369565	Control	prmt5_KD	OK	15.5996	28.5665	0.872816	4.13988	5e-05	0.000170364	yes
Magi3	chr3:104013264-104220406	Control	prmt5_KD	OK	8.78014	16.0784	0.87281	4.15164	5e-05	0.000170364	yes
G2e3	chr12:51348229-51376986	Control	prmt5_KD	OK	5.13111	9.39512	0.872641	4.13706	5e-05	0.000170364	yes
Apbb2	chr5:66298724-66618817	Control	prmt5_KD	OK	9.20504	16.854	0.872597	4.08906	5e-05	0.000170364	yes
Zfml	chr6:83914352-83986871	Control	prmt5_KD	OK	5.28105	9.66803	0.872398	4.06907	5e-05	0.000170364	yes
Gopc	chr10:52337023-52382124	Control	prmt5_KD	OK	5.70924	10.4491	0.872005	4.09439	5e-05	0.000170364	yes
2610002M06Rik	chrX:107782751-107872911	Control	prmt5_KD	OK	5.92839	10.8476	0.871665	4.08769	5e-05	0.000170364	yes
1700066M21Rik	chr1:57377619-57385422	Control	prmt5_KD	OK	6.646	12.1562	0.871135	4.01872	5e-05	0.000170364	yes
Hspa12a	chr19:58795750-58860984	Control	prmt5_KD	OK	3.54022	6.47496	0.871032	4.0224	5e-05	0.000170364	yes
1110037F02Rik	chr4:11485957-11551143	Control	prmt5_KD	OK	8.20927	15.0142	0.871006	4.13328	5e-05	0.000170364	yes
Apobec1	chr6:122577791-122602444	Control	prmt5_KD	OK	1.54849	2.83187	0.870896	3.28368	0.0003	0.000885364	yes
Pafah1b1	chr11:74673948-74724384	Control	prmt5_KD	OK	38.4036	70.2309	0.870862	4.07871	5e-05	0.000170364	yes
Ppm1d	chr11:85311253-85347071	Control	prmt5_KD	OK	2.6575	4.85987	0.870848	3.74204	0.0002	0.000610875	yes
Lmo7	chr14:101729927-101934693	Control	prmt5_KD	OK	2.45327	4.48381	0.870019	3.95552	5e-05	0.000170364	yes
Atxn3	chr12:101918900-101958243	Control	prmt5_KD	OK	7.49051	13.6897	0.869956	3.34018	0.00025	0.000749047	yes
Erc2	chr14:27622441-28478537	Control	prmt5_KD	OK	0.615742	1.12492	0.869421	3.40563	0.00025	0.000749047	yes
Wdhd1	chr14:47240943-47276857	Control	prmt5_KD	OK	8.92435	16.303	0.869319	4.09802	5e-05	0.000170364	yes
Rnasel	chr1:153749425-153764221	Control	prmt5_KD	OK	0.529173	0.965358	0.867323	3.09047	0.0007	0.00188392	yes
Cep95	chr11:106789251-106818861	Control	prmt5_KD	OK	3.07276	5.60541	0.867285	3.76063	0.0001	0.000324959	yes
Smad5	chr13:56703009-56742378	Control	prmt5_KD	OK	8.3653	15.2559	0.866876	4.11112	5e-05	0.000170364	yes
Fbxo36	chr1:84839840-84900486	Control	prmt5_KD	OK	2.62821	4.79289	0.866819	2.92202	0.00165	0.00405657	yes
Abcc4	chr14:118482691-118706219	Control	prmt5_KD	OK	4.55814	8.31006	0.866415	4.02361	5e-05	0.000170364	yes
Foxc1	chr13:31806645-31810635	Control	prmt5_KD	OK	5.04293	9.19308	0.866285	3.99556	5e-05	0.000170364	yes
Ipmk	chr10:71347792-71385885	Control	prmt5_KD	OK	8.48821	15.4683	0.865782	4.08621	5e-05	0.000170364	yes
Vps53	chr11:76046225-76179630	Control	prmt5_KD	OK	8.86481	16.1516	0.865518	4.01866	5e-05	0.000170364	yes
Met	chr6:17463956-17573980	Control	prmt5_KD	OK	20.5684	37.469	0.865268	4.10534	5e-05	0.000170364	yes
Gemin4	chr11:76210570-76217572	Control	prmt5_KD	OK	8.83579	16.0946	0.865145	4.05777	5e-05	0.000170364	yes
Zmym1	chr4:127047093-127061132	Control	prmt5_KD	OK	4.56026	8.30374	0.864643	3.96021	5e-05	0.000170364	yes
Pramef8	chr4:143412425-143421087	Control	prmt5_KD	OK	4.09045	7.44785	0.864565	3.93863	5e-05	0.000170364	yes
Prtg	chr9:72807273-72917307	Control	prmt5_KD	OK	0.549825	1.00104	0.864457	3.49108	0.0001	0.000324959	yes
Pikfyve	chr1:65186684-65278696	Control	prmt5_KD	OK	5.34663	9.71994	0.862317	4.08216	5e-05	0.000170364	yes
Zfp772	chr7:7202121-7209998	Control	prmt5_KD	OK	2.15672	3.92013	0.862062	3.59513	5e-05	0.000170364	yes
Arl14ep	chr2:106962528-106974397	Control	prmt5_KD	OK	27.898	50.7024	0.861892	4.07232	5e-05	0.000170364	yes
Prepl	chr17:85028346-85090274	Control	prmt5_KD	OK	7.0598	12.8292	0.861735	3.9246	5e-05	0.000170364	yes
Plekhm3	chr1:64789120-64956824	Control	prmt5_KD	OK	1.85741	3.3728	0.860653	3.91417	5e-05	0.000170364	yes
Hcn1	chr13:117602319-117981028	Control	prmt5_KD	OK	4.42782	8.02783	0.858415	4.03448	5e-05	0.000170364	yes
Ift80	chr3:68892498-69004570	Control	prmt5_KD	OK	7.35642	13.3342	0.858059	4.02467	5e-05	0.000170364	yes
Atg2b	chr12:105613539-105685241	Control	prmt5_KD	OK	8.73467	15.8216	0.85707	4.06008	5e-05	0.000170364	yes
Ppargc1a	chr5:51454248-51553921	Control	prmt5_KD	OK	8.00099	14.4856	0.856372	4.03934	5e-05	0.000170364	yes
Trim65	chr11:116124707-116131128	Control	prmt5_KD	OK	2.75228	4.98212	0.856132	3.7098	0.00015	0.000471337	yes
9330151L19Rik	chr12:69189837-69199868	Control	prmt5_KD	OK	3.71431	6.72352	0.856124	2.30312	0.012	0.0236393	yes
Sipa1l1	chr12:82170015-82451784	Control	prmt5_KD	OK	7.05541	12.7699	0.855941	4.04083	5e-05	0.000170364	yes
Cbx3	chr6:51470615-51483704	Control	prmt5_KD	OK	68.1789	123.388	0.855802	4.0747	5e-05	0.000170364	yes
Eps15	chr4:109280274-109387816	Control	prmt5_KD	OK	22.0526	39.9006	0.85546	4.08134	5e-05	0.000170364	yes
Serpinb6b	chr13:32965512-32979037	Control	prmt5_KD	OK	0.538945	0.974336	0.85428	2.04636	0.0278	0.049372	yes
Frk	chr10:34483399-34611230	Control	prmt5_KD	OK	2.42831	4.38939	0.854072	3.79827	5e-05	0.000170364	yes
Birc2	chr9:7818225-7835255	Control	prmt5_KD	OK	6.32497	11.4305	0.853759	3.93672	5e-05	0.000170364	yes
Il18rap	chr1:40515361-40551705	Control	prmt5_KD	OK	1.10386	1.99474	0.853636	3.51369	0.00015	0.000471337	yes
Rnls	chr19:33137744-33392295	Control	prmt5_KD	OK	2.87316	5.18814	0.852581	3.37992	5e-05	0.000170364	yes
Cntrl	chr2:35109491-35178822	Control	prmt5_KD	OK	6.34911	11.4566	0.851559	3.94248	5e-05	0.000170364	yes
Erlec1	chr11:30929783-30954131	Control	prmt5_KD	OK	4.64253	8.37635	0.85141	3.88158	5e-05	0.000170364	yes
Cnot4	chr6:35022064-35133737	Control	prmt5_KD	OK	7.30162	13.1723	0.851223	3.86868	5e-05	0.000170364	yes
Foxo1	chr3:52268336-52350109	Control	prmt5_KD	OK	5.13676	9.26545	0.851002	3.98279	5e-05	0.000170364	yes
2810002D19Rik	chr2:94406706-94411680	Control	prmt5_KD	OK	5.19387	9.36821	0.850964	3.63814	0.00035	0.00102067	yes
Fam179b	chr12:64965741-65022573	Control	prmt5_KD	OK	7.65523	13.8077	0.850957	4.01752	5e-05	0.000170364	yes
Ifit3	chr19:34583528-34588982	Control	prmt5_KD	OK	0.832906	1.50207	0.850729	2.59049	0.00535	0.011552	yes
Son	chr16:91647823-91679192	Control	prmt5_KD	OK	23.8944	43.0736	0.850133	3.98539	5e-05	0.000170364	yes
Knop1	chr7:118842217-118995211	Control	prmt5_KD	OK	14.4416	26.0283	0.849844	2.07279	0.016	0.0304905	yes
Rbm41	chrX:139889510-139998595	Control	prmt5_KD	OK	5.60792	10.1048	0.849508	3.73079	5e-05	0.000170364	yes
Acbd5	chr2:23068200-23114512	Control	prmt5_KD	OK	8.48384	15.2867	0.849487	3.95949	5e-05	0.000170364	yes
Ribc1	chrX:152004583-152016295	Control	prmt5_KD	OK	0.908333	1.63609	0.848957	2.32523	0.00965	0.019455	yes
Fam117b	chr1:59913005-59985348	Control	prmt5_KD	OK	7.19773	12.9633	0.848821	4.00182	5e-05	0.000170364	yes
Depdc5	chr5:32863720-32994233	Control	prmt5_KD	OK	3.35351	6.03699	0.848158	3.56333	5e-05	0.000170364	yes
0610010B08Rik	chr2:175185164-175338212	Control	prmt5_KD	OK	0.914988	1.64689	0.847923	3.3367	0.0003	0.000885364	yes
Tmem106b	chr6:13069758-13089269	Control	prmt5_KD	OK	14.4292	25.9712	0.847922	4.024	5e-05	0.000170364	yes
Mecp2	chrX:74026823-74085636	Control	prmt5_KD	OK	8.77016	15.779	0.847331	4.05653	5e-05	0.000170364	yes
Ampd3	chr7:110768205-110812408	Control	prmt5_KD	OK	26.9606	48.5055	0.847297	4.02126	5e-05	0.000170364	yes
Sec24a	chr11:51692262-51756834	Control	prmt5_KD	OK	6.63106	11.9248	0.846656	3.97141	5e-05	0.000170364	yes
Ahsa2	chr11:23306894-23498039	Control	prmt5_KD	OK	14.8053	26.6245	0.846634	2.09198	0.0174	0.0328401	yes
Kif24	chr4:41390747-41464848	Control	prmt5_KD	OK	1.8165	3.26659	0.846627	3.73993	5e-05	0.000170364	yes
2610507B11Rik	chr11:78261753-78290625	Control	prmt5_KD	OK	25.5981	46.0311	0.846573	3.98219	5e-05	0.000170364	yes
Nfatc2ip	chr7:126382853-126396737	Control	prmt5_KD	OK	3.62726	6.52262	0.846571	3.79469	5e-05	0.000170364	yes
5730507C01Rik	chr12:18514509-18535254	Control	prmt5_KD	OK	1.13176	2.0351	0.846526	3.09692	0.0004	0.00115027	yes
B3galnt2	chr13:13954673-14039600	Control	prmt5_KD	OK	9.85289	17.7103	0.845966	3.00768	0.0009	0.00235397	yes
Strn	chr17:78653963-78736560	Control	prmt5_KD	OK	8.03394	14.4404	0.845931	3.96495	5e-05	0.000170364	yes
Nars2	chr7:96951526-97064757	Control	prmt5_KD	OK	4.677	8.40376	0.84545	3.87222	5e-05	0.000170364	yes
Sass6	chr3:116562972-116630986	Control	prmt5_KD	OK	6.19929	11.1384	0.845364	3.32936	0.0001	0.000324959	yes
Slc25a32	chr15:39094190-39112716	Control	prmt5_KD	OK	7.14118	12.823	0.8445	3.90471	5e-05	0.000170364	yes
Appbp2	chr11:85191309-85235120	Control	prmt5_KD	OK	15.9839	28.6952	0.844194	3.97976	5e-05	0.000170364	yes
Sbno1	chr5:124368701-124425914	Control	prmt5_KD	OK	32.822	58.9112	0.843882	3.88405	5e-05	0.000170364	yes
Cdc37l1	chr19:28990493-29017569	Control	prmt5_KD	OK	9.54625	17.1316	0.843657	3.91726	0.0001	0.000324959	yes
Ankib1	chr5:3689998-3803124	Control	prmt5_KD	OK	6.53758	11.7304	0.84343	3.95262	5e-05	0.000170364	yes
Klhl12	chr1:134455554-134490873	Control	prmt5_KD	OK	4.98466	8.94006	0.842789	3.83822	5e-05	0.000170364	yes
Cept1	chr3:106481985-106547761	Control	prmt5_KD	OK	18.8457	33.785	0.842151	3.90252	5e-05	0.000170364	yes
Kras	chr6:145216698-145250231	Control	prmt5_KD	OK	10.5706	18.9445	0.841731	3.98054	5e-05	0.000170364	yes
Stxbp6	chr12:44852485-45074483	Control	prmt5_KD	OK	3.00939	5.39338	0.841721	3.78931	5e-05	0.000170364	yes
Aldh3a2	chr11:61244754-61267127	Control	prmt5_KD	OK	13.731	24.6077	0.841669	3.97557	5e-05	0.000170364	yes
Mybl1	chr1:9667410-9700209	Control	prmt5_KD	OK	1.46674	2.62852	0.841637	3.59787	5e-05	0.000170364	yes
Iqcb1	chr16:36792883-36874826	Control	prmt5_KD	OK	6.36952	11.4113	0.841213	3.7118	5e-05	0.000170364	yes
Fyttd1	chr16:32877783-32908963	Control	prmt5_KD	OK	13.702	24.5466	0.841136	3.97416	5e-05	0.000170364	yes
Zmpste24	chr4:121059237-121098243	Control	prmt5_KD	OK	28.7256	51.4291	0.840248	3.98074	5e-05	0.000170364	yes
D630045J12Rik	chr6:38048482-38254009	Control	prmt5_KD	OK	2.01238	3.59953	0.838906	3.79194	5e-05	0.000170364	yes
Ing3	chr6:21949614-21976037	Control	prmt5_KD	OK	3.96616	7.09308	0.838671	3.79621	5e-05	0.000170364	yes
Taf2	chr15:55015128-55072152	Control	prmt5_KD	OK	10.3161	18.4487	0.838613	3.96714	5e-05	0.000170364	yes
Asah2	chr19:31984650-32103140	Control	prmt5_KD	OK	4.1633	7.44502	0.838548	3.86841	5e-05	0.000170364	yes
Aldh5a1	chr13:24905599-24939049	Control	prmt5_KD	OK	1.64074	2.93398	0.838511	3.62951	5e-05	0.000170364	yes
Kif3a	chr11:53567368-53604246	Control	prmt5_KD	OK	6.113	10.9311	0.838493	3.93923	5e-05	0.000170364	yes
Dennd4c	chr4:86748554-86850602	Control	prmt5_KD	OK	10.0185	17.907	0.837848	3.98221	5e-05	0.000170364	yes
Orc4	chr2:48814108-48949267	Control	prmt5_KD	OK	19.4753	34.8086	0.8378	3.25494	0.00015	0.000471337	yes
Trps1	chr15:50654758-50890041	Control	prmt5_KD	OK	1.98284	3.54232	0.837127	3.84665	0.0001	0.000324959	yes
Agps	chr2:75832176-75931350	Control	prmt5_KD	OK	14.3639	25.6563	0.836865	3.97376	5e-05	0.000170364	yes
Tardbp	chr4:148602543-148626996	Control	prmt5_KD	OK	27.9764	49.9586	0.836521	3.91899	5e-05	0.000170364	yes
Zfp85	chr13:67729261-67756838	Control	prmt5_KD	OK	2.40608	4.29649	0.836474	3.11751	0.0006	0.00164749	yes
Myo5a	chr9:75071205-75223687	Control	prmt5_KD	OK	2.28304	4.07664	0.836424	3.89501	5e-05	0.000170364	yes
Ino80d	chr1:63047800-63114267	Control	prmt5_KD	OK	6.4435	11.4996	0.835674	3.94922	5e-05	0.000170364	yes
Slk	chr19:47580018-47645246	Control	prmt5_KD	OK	36.7309	65.5469	0.835533	3.84189	5e-05	0.000170364	yes
Ccng1	chr11:40748551-40755286	Control	prmt5_KD	OK	17.6533	31.4804	0.834516	3.9611	5e-05	0.000170364	yes
Dcp2	chr18:44380499-44424969	Control	prmt5_KD	OK	3.23283	5.76425	0.834338	3.90581	5e-05	0.000170364	yes
Gjb4	chr4:127351085-127354081	Control	prmt5_KD	OK	2.16229	3.85395	0.833775	3.11159	0.00075	0.00200204	yes
Zfp934	chr13:62516796-62558599	Control	prmt5_KD	OK	1.2703	2.26395	0.833676	3.01554	0.001	0.00258968	yes
Wdr92	chr11:17211892-17235200	Control	prmt5_KD	OK	6.56382	11.6887	0.832509	3.86271	5e-05	0.000170364	yes
Rc3h2	chr2:37370070-37422903	Control	prmt5_KD	OK	8.44603	15.03	0.831503	3.96087	5e-05	0.000170364	yes
Ncapg	chr5:45669924-45857540	Control	prmt5_KD	OK	24.2586	43.1629	0.831294	3.3892	0.0002	0.000610875	yes
Zfx	chrX:94074630-94123407	Control	prmt5_KD	OK	9.65829	17.1767	0.830617	3.95883	5e-05	0.000170364	yes
Bbx	chr16:50191843-50432389	Control	prmt5_KD	OK	10.652	18.939	0.83023	3.92637	5e-05	0.000170364	yes
Clcn4-2	chr7:7282315-7299511	Control	prmt5_KD	OK	8.47912	15.0683	0.829535	3.9025	5e-05	0.000170364	yes
Zfp119b	chr17:55938372-55945259	Control	prmt5_KD	OK	3.12893	5.56034	0.829506	3.4364	0.0003	0.000885364	yes
Tmem30a	chr9:79768940-79793430	Control	prmt5_KD	OK	34.2113	60.733	0.828008	3.94244	0.00015	0.000471337	yes
Spty2d1	chr7:46990395-47008414	Control	prmt5_KD	OK	4.41258	7.83317	0.827973	3.84379	5e-05	0.000170364	yes
Rap2c	chrX:51003913-51018018	Control	prmt5_KD	OK	18.8723	33.5008	0.827923	3.93382	5e-05	0.000170364	yes
Proser1	chr3:53463816-53481755	Control	prmt5_KD	OK	5.71115	10.1306	0.82687	3.85256	5e-05	0.000170364	yes
Tlcd1	chr11:78178148-78180819	Control	prmt5_KD	OK	7.03129	12.4705	0.826658	3.57119	0.0001	0.000324959	yes
Eif5a2	chr3:28781310-28798846	Control	prmt5_KD	OK	7.83786	13.8961	0.82615	3.89767	5e-05	0.000170364	yes
Ptprk	chr10:28074819-28597397	Control	prmt5_KD	OK	25.6874	45.4951	0.824651	3.8914	5e-05	0.000170364	yes
Tmed8	chr12:87166241-87200229	Control	prmt5_KD	OK	5.18411	9.17981	0.824369	3.88607	5e-05	0.000170364	yes
Gsap	chr5:21186266-21291701	Control	prmt5_KD	OK	3.0143	5.33459	0.823556	3.66266	0.0001	0.000324959	yes
Skp1a	chr11:52231994-52246858	Control	prmt5_KD	OK	76.6976	135.662	0.82276	3.90092	5e-05	0.000170364	yes
Tmem87b	chr2:128818302-128854261	Control	prmt5_KD	OK	9.00443	15.9149	0.821674	3.879	5e-05	0.000170364	yes
Atp5s	chr12:69724961-69744658	Control	prmt5_KD	OK	5.17208	9.13952	0.821374	3.50166	0.00025	0.000749047	yes
Bmi1	chr2:18677017-18686629	Control	prmt5_KD	OK	20.9613	37.0403	0.821367	3.91279	5e-05	0.000170364	yes
Vwa5a	chr9:38718267-38743337	Control	prmt5_KD	OK	7.2418	12.7953	0.821198	3.85225	5e-05	0.000170364	yes
Helz	chr11:107547959-107686943	Control	prmt5_KD	OK	7.03328	12.4198	0.820374	3.86287	5e-05	0.000170364	yes
Arv1	chr8:124722138-124734123	Control	prmt5_KD	OK	3.55478	6.27644	0.820186	3.20576	0.0002	0.000610875	yes
Sertad2	chr11:20543252-20653023	Control	prmt5_KD	OK	11.848	20.9184	0.82013	3.88603	5e-05	0.000170364	yes
Il1r1	chr1:40225079-40316177	Control	prmt5_KD	OK	4.11818	7.27012	0.819974	3.76619	5e-05	0.000170364	yes
2410127L17Rik	chr19:18670779-18704792	Control	prmt5_KD	OK	22.9093	40.4147	0.818949	3.87246	5e-05	0.000170364	yes
Pdgfra	chr5:75152290-75198204	Control	prmt5_KD	OK	13.7644	24.2794	0.818788	3.86315	5e-05	0.000170364	yes
Tmem47	chrX:81070643-81097875	Control	prmt5_KD	OK	20.6437	36.4079	0.818546	3.87285	5e-05	0.000170364	yes
Sacm1l	chr9:123529881-123592598	Control	prmt5_KD	OK	28.7988	50.7896	0.818526	3.87764	5e-05	0.000170364	yes
Mcm8	chr2:132816140-132844188	Control	prmt5_KD	OK	6.0247	10.6244	0.818427	3.78405	5e-05	0.000170364	yes
Sh3tc2	chr18:61953074-62015719	Control	prmt5_KD	OK	1.83238	3.22971	0.817683	3.52682	0.0002	0.000610875	yes
Atg4c	chr4:99193933-99259787	Control	prmt5_KD	OK	3.45501	6.08893	0.817497	3.58509	0.0001	0.000324959	yes
Znrf3	chr11:5276328-5444847	Control	prmt5_KD	OK	3.04808	5.36708	0.816237	3.75395	5e-05	0.000170364	yes
Herc4	chr10:63243796-63317881	Control	prmt5_KD	OK	11.2416	19.7573	0.813532	3.85339	5e-05	0.000170364	yes
Trove2	chr1:143750790-143777051	Control	prmt5_KD	OK	9.40836	16.5208	0.812267	3.85031	5e-05	0.000170364	yes
Irf9	chr14:55603984-55610030	Control	prmt5_KD	OK	9.67299	16.9854	0.81226	3.79026	5e-05	0.000170364	yes
Zfp160	chr17:21008940-21028856	Control	prmt5_KD	OK	3.77809	6.63408	0.812239	3.65787	5e-05	0.000170364	yes
Arxes2	chrX:135993819-135995359	Control	prmt5_KD	OK	4.43204	7.78152	0.812082	3.41451	0.00015	0.000471337	yes
Prickle1	chr15:93499113-93595891	Control	prmt5_KD	OK	0.845055	1.48346	0.81185	3.12201	0.0006	0.00164749	yes
Ints4	chr7:97480955-97541398	Control	prmt5_KD	OK	9.26319	16.256	0.81139	3.80358	5e-05	0.000170364	yes
Zfp558	chr9:18454053-18473559	Control	prmt5_KD	OK	0.386504	0.678109	0.811036	2.39861	0.01015	0.0203795	yes
Dip2c	chr13:9276524-9668926	Control	prmt5_KD	OK	7.16841	12.5755	0.810895	3.8364	5e-05	0.000170364	yes
Jade3	chrX:20425687-20519939	Control	prmt5_KD	OK	5.21054	9.13796	0.81044	3.77937	5e-05	0.000170364	yes
E130308A19Rik	chr4:59626210-59754303	Control	prmt5_KD	OK	2.07961	3.64695	0.810377	3.46847	5e-05	0.000170364	yes
Odf2l	chr3:145118588-145153915	Control	prmt5_KD	OK	8.70877	15.2703	0.810184	3.71981	5e-05	0.000170364	yes
Trappc2	chrX:166440824-166452543	Control	prmt5_KD	OK	9.73034	17.0611	0.810147	3.39792	5e-05	0.000170364	yes
Alkbh5	chr11:60537682-60558512	Control	prmt5_KD	OK	10.6375	18.6496	0.809986	3.84842	5e-05	0.000170364	yes
Nbn	chr4:15957966-15992589	Control	prmt5_KD	OK	14.082	24.6772	0.809332	3.8071	5e-05	0.000170364	yes
Senp8	chr9:59734258-59750649	Control	prmt5_KD	OK	1.96894	3.45033	0.809316	3.48599	0.00025	0.000749047	yes
Tmem131	chr1:36792188-36939527	Control	prmt5_KD	OK	22.1311	38.7731	0.80898	3.82673	5e-05	0.000170364	yes
Fam185a	chr5:21424902-21482124	Control	prmt5_KD	OK	3.46191	6.06503	0.808946	3.57774	5e-05	0.000170364	yes
Rsl1	chr13:67173181-67183498	Control	prmt5_KD	OK	1.84047	3.22281	0.808248	3.13077	0.0005	0.00139929	yes
Alg10b	chr15:90224310-90230554	Control	prmt5_KD	OK	15.7532	27.584	0.808191	3.81343	5e-05	0.000170364	yes
2700049A03Rik	chr12:71136847-71243303	Control	prmt5_KD	OK	2.60394	4.55781	0.807647	3.64634	5e-05	0.000170364	yes
Nt5dc1	chr10:34303611-34418528	Control	prmt5_KD	OK	3.52591	6.17067	0.807429	3.53189	0.00015	0.000471337	yes
Zfp780b	chr7:27959799-27979157	Control	prmt5_KD	OK	1.06699	1.86725	0.807365	3.36501	0.0002	0.000610875	yes
Ipo8	chr6:148770683-148831467	Control	prmt5_KD	OK	9.79159	17.135	0.807333	3.82065	5e-05	0.000170364	yes
Cdk6	chr5:3344311-3522225	Control	prmt5_KD	OK	14.2292	24.9001	0.807294	3.77642	5e-05	0.000170364	yes
Hif1a	chr12:73907866-73947530	Control	prmt5_KD	OK	49.483	86.5845	0.807176	3.76414	5e-05	0.000170364	yes
Ccpg1	chr9:72985503-73039699	Control	prmt5_KD	OK	2.04071	3.57044	0.807033	2.53742	0.00365	0.00824342	yes
Exoc6	chr19:37550417-37683249	Control	prmt5_KD	OK	4.30382	7.52823	0.806692	3.59575	0.0001	0.000324959	yes
Cnga3	chr1:37218277-37263384	Control	prmt5_KD	OK	0.746909	1.30631	0.806489	2.93618	0.00135	0.00339544	yes
Edrf1	chr7:133637674-133673017	Control	prmt5_KD	OK	4.78156	8.36097	0.80619	3.7524	5e-05	0.000170364	yes
Nedd1	chr10:92684744-92722418	Control	prmt5_KD	OK	15.5226	27.1098	0.804444	3.8068	5e-05	0.000170364	yes
Gm20300	chr10:30603194-30606634	Control	prmt5_KD	OK	1.21125	2.11174	0.801931	3.1721	0.0005	0.00139929	yes
Inpp5f	chr7:128611364-128696436	Control	prmt5_KD	OK	6.87999	11.9931	0.801727	3.75997	5e-05	0.000170364	yes
Slc31a1	chr4:62360700-62391769	Control	prmt5_KD	OK	26.4876	46.1686	0.801597	3.79724	5e-05	0.000170364	yes
Sulf2	chr2:166073898-166155683	Control	prmt5_KD	OK	0.306588	0.534332	0.801433	2.03633	0.0204	0.0377828	yes
Pot1a	chr6:25743734-25809226	Control	prmt5_KD	OK	4.14318	7.21728	0.800716	3.59697	5e-05	0.000170364	yes
Arhgap26	chr18:38993144-39376285	Control	prmt5_KD	OK	1.05102	1.83059	0.800521	3.46016	0.0001	0.000324959	yes
Abr	chr11:76416731-76577739	Control	prmt5_KD	OK	12.9197	22.4988	0.800279	3.77665	5e-05	0.000170364	yes
Papola	chr12:105784701-105838943	Control	prmt5_KD	OK	41.3009	71.8937	0.799691	3.76601	5e-05	0.000170364	yes
Aasdhppt	chr9:4294792-4309494	Control	prmt5_KD	OK	14.1423	24.6155	0.799554	3.77337	5e-05	0.000170364	yes
Tmf1	chr6:97151949-97179124	Control	prmt5_KD	OK	3.88064	6.75256	0.799138	3.72966	5e-05	0.000170364	yes
Med14	chrX:12675370-12761973	Control	prmt5_KD	OK	12.2694	21.3476	0.799012	3.80331	5e-05	0.000170364	yes
Nup153	chr13:46679901-46727849	Control	prmt5_KD	OK	22.1198	38.4613	0.798066	3.78993	5e-05	0.000170364	yes
Tnpo1	chr13:98842080-98926384	Control	prmt5_KD	OK	33.1516	57.6298	0.797738	3.75824	5e-05	0.000170364	yes
R3hdm1	chr1:128103305-128237735	Control	prmt5_KD	OK	19.043	33.0984	0.797501	3.77797	5e-05	0.000170364	yes
Abca4	chr3:122044459-122180061	Control	prmt5_KD	OK	0.586293	1.01878	0.797147	3.18123	0.0002	0.000610875	yes
Srgap1	chr10:121780990-122047315	Control	prmt5_KD	OK	1.39599	2.42562	0.797062	3.52559	5e-05	0.000170364	yes
Serpinf1	chr11:75410028-75422623	Control	prmt5_KD	OK	57.7273	100.277	0.796659	3.79137	5e-05	0.000170364	yes
Sptbn1	chr11:30099394-30219772	Control	prmt5_KD	OK	50.5557	87.8116	0.79654	3.63491	5e-05	0.000170364	yes
Kcna4	chr2:107290588-107298504	Control	prmt5_KD	OK	0.852585	1.48076	0.796426	3.15667	0.00045	0.00127448	yes
Pds5a	chr5:65615259-65697856	Control	prmt5_KD	OK	30.6991	53.286	0.795562	3.78212	5e-05	0.000170364	yes
Mtmr6	chr14:60265204-60302371	Control	prmt5_KD	OK	12.7765	22.1636	0.794693	3.75847	5e-05	0.000170364	yes
Elf1	chr14:79459936-79582491	Control	prmt5_KD	OK	9.06267	15.7147	0.794106	2.70965	0.00245	0.00578814	yes
Cep70	chr9:99243467-99300403	Control	prmt5_KD	OK	8.37725	14.5226	0.793748	3.66823	5e-05	0.000170364	yes
Rybp	chr6:100228564-100287358	Control	prmt5_KD	OK	6.33758	10.9857	0.793618	3.71123	5e-05	0.000170364	yes
Eif4enif1	chr11:3202352-3479831	Control	prmt5_KD	OK	27.8763	48.3021	0.793046	2.34063	0.00605	0.0128564	yes
Tmem168	chr6:13580688-13608063	Control	prmt5_KD	OK	6.16567	10.6829	0.792977	3.70717	5e-05	0.000170364	yes
1500017E21Rik	chr19:36554638-36689479	Control	prmt5_KD	OK	1.724	2.98566	0.792294	2.34099	0.00725	0.0150964	yes
Msi2	chr11:88339381-88718267	Control	prmt5_KD	OK	12.3231	21.3184	0.790727	3.74574	5e-05	0.000170364	yes
Aak1	chr6:86849516-87003227	Control	prmt5_KD	OK	4.09168	7.0774	0.790524	3.72904	5e-05	0.000170364	yes
Pde4b	chr4:102254741-102607262	Control	prmt5_KD	OK	3.23218	5.58816	0.789864	3.44021	0.00015	0.000471337	yes
Peak1	chr9:56201128-56418050	Control	prmt5_KD	OK	24.6021	42.5163	0.789234	3.65579	5e-05	0.000170364	yes
Vtcn1	chr3:100825458-100896922	Control	prmt5_KD	OK	2.99187	5.16883	0.78879	3.38502	0.00015	0.000471337	yes
Atf7ip	chr6:136518850-136607379	Control	prmt5_KD	OK	8.60365	14.8626	0.788669	3.71965	5e-05	0.000170364	yes
Trim12c	chr7:104338753-104353358	Control	prmt5_KD	OK	0.417723	0.721465	0.788382	2.28992	0.00965	0.019455	yes
Eif2a	chr3:58521970-58557501	Control	prmt5_KD	OK	54.7896	94.5863	0.787728	2.12156	0.01485	0.0285387	yes
Rbbp8	chr18:11633275-11743207	Control	prmt5_KD	OK	10.7396	18.5384	0.787574	3.72352	5e-05	0.000170364	yes
Primpol	chr8:46552068-46617200	Control	prmt5_KD	OK	5.07979	8.76438	0.786884	3.0783	0.00045	0.00127448	yes
Slc35d2	chr13:64096309-64129330	Control	prmt5_KD	OK	2.87678	4.96322	0.786818	3.29587	0.0002	0.000610875	yes
Etnk1	chr6:143167229-143208547	Control	prmt5_KD	OK	7.49194	12.9226	0.786487	3.72065	5e-05	0.000170364	yes
Ikbkg	chrX:74393290-74453778	Control	prmt5_KD	OK	10.2868	17.7373	0.785993	2.21666	0.01425	0.0274976	yes
Srrm2	chr17:23803186-23829109	Control	prmt5_KD	OK	62.8442	108.333	0.785625	3.12094	0.0004	0.00115027	yes
Ercc6l2	chr13:63815319-63900301	Control	prmt5_KD	OK	3.78423	6.52023	0.784923	3.58552	5e-05	0.000170364	yes
Impad1	chr4:4764350-4793306	Control	prmt5_KD	OK	23.7189	40.8607	0.784677	3.7271	5e-05	0.000170364	yes
Zfp655	chr5:145231714-145247306	Control	prmt5_KD	OK	20.5992	35.4846	0.784605	3.42997	5e-05	0.000170364	yes
Smim13	chr13:41249843-41276577	Control	prmt5_KD	OK	4.17293	7.18589	0.784106	3.60353	0.00015	0.000471337	yes
Ep400	chr5:110664372-110770717	Control	prmt5_KD	OK	11.7477	20.2296	0.78409	3.69499	5e-05	0.000170364	yes
Alg8	chr7:97371616-97392158	Control	prmt5_KD	OK	14.1979	24.4442	0.783814	3.64416	0.0001	0.000324959	yes
Tbck	chr3:132684143-132838506	Control	prmt5_KD	OK	3.89167	6.69826	0.783398	3.51288	5e-05	0.000170364	yes
Smc3	chr19:53600395-53645831	Control	prmt5_KD	OK	30.142	51.868	0.783067	3.69626	5e-05	0.000170364	yes
Efna5	chr17:62602956-62881317	Control	prmt5_KD	OK	9.56169	16.45	0.782747	3.67515	5e-05	0.000170364	yes
Peli1	chr11:21091323-21150327	Control	prmt5_KD	OK	6.78138	11.6664	0.782709	3.6378	5e-05	0.000170364	yes
Trim25	chr11:88999402-89020293	Control	prmt5_KD	OK	12.5134	21.5241	0.782479	3.72184	5e-05	0.000170364	yes
Enpp5	chr17:44078845-44086561	Control	prmt5_KD	OK	5.71166	9.82078	0.781928	3.52811	5e-05	0.000170364	yes
Rabgap1l	chr1:160219173-160792938	Control	prmt5_KD	OK	11.9539	20.5536	0.781906	3.52957	0.0001	0.000324959	yes
Tlr4	chr4:66827810-66842796	Control	prmt5_KD	OK	7.91737	13.6117	0.781758	3.65961	5e-05	0.000170364	yes
Steap2	chr5:5664828-5694568	Control	prmt5_KD	OK	8.83145	15.1754	0.781011	3.68201	5e-05	0.000170364	yes
Sos2	chr12:69583760-69681852	Control	prmt5_KD	OK	7.61597	13.0838	0.780682	3.68378	5e-05	0.000170364	yes
Zbtb41	chr1:139422382-139453007	Control	prmt5_KD	OK	5.28437	9.07755	0.780572	3.67381	5e-05	0.000170364	yes
Ubr3	chr2:69897245-70024013	Control	prmt5_KD	OK	11.6479	20.0064	0.780388	3.74172	5e-05	0.000170364	yes
Brwd1	chr16:95992091-96082428	Control	prmt5_KD	OK	6.24913	10.7297	0.779877	2.85435	0.0005	0.00139929	yes
Dld	chr12:31331561-31351471	Control	prmt5_KD	OK	66.8774	114.753	0.778943	3.68742	5e-05	0.000170364	yes
Dusp11	chr6:85942268-85961667	Control	prmt5_KD	OK	14.0323	24.075	0.778785	3.6908	5e-05	0.000170364	yes
Kpna1	chr16:35983362-36036162	Control	prmt5_KD	OK	11.0074	18.8805	0.778429	3.67626	0.0001	0.000324959	yes
Dhrs9	chr2:69380461-69403086	Control	prmt5_KD	OK	12.8801	22.083	0.777792	3.61431	0.0001	0.000324959	yes
Rasa1	chr13:85214698-85289486	Control	prmt5_KD	OK	14.0547	24.0922	0.777511	3.69033	5e-05	0.000170364	yes
Polq	chr16:37011785-37095417	Control	prmt5_KD	OK	1.80214	3.08898	0.777421	3.52203	5e-05	0.000170364	yes
5830417I10Rik	chr3:88777056-88832487	Control	prmt5_KD	OK	3.18475	5.45841	0.777302	3.34007	0.0001	0.000324959	yes
Slc39a9	chr12:80644214-80683342	Control	prmt5_KD	OK	8.72056	14.9425	0.776926	3.66623	5e-05	0.000170364	yes
Zfp277	chr12:40315045-40445790	Control	prmt5_KD	OK	16.6515	28.5306	0.776859	3.64909	5e-05	0.000170364	yes
Tbc1d23	chr16:57168863-57231466	Control	prmt5_KD	OK	7.32474	12.5465	0.77644	3.62625	0.0001	0.000324959	yes
Mrgpre	chr7:143778362-143784500	Control	prmt5_KD	OK	0.539401	0.923649	0.775986	2.5781	0.00485	0.0106044	yes
Lrrc40	chr3:158036681-158067090	Control	prmt5_KD	OK	21.2665	36.4024	0.775447	3.64509	5e-05	0.000170364	yes
Lpgat1	chr1:191718023-191784257	Control	prmt5_KD	OK	22.4157	38.3644	0.775256	3.65917	5e-05	0.000170364	yes
Kif18a	chr2:109280737-109341746	Control	prmt5_KD	OK	10.2434	17.5304	0.775169	3.64604	5e-05	0.000170364	yes
Cdc42bpa	chr1:179961088-180196020	Control	prmt5_KD	OK	13.2233	22.6294	0.775119	3.61194	5e-05	0.000170364	yes
Gxylt1	chr15:93239741-93275084	Control	prmt5_KD	OK	5.60126	9.58382	0.77485	3.65139	5e-05	0.000170364	yes
Parg	chr14:32201970-32297549	Control	prmt5_KD	OK	8.35613	14.2933	0.774428	3.64557	5e-05	0.000170364	yes
Zfp281	chr1:136624900-136630391	Control	prmt5_KD	OK	5.81094	9.93611	0.773909	3.63553	5e-05	0.000170364	yes
Tmem70	chr1:16665190-16678275	Control	prmt5_KD	OK	24.5675	41.9965	0.773521	3.64071	5e-05	0.000170364	yes
Ttpal	chr2:163602313-163619013	Control	prmt5_KD	OK	6.3275	10.8149	0.773314	3.63398	5e-05	0.000170364	yes
Pten	chr19:32757576-32826160	Control	prmt5_KD	OK	18.4936	31.6032	0.773045	3.65632	5e-05	0.000170364	yes
Sptan1	chr2:29965559-30031450	Control	prmt5_KD	OK	35.4162	60.5049	0.772643	3.60157	0.0001	0.000324959	yes
Hoxd4	chr2:74710043-74748271	Control	prmt5_KD	OK	0.945301	1.61418	0.771954	2.48374	0.0051	0.0110812	yes
Rad54b	chr4:11558919-11615808	Control	prmt5_KD	OK	4.8194	8.22866	0.771803	3.12612	0.0006	0.00164749	yes
Supt20	chr3:54693104-54716837	Control	prmt5_KD	OK	27.096	46.2618	0.771743	3.64325	5e-05	0.000170364	yes
Bub1	chr2:127800199-127831859	Control	prmt5_KD	OK	17.9841	30.6908	0.771081	3.69965	5e-05	0.000170364	yes
Slmap	chr14:26413174-26533740	Control	prmt5_KD	OK	16.4462	28.0497	0.770236	3.66643	5e-05	0.000170364	yes
Rbl2	chr8:91070056-91135496	Control	prmt5_KD	OK	3.92619	6.69613	0.770198	2.43849	0.00535	0.011552	yes
Cnep1r1	chr8:88118758-88135197	Control	prmt5_KD	OK	24.6694	42.072	0.770137	3.63423	5e-05	0.000170364	yes
Vprbp	chr9:106821975-106880992	Control	prmt5_KD	OK	10.4869	17.876	0.769437	3.64444	5e-05	0.000170364	yes
Cacna1a	chr8:84415363-84640249	Control	prmt5_KD	OK	0.42731	0.728302	0.769254	2.90595	0.00175	0.00427391	yes
Fermt2	chr14:45458791-45530065	Control	prmt5_KD	OK	13.6006	23.179	0.769144	3.63324	5e-05	0.000170364	yes
Zdhhc21	chr4:82798737-82859661	Control	prmt5_KD	OK	4.47875	7.63234	0.769029	3.61501	5e-05	0.000170364	yes
Nid1	chr13:13437601-13512275	Control	prmt5_KD	OK	100.255	170.833	0.768909	3.44368	5e-05	0.000170364	yes
Xkr6	chr14:63606529-63820410	Control	prmt5_KD	OK	1.09307	1.86174	0.768272	2.7941	0.00165	0.00405657	yes
Wdr47	chr3:108591277-108645719	Control	prmt5_KD	OK	5.53164	9.41857	0.767801	3.56604	0.0001	0.000324959	yes
Emx2os	chr19:59425103-59458635	Control	prmt5_KD	OK	0.569757	0.96997	0.767594	2.83445	0.00165	0.00405657	yes
Dclk1	chr3:55242525-55539068	Control	prmt5_KD	OK	21.9954	37.4247	0.766793	3.61251	5e-05	0.000170364	yes
Cul1	chr6:47454323-47526139	Control	prmt5_KD	OK	24.2271	41.2132	0.766484	3.64904	5e-05	0.000170364	yes
Rfwd3	chr8:111270943-111300222	Control	prmt5_KD	OK	24.479	41.6387	0.76638	3.63938	5e-05	0.000170364	yes
Ptbp3	chr4:59471867-59549364	Control	prmt5_KD	OK	14.9173	25.369	0.76608	3.66091	0.0001	0.000324959	yes
Mef2a	chr7:67231162-67372858	Control	prmt5_KD	OK	13.0719	22.2282	0.765916	3.62354	5e-05	0.000170364	yes
4933427D14Rik	chr11:72154096-72203371	Control	prmt5_KD	OK	3.1668	5.38437	0.765752	3.45434	0.0003	0.000885364	yes
Lin54	chr5:100442034-100500639	Control	prmt5_KD	OK	11.3071	19.2126	0.764821	3.62528	5e-05	0.000170364	yes
Xlr	chrX:53777117-53797706	Control	prmt5_KD	OK	61.7662	104.932	0.764565	3.58754	5e-05	0.000170364	yes
Nipsnap1	chr11:4874002-4894200	Control	prmt5_KD	OK	9.47615	16.098	0.764512	3.49223	5e-05	0.000170364	yes
Nckap1	chr2:80500511-80581182	Control	prmt5_KD	OK	71.392	121.251	0.764158	3.53844	5e-05	0.000170364	yes
Stil	chr4:115000117-115043198	Control	prmt5_KD	OK	4.93282	8.37711	0.764038	3.56733	5e-05	0.000170364	yes
P4ha1	chr10:59323295-59373304	Control	prmt5_KD	OK	19.1757	32.5594	0.763795	3.63798	5e-05	0.000170364	yes
Camkmt	chr17:85090699-85458580	Control	prmt5_KD	OK	1.52024	2.58121	0.763747	2.5228	0.0048	0.0105067	yes
Caap1	chr4:94500078-94556796	Control	prmt5_KD	OK	8.18191	13.8883	0.763362	3.48325	0.0001	0.000324959	yes
Sos1	chr17:80393751-80480453	Control	prmt5_KD	OK	8.46652	14.3697	0.763189	3.62655	5e-05	0.000170364	yes
Bbs5	chr2:69647254-69667569	Control	prmt5_KD	OK	5.92147	10.05	0.763166	3.28239	0.0003	0.000885364	yes
Tmtc4	chr14:122918974-122983261	Control	prmt5_KD	OK	5.96426	10.121	0.762937	3.51869	0.0002	0.000610875	yes
Slc41a2	chr10:83231138-83337817	Control	prmt5_KD	OK	6.58182	11.1566	0.761344	3.55689	0.00015	0.000471337	yes
Spopl	chr2:23510053-23572104	Control	prmt5_KD	OK	7.07754	11.9966	0.76131	3.4778	0.0001	0.000324959	yes
Map2k4	chr11:65688243-65788297	Control	prmt5_KD	OK	13.566	22.9782	0.760268	3.59719	5e-05	0.000170364	yes
Rai14	chr15:10568977-10714631	Control	prmt5_KD	OK	33.9352	57.4651	0.759903	3.55481	5e-05	0.000170364	yes
Loh12cr1	chr6:134639511-134711184	Control	prmt5_KD	OK	1.72975	2.92804	0.759373	2.79605	0.0015	0.00373449	yes
Gtpbp10	chr5:5537456-5559501	Control	prmt5_KD	OK	4.42571	7.49001	0.759059	3.4057	0.00025	0.000749047	yes
Eif5b	chr1:37998009-38129662	Control	prmt5_KD	OK	26.4793	44.8109	0.758982	3.27683	5e-05	0.000170364	yes
Arhgap29	chr3:121953325-122016153	Control	prmt5_KD	OK	25.6389	43.3387	0.757319	3.60104	5e-05	0.000170364	yes
Mob3b	chr4:34949073-35157484	Control	prmt5_KD	OK	1.7347	2.93221	0.757303	3.3307	0.0002	0.000610875	yes
Rtp4	chr16:23609918-23614222	Control	prmt5_KD	OK	4.38492	7.40677	0.756294	3.16926	0.0002	0.000610875	yes
Slc19a2	chr1:164249045-164265385	Control	prmt5_KD	OK	9.18723	15.5168	0.756126	3.53447	5e-05	0.000170364	yes
Brox	chr1:183276341-183297008	Control	prmt5_KD	OK	22.9016	38.6682	0.755701	3.60022	5e-05	0.000170364	yes
Neil3	chr8:53586866-53639065	Control	prmt5_KD	OK	10.094	17.0327	0.7548	3.49727	0.00015	0.000471337	yes
Dhx15	chr5:52150202-52190546	Control	prmt5_KD	OK	84.9503	143.274	0.754091	3.48804	0.0001	0.000324959	yes
Hs6st2	chrX:51386636-51681602	Control	prmt5_KD	OK	18.7004	31.5307	0.75369	3.59499	5e-05	0.000170364	yes
Fam188a	chr2:12347263-12419460	Control	prmt5_KD	OK	18.7879	31.6748	0.75353	3.55915	5e-05	0.000170364	yes
Zfp873	chr10:82048126-82061586	Control	prmt5_KD	OK	2.60496	4.39131	0.753389	3.12659	0.00055	0.00152511	yes
Pag1	chr3:9687481-9833679	Control	prmt5_KD	OK	2.85191	4.8064	0.753029	3.48385	5e-05	0.000170364	yes
Wdr37	chr13:8802965-8871736	Control	prmt5_KD	OK	4.64411	7.82627	0.752924	3.42927	5e-05	0.000170364	yes
Swt1	chr1:151367698-151428435	Control	prmt5_KD	OK	3.28186	5.53019	0.752816	3.36123	0.0004	0.00115027	yes
Kpna2	chr11:106988628-106999525	Control	prmt5_KD	OK	230.047	387.579	0.752562	3.41899	0.0001	0.000324959	yes
Xrcc2	chr5:25689815-25705797	Control	prmt5_KD	OK	5.22122	8.79407	0.752144	3.42861	0.00015	0.000471337	yes
Vamp1	chr6:125215580-125222306	Control	prmt5_KD	OK	0.572695	0.964561	0.752105	2.27869	0.0092	0.0186306	yes
Usp33	chr3:152346477-152393614	Control	prmt5_KD	OK	25.2352	42.4917	0.751743	3.56282	5e-05	0.000170364	yes
Slc23a2	chr2:132052495-132145108	Control	prmt5_KD	OK	16.1647	27.2102	0.751303	3.54898	5e-05	0.000170364	yes
Prkar2b	chr12:31958478-32061279	Control	prmt5_KD	OK	40.2955	67.8277	0.751255	3.5766	5e-05	0.000170364	yes
Dars	chr1:128363706-128417416	Control	prmt5_KD	OK	38.5901	64.9486	0.75107	3.5661	5e-05	0.000170364	yes
Spryd7	chr14:61534304-61556886	Control	prmt5_KD	OK	17.9855	30.2658	0.750857	3.50542	5e-05	0.000170364	yes
Slc36a4	chr9:15709768-15738789	Control	prmt5_KD	OK	4.89202	8.23199	0.750812	3.27232	0.00045	0.00127448	yes
Trp53inp1	chr4:11156440-11174377	Control	prmt5_KD	OK	1.04047	1.75045	0.750499	3.08946	0.0005	0.00139929	yes
Rcbtb1	chr14:59201227-59237265	Control	prmt5_KD	OK	10.7883	18.1453	0.750124	3.53888	5e-05	0.000170364	yes
Golga1	chr2:39016155-39065541	Control	prmt5_KD	OK	5.47033	9.19303	0.748914	3.50185	5e-05	0.000170364	yes
Mcmbp	chr7:128696458-128740429	Control	prmt5_KD	OK	23.3476	39.235	0.748869	3.55224	0.0001	0.000324959	yes
Qrsl1	chr10:43874189-43901736	Control	prmt5_KD	OK	2.54145	4.27033	0.748697	3.01591	0.00125	0.00316756	yes
Mob1a	chr6:83326038-83340949	Control	prmt5_KD	OK	32.0366	53.8213	0.748458	3.53479	5e-05	0.000170364	yes
Cwf19l2	chr9:3404084-3479236	Control	prmt5_KD	OK	1.56653	2.63123	0.748163	3.11576	0.00065	0.00176222	yes
Ebf3	chr7:137193670-137314445	Control	prmt5_KD	OK	7.50843	12.6033	0.747221	3.50743	5e-05	0.000170364	yes
Aff1	chr5:103754161-103855322	Control	prmt5_KD	OK	11.8779	19.9361	0.747096	3.51744	0.0001	0.000324959	yes
Ddx46	chr13:55634998-55681267	Control	prmt5_KD	OK	16.6153	27.8823	0.746839	3.54336	5e-05	0.000170364	yes
Tmtc3	chr10:100443901-100487347	Control	prmt5_KD	OK	10.1895	17.0946	0.746463	3.5314	0.0001	0.000324959	yes
Ubash3b	chr9:41013640-41157494	Control	prmt5_KD	OK	1.39305	2.33587	0.745713	2.97513	0.0009	0.00235397	yes
Arfip1	chr3:84496063-84582625	Control	prmt5_KD	OK	24.989	41.8947	0.745478	3.53952	5e-05	0.000170364	yes
Tmem230	chr2:132239491-132247788	Control	prmt5_KD	OK	10.7685	18.0509	0.745258	3.42563	5e-05	0.000170364	yes
Abca8b	chr11:109933405-109995816	Control	prmt5_KD	OK	2.61595	4.38268	0.74448	3.38826	0.0002	0.000610875	yes
Spast	chr17:74338986-74391113	Control	prmt5_KD	OK	7.88611	13.2121	0.744477	3.51491	5e-05	0.000170364	yes
Ap3m1	chr14:21033741-21052442	Control	prmt5_KD	OK	6.87255	11.5129	0.74433	3.49042	5e-05	0.000170364	yes
Abhd17b	chr19:21653308-21685637	Control	prmt5_KD	OK	14.2729	23.8911	0.743193	3.48898	5e-05	0.000170364	yes
Abcb1b	chr5:8798146-8866314	Control	prmt5_KD	OK	14.9299	24.989	0.743081	3.52824	5e-05	0.000170364	yes
Sgol2	chr1:57985339-58026277	Control	prmt5_KD	OK	9.56662	16.0097	0.742868	3.52318	0.0001	0.000324959	yes
Hadhb	chr5:30155252-30184593	Control	prmt5_KD	OK	38.9446	65.1614	0.742594	3.52142	0.00015	0.000471337	yes
2610203C20Rik	chr9:41581338-41592487	Control	prmt5_KD	OK	42.2594	70.6979	0.742397	3.51673	5e-05	0.000170364	yes
Rwdd3	chr3:121155401-121171695	Control	prmt5_KD	OK	3.49021	5.83784	0.742121	2.98579	0.0007	0.00188392	yes
Zfp280d	chr9:72274898-72363771	Control	prmt5_KD	OK	1.38153	2.31057	0.741986	3.07311	0.00075	0.00200204	yes
Tanc1	chr2:59612041-59846213	Control	prmt5_KD	OK	13.0719	21.8483	0.741049	3.49241	5e-05	0.000170364	yes
Actr6	chr10:89711972-89732295	Control	prmt5_KD	OK	9.19259	15.3639	0.741002	3.34646	0.0002	0.000610875	yes
Mreg	chr1:72159232-72212307	Control	prmt5_KD	OK	4.61049	7.70507	0.740888	3.28543	0.0004	0.00115027	yes
Cog3	chr14:75702350-75754493	Control	prmt5_KD	OK	7.84353	13.1073	0.740797	3.48146	0.00015	0.000471337	yes
Gpbp1	chr13:111425679-111490041	Control	prmt5_KD	OK	29.4559	49.1955	0.739972	3.49332	5e-05	0.000170364	yes
Hccs	chrX:169311530-169320343	Control	prmt5_KD	OK	13.5604	22.6447	0.739781	3.4721	5e-05	0.000170364	yes
Crk	chr11:75679258-75708428	Control	prmt5_KD	OK	28.2015	47.0718	0.73909	3.47728	5e-05	0.000170364	yes
Myo6	chr9:80165033-80311729	Control	prmt5_KD	OK	3.84396	6.41478	0.738805	3.46243	0.0001	0.000324959	yes
Wasf1	chr10:40883533-40938569	Control	prmt5_KD	OK	4.71599	7.86963	0.738734	3.2922	0.00015	0.000471337	yes
Ppid	chr3:79591388-79603650	Control	prmt5_KD	OK	88.095	146.993	0.738612	3.5058	5e-05	0.000170364	yes
Cep83	chr10:94688789-94790336	Control	prmt5_KD	OK	15.0328	25.0799	0.738421	3.48822	5e-05	0.000170364	yes
2015-09-06	chrX:36910833-36989695	Control	prmt5_KD	OK	6.6894	11.1582	0.738158	3.36399	5e-05	0.000170364	yes
Crebzf	chr7:90442780-90448043	Control	prmt5_KD	OK	22.739	37.9071	0.737295	3.46126	5e-05	0.000170364	yes
Ccdc82	chr9:13246978-13292353	Control	prmt5_KD	OK	9.06236	15.1015	0.736729	3.47796	5e-05	0.000170364	yes
5930430L01Rik	chr5:148990055-148995215	Control	prmt5_KD	OK	6.78281	11.3005	0.736438	3.43068	5e-05	0.000170364	yes
Gtf3c4	chr2:28822299-28840360	Control	prmt5_KD	OK	7.50897	12.505	0.735824	3.51396	5e-05	0.000170364	yes
Trp53bp1	chr2:121171167-121271407	Control	prmt5_KD	OK	6.18958	10.3061	0.735582	2.75537	0.00155	0.00384033	yes
Tceal1	chrX:136708064-136709866	Control	prmt5_KD	OK	2.77993	4.62469	0.734305	2.67009	0.0041	0.00912521	yes
Paxbp1	chr16:90936096-91044379	Control	prmt5_KD	OK	12.0119	19.9781	0.733958	2.73324	0.0014	0.00350997	yes
Vwa8	chr14:78849177-79202310	Control	prmt5_KD	OK	10.4671	17.4088	0.733948	3.27123	0.0001	0.000324959	yes
Hmbox1	chr14:64822217-64949847	Control	prmt5_KD	OK	4.44505	7.39279	0.733919	3.28429	0.00015	0.000471337	yes
Zfp606	chr7:12478304-12496235	Control	prmt5_KD	OK	3.4535	5.74323	0.733802	3.16983	0.00025	0.000749047	yes
Chd1	chr17:15704966-15772612	Control	prmt5_KD	OK	10.4876	17.4377	0.733514	3.4858	0.0001	0.000324959	yes
L3mbtl3	chr10:26275451-26375185	Control	prmt5_KD	OK	2.51152	4.17576	0.733478	3.17494	0.00045	0.00127448	yes
Ctla2b	chr13:60895350-60897447	Control	prmt5_KD	OK	6.08825	10.1223	0.733443	3.01848	0.00035	0.00102067	yes
Ncoa2	chr1:13139158-13374083	Control	prmt5_KD	OK	6.28225	10.4439	0.733306	3.46625	5e-05	0.000170364	yes
Ube2v2	chr16:15550985-15594518	Control	prmt5_KD	OK	8.72304	14.4998	0.733129	3.47378	5e-05	0.000170364	yes
Itch	chr2:155133480-155226855	Control	prmt5_KD	OK	13.6343	22.6612	0.732981	3.53302	5e-05	0.000170364	yes
Ubxn2b	chr4:6191104-6219788	Control	prmt5_KD	OK	1.53251	2.54676	0.732765	3.11664	0.0003	0.000885364	yes
Itgb2	chr10:77530347-77565674	Control	prmt5_KD	OK	2.95948	4.91711	0.732468	3.16601	0.0004	0.00115027	yes
Mcur1	chr13:43538405-43560191	Control	prmt5_KD	OK	6.80361	11.3022	0.732232	3.42712	0.0001	0.000324959	yes
Wdr75	chr1:45795500-45823613	Control	prmt5_KD	OK	41.368	68.7082	0.731966	3.47228	5e-05	0.000170364	yes
Rbm39	chr2:156147240-156180238	Control	prmt5_KD	OK	96.4251	160.136	0.731815	3.38723	0.0002	0.000610875	yes
Srsf1	chr11:88047372-88053757	Control	prmt5_KD	OK	47.168	78.3245	0.731654	3.39973	0.0001	0.000324959	yes
Fam172a	chr13:77708689-78166240	Control	prmt5_KD	OK	7.72051	12.8195	0.731569	3.41096	0.00015	0.000471337	yes
Uba6	chr5:86110729-86172743	Control	prmt5_KD	OK	9.19212	15.2622	0.731494	3.45449	0.0001	0.000324959	yes
Wdfy3	chr5:101832952-102069921	Control	prmt5_KD	OK	7.21291	11.9742	0.731272	3.46112	5e-05	0.000170364	yes
Gm14322	chr2:177759287-177773275	Control	prmt5_KD	OK	9.77846	16.2327	0.731222	3.44946	0.00015	0.000471337	yes
Nkap	chrX:37126762-37168842	Control	prmt5_KD	OK	6.84399	11.3575	0.730731	3.40956	0.0001	0.000324959	yes
Dnajc28	chr16:91614256-91618999	Control	prmt5_KD	OK	0.494995	0.821026	0.730013	2.21304	0.0142	0.0274191	yes
Igf2bp3	chr6:49085217-49214954	Control	prmt5_KD	OK	10.8247	17.9501	0.729665	3.44567	5e-05	0.000170364	yes
Copb1	chr7:114215558-114254680	Control	prmt5_KD	OK	72.6052	120.374	0.729385	3.41594	5e-05	0.000170364	yes
Scfd2	chr5:74204815-74531742	Control	prmt5_KD	OK	2.41202	3.99877	0.729312	3.17465	0.00015	0.000471337	yes
Orc5	chr5:22486488-22550331	Control	prmt5_KD	OK	18.6058	30.829	0.728532	3.39132	0.0002	0.000610875	yes
Nsf	chr11:103821782-103954056	Control	prmt5_KD	OK	24.5132	40.5957	0.727765	3.4575	5e-05	0.000170364	yes
Whsc1	chr5:33843111-33897966	Control	prmt5_KD	OK	26.684	44.1839	0.727543	3.40099	0.00015	0.000471337	yes
Tdrd7	chr4:45965334-46034765	Control	prmt5_KD	OK	20.2109	33.4374	0.726328	3.47763	0.0001	0.000324959	yes
Prkaa1	chr15:5143860-5181899	Control	prmt5_KD	OK	13.0183	21.5378	0.726325	3.44343	5e-05	0.000170364	yes
Pex1	chr5:3571715-3637101	Control	prmt5_KD	OK	3.1559	5.21985	0.72596	2.87438	0.0009	0.00235397	yes
Cdon	chr9:35452075-35507652	Control	prmt5_KD	OK	1.54783	2.5592	0.725442	3.22195	0.00045	0.00127448	yes
Ctns	chr11:73183132-73199019	Control	prmt5_KD	OK	9.82019	16.2237	0.724278	3.39031	5e-05	0.000170364	yes
Sfmbt2	chr2:10370450-10595253	Control	prmt5_KD	OK	3.36439	5.55689	0.723932	2.82772	0.0007	0.00188392	yes
Zfp202	chr9:40192315-40213604	Control	prmt5_KD	OK	2.9359	4.84759	0.723466	3.20821	0.00035	0.00102067	yes
Rap2a	chr14:120478460-120507192	Control	prmt5_KD	OK	7.49296	12.3716	0.723419	3.39345	0.00015	0.000471337	yes
Fbxl5	chr5:43744617-43782149	Control	prmt5_KD	OK	24.0985	39.7876	0.723376	3.4363	5e-05	0.000170364	yes
Mpdz	chr4:81278499-81442805	Control	prmt5_KD	OK	12.1527	20.0528	0.722526	3.42757	5e-05	0.000170364	yes
Prpf40a	chr2:53138475-53191187	Control	prmt5_KD	OK	30.0964	49.6576	0.722425	3.42432	5e-05	0.000170364	yes
Hnrnph1	chr11:50377718-50386528	Control	prmt5_KD	OK	120.549	198.751	0.721344	3.35685	0.0002	0.000610875	yes
Kif14	chr1:136467934-136531511	Control	prmt5_KD	OK	3.78187	6.23203	0.720601	3.38906	0.0002	0.000610875	yes
Asph	chr4:9269316-9669344	Control	prmt5_KD	OK	32.6788	53.8351	0.720193	3.02316	0.00035	0.00102067	yes
Crlf3	chr11:80046492-80080991	Control	prmt5_KD	OK	15.0952	24.8619	0.719844	3.39253	0.00025	0.000749047	yes
Clasp1	chr1:118389057-118609462	Control	prmt5_KD	OK	10.7676	17.7307	0.719552	3.41764	0.0001	0.000324959	yes
Depdc1a	chr3:159495432-159529955	Control	prmt5_KD	OK	15.3758	25.3122	0.719174	3.36112	5e-05	0.000170364	yes
Mon2	chr10:122992060-123076505	Control	prmt5_KD	OK	14.4915	23.8504	0.718801	3.43291	0.00015	0.000471337	yes
Greb1l	chr18:10325178-10562941	Control	prmt5_KD	OK	1.55308	2.55588	0.718691	3.23264	0.0003	0.000885364	yes
Hsdl2	chr4:59581562-59618694	Control	prmt5_KD	OK	4.03905	6.64568	0.718399	3.16262	0.00075	0.00200204	yes
Zfp825	chr13:74480056-74493950	Control	prmt5_KD	OK	6.83269	11.2416	0.718319	3.11699	0.0004	0.00115027	yes
Adat1	chr8:111966907-111992302	Control	prmt5_KD	OK	3.59343	5.91008	0.717818	3.18586	0.00045	0.00127448	yes
Ankdd1b	chr13:96416133-96471160	Control	prmt5_KD	OK	0.533906	0.878005	0.717644	2.23214	0.01425	0.0274976	yes
Rab11fip2	chr19:59902883-59943654	Control	prmt5_KD	OK	2.89759	4.76486	0.71758	3.24089	0.0002	0.000610875	yes
Agl	chr3:116739998-116808166	Control	prmt5_KD	OK	10.3034	16.94	0.717312	3.40107	5e-05	0.000170364	yes
Usp49	chr17:47630689-47684067	Control	prmt5_KD	OK	2.11785	3.48161	0.717152	3.19848	0.00025	0.000749047	yes
Faxc	chr4:21931325-22001461	Control	prmt5_KD	OK	8.13671	13.3759	0.717117	3.41271	5e-05	0.000170364	yes
Dcun1d3	chr7:119853162-119895745	Control	prmt5_KD	OK	3.5885	5.89906	0.717105	3.30725	0.00015	0.000471337	yes
Aff3	chr1:38175990-38664955	Control	prmt5_KD	OK	2.19404	3.60629	0.716927	3.23038	0.00025	0.000749047	yes
Scyl2	chr10:89640106-89686285	Control	prmt5_KD	OK	16.0416	26.342	0.715546	3.38108	5e-05	0.000170364	yes
Dlg1	chr16:31663442-31873356	Control	prmt5_KD	OK	13.6754	22.4561	0.715522	3.39024	5e-05	0.000170364	yes
Srp54a	chr12:55080495-55115367	Control	prmt5_KD	OK	2.22247	3.64884	0.715271	3.12678	0.00065	0.00176222	yes
Gpalpp1	chr14:76086231-76110815	Control	prmt5_KD	OK	7.26378	11.9139	0.713855	3.36741	0.0001	0.000324959	yes
Mycbp	chr4:123905012-123912250	Control	prmt5_KD	OK	9.11866	14.9556	0.713789	3.18917	0.0003	0.000885364	yes
Nudt19	chr7:35547184-35555928	Control	prmt5_KD	OK	10.6973	17.5428	0.713623	3.28457	0.00035	0.00102067	yes
D1Ertd622e	chr1:97643901-97662018	Control	prmt5_KD	OK	11.3946	18.677	0.712909	3.33811	5e-05	0.000170364	yes
Ube2b	chr11:51985145-52000466	Control	prmt5_KD	OK	35.7637	58.6186	0.712862	3.38487	0.0002	0.000610875	yes
Exd2	chr12:80463094-80498135	Control	prmt5_KD	OK	5.29197	8.67036	0.712287	3.25631	0.00035	0.00102067	yes
Usp47	chr7:112023505-112111386	Control	prmt5_KD	OK	31.1392	50.9887	0.711448	3.35553	0.0002	0.000610875	yes
Nkrf	chrX:36887541-36902899	Control	prmt5_KD	OK	6.91816	11.3257	0.711144	3.28995	0.0004	0.00115027	yes
Zcchc6	chr13:59769965-59823147	Control	prmt5_KD	OK	10.1586	16.6294	0.711035	3.34845	0.0001	0.000324959	yes
Il6st	chr13:112464069-112506860	Control	prmt5_KD	OK	28.0454	45.8891	0.710387	3.35674	5e-05	0.000170364	yes
Hbp1	chr12:31654868-31950535	Control	prmt5_KD	OK	13.1639	21.5364	0.710191	2.759	0.00135	0.00339544	yes
Sec16a	chr2:26409430-26445216	Control	prmt5_KD	OK	9.26456	15.1565	0.710138	3.36448	0.00015	0.000471337	yes
Ythdc1	chr5:86804489-86836657	Control	prmt5_KD	OK	19.1427	31.3107	0.709865	3.35966	5e-05	0.000170364	yes
Sod3	chr5:52363803-52369738	Control	prmt5_KD	OK	0.716532	1.17193	0.709784	2.01879	0.0257	0.0460935	yes
Ncoa6	chr2:155390655-155440783	Control	prmt5_KD	OK	17.7335	29.0037	0.709759	3.35427	5e-05	0.000170364	yes
Fam101b	chr11:76019194-76027782	Control	prmt5_KD	OK	7.08511	11.5763	0.70831	3.29525	0.00015	0.000471337	yes
Pigh	chr12:79029162-79103939	Control	prmt5_KD	OK	4.55464	7.44067	0.708096	2.8945	0.0003	0.000885364	yes
Ints8	chr4:11191350-11254259	Control	prmt5_KD	OK	16.649	27.1942	0.707867	3.03575	0.00065	0.00176222	yes
Tgm2	chr2:158116404-158146392	Control	prmt5_KD	OK	16.7723	27.3912	0.707627	3.35149	5e-05	0.000170364	yes
2610020H08Rik	chr7:119794129-119848941	Control	prmt5_KD	OK	3.41108	5.57005	0.707463	2.96317	0.00075	0.00200204	yes
Ttk	chr9:83834688-83872390	Control	prmt5_KD	OK	21.2227	34.6549	0.707453	3.34075	5e-05	0.000170364	yes
Ppp2r3d	chr9:124474345-124476862	Control	prmt5_KD	OK	1.43744	2.3468	0.707196	2.71145	0.00245	0.00578814	yes
Gtf2e2	chr8:33731913-33777173	Control	prmt5_KD	OK	26.4903	43.2406	0.706922	3.28451	0.00015	0.000471337	yes
1700113A16Rik	chr3:88171559-88177785	Control	prmt5_KD	OK	6.512	10.6292	0.706864	2.91642	0.0011	0.00281894	yes
Bclaf1	chr10:20312468-20342501	Control	prmt5_KD	OK	26.184	42.7256	0.706415	3.35028	0.0001	0.000324959	yes
Xbp1	chr11:5520640-5525993	Control	prmt5_KD	OK	24.9246	40.6508	0.705712	3.34759	0.0001	0.000324959	yes
Senp6	chr9:80066902-80144780	Control	prmt5_KD	OK	16.4504	26.8278	0.705609	3.35055	0.00015	0.000471337	yes
Zfp111	chr7:24193214-24208149	Control	prmt5_KD	OK	2.00299	3.26548	0.705138	3.18659	0.00025	0.000749047	yes
Gstt3	chr10:75774121-75781414	Control	prmt5_KD	OK	4.84218	7.8926	0.704844	3.03706	0.00045	0.00127448	yes
Nlgn1	chr3:25431840-26331909	Control	prmt5_KD	OK	1.45548	2.37214	0.704691	2.98031	0.0004	0.00115027	yes
Tbc1d19	chr5:53809626-53904380	Control	prmt5_KD	OK	6.91699	11.2733	0.704691	3.22942	0.0002	0.000610875	yes
4930523C07Rik	chr1:160044379-160078586	Control	prmt5_KD	OK	7.0198	11.4378	0.704308	3.04358	0.0005	0.00139929	yes
Pgap2	chr7:102210334-102238564	Control	prmt5_KD	OK	5.47447	8.91753	0.703924	3.08097	0.0003	0.000885364	yes
Naa40	chr19:7225667-7241222	Control	prmt5_KD	OK	13.1074	21.3414	0.703275	3.31956	0.00025	0.000749047	yes
Tfdp2	chr9:96196274-96323646	Control	prmt5_KD	OK	10.1914	16.5935	0.703275	3.30269	5e-05	0.000170364	yes
Luzp1	chr4:136469760-136549318	Control	prmt5_KD	OK	5.83427	9.49854	0.703154	3.32235	0.00015	0.000471337	yes
Phf20	chr2:156196646-156309953	Control	prmt5_KD	OK	10.0056	16.287	0.702913	3.32905	5e-05	0.000170364	yes
Vezf1	chr11:88068278-88084729	Control	prmt5_KD	OK	13.0614	21.2601	0.702833	3.33023	0.00025	0.000749047	yes
Ddhd2	chr8:25725323-25754280	Control	prmt5_KD	OK	14.1462	23.025	0.702784	3.33068	5e-05	0.000170364	yes
Ibtk	chr9:85687359-85749334	Control	prmt5_KD	OK	11.369	18.5044	0.702765	3.33005	5e-05	0.000170364	yes
Nap1l2	chrX:103184058-103186664	Control	prmt5_KD	OK	0.695032	1.13096	0.702401	2.20777	0.01605	0.0305808	yes
Rps19-ps3	chr4:147821776-147822202	Control	prmt5_KD	OK	5.48231	8.91739	0.701839	2.12724	0.01735	0.0327614	yes
Zfp52	chr17:21535538-21562601	Control	prmt5_KD	OK	6.01138	9.77236	0.701012	3.21896	0.00015	0.000471337	yes
Tert	chr13:73627000-73649041	Control	prmt5_KD	OK	1.2524	2.03592	0.70099	2.77832	0.0017	0.00416647	yes
Mrs2	chr13:24992294-25020317	Control	prmt5_KD	OK	7.30759	11.8733	0.700256	3.16793	0.0004	0.00115027	yes
Zfp874b	chr13:67471512-67484253	Control	prmt5_KD	OK	1.55864	2.53233	0.700178	2.90175	0.00145	0.0036184	yes
Ncoa4	chr14:32159886-32179855	Control	prmt5_KD	OK	21.9135	35.5946	0.699841	3.31992	0.00015	0.000471337	yes
Ppp2r2a	chr14:67014055-67072471	Control	prmt5_KD	OK	27.2528	44.2661	0.699796	3.31117	0.0004	0.00115027	yes
Lgr4	chr2:109917646-110014257	Control	prmt5_KD	OK	7.39346	12.005	0.699319	3.29592	0.0002	0.000610875	yes
Zfp639	chr3:32510549-32520833	Control	prmt5_KD	OK	21.056	34.1842	0.699099	3.29272	0.00025	0.000749047	yes
Prdm10	chr9:31315106-31378543	Control	prmt5_KD	OK	1.2088	1.96185	0.698643	2.74244	0.0019	0.00460403	yes
Efcab14	chr4:115738072-115777327	Control	prmt5_KD	OK	9.20454	14.9378	0.698549	3.29366	0.0002	0.000610875	yes
Myef2	chr2:125068126-125123660	Control	prmt5_KD	OK	46.2375	75.0333	0.698467	3.31542	0.0002	0.000610875	yes
Zfp182	chrX:21026183-21062038	Control	prmt5_KD	OK	1.24747	2.02415	0.698315	2.98529	0.0004	0.00115027	yes
Pigb	chr9:72985503-73039699	Control	prmt5_KD	OK	2.93188	4.75666	0.698124	2.18094	0.0126	0.0247016	yes
Rpp38	chr2:3328948-3332628	Control	prmt5_KD	OK	15.7646	25.5629	0.697359	3.14854	0.0007	0.00188392	yes
AI414108	chr9:27352684-27357543	Control	prmt5_KD	OK	1.49311	2.42073	0.69712	2.95924	0.0009	0.00235397	yes
Plat	chr8:22757743-22782848	Control	prmt5_KD	OK	8.34687	13.5259	0.696417	3.2126	0.0003	0.000885364	yes
Arcn1	chr9:44742143-44767808	Control	prmt5_KD	OK	93.1044	150.852	0.696209	3.22464	0.00025	0.000749047	yes
Ttc9c	chr19:8809074-8819294	Control	prmt5_KD	OK	14.3114	23.1869	0.696146	3.29017	0.0001	0.000324959	yes
Elp4	chr2:105700108-105904500	Control	prmt5_KD	OK	5.30509	8.59351	0.695871	3.21168	0.00045	0.00127448	yes
Lsm11	chr11:45928268-45944935	Control	prmt5_KD	OK	2.56097	4.14749	0.69555	3.17087	0.00055	0.00152511	yes
9430037G07Rik	chr9:88595324-88599243	Control	prmt5_KD	OK	0.79366	1.28516	0.69535	2.48002	0.00545	0.0117443	yes
Khnyn	chr14:55884968-55896781	Control	prmt5_KD	OK	3.54769	5.74407	0.695192	3.11711	0.00055	0.00152511	yes
Ubr7	chr12:102757974-102777701	Control	prmt5_KD	OK	20.4542	33.1086	0.694806	3.29015	0.0002	0.000610875	yes
Dbf4	chr5:8396968-8422716	Control	prmt5_KD	OK	57.3907	92.8709	0.694409	3.3018	5e-05	0.000170364	yes
Mllt10	chr2:18055236-18392830	Control	prmt5_KD	OK	10.6629	17.2531	0.694258	2.32887	0.0077	0.015907	yes
2210408I21Rik	chr13:77135535-77613679	Control	prmt5_KD	OK	1.45521	2.35435	0.694099	2.3059	0.00945	0.019091	yes
Zfp59	chr7:27838583-27856774	Control	prmt5_KD	OK	2.35597	3.81164	0.694095	3.01422	0.00055	0.00152511	yes
Rbm12b2	chr4:12089369-12096271	Control	prmt5_KD	OK	2.62208	4.2415	0.69386	3.01394	0.00075	0.00200204	yes
Wdr35	chr12:8974000-9028847	Control	prmt5_KD	OK	5.87254	9.49722	0.69352	3.23461	0.00025	0.000749047	yes
Lancl2	chr6:57702454-57739449	Control	prmt5_KD	OK	4.80285	7.76652	0.693376	3.16809	0.00045	0.00127448	yes
Arl5a	chr2:52397950-52424874	Control	prmt5_KD	OK	17.0199	27.5193	0.69322	3.29735	0.0001	0.000324959	yes
Alcam	chr16:52248995-52452997	Control	prmt5_KD	OK	12.1241	19.5995	0.69294	3.28378	0.00015	0.000471337	yes
Cdc7	chr5:106964321-106984439	Control	prmt5_KD	OK	10.5542	17.0539	0.692283	3.2322	0.0003	0.000885364	yes
Lclat1	chr17:73107984-73243366	Control	prmt5_KD	OK	19.6765	31.7865	0.691939	3.29643	0.0002	0.000610875	yes
Clcn3	chr8:60910388-60983311	Control	prmt5_KD	OK	13.5946	21.9609	0.691906	3.25811	0.0002	0.000610875	yes
Zbtb44	chr9:31030643-31075885	Control	prmt5_KD	OK	5.23835	8.46011	0.691564	3.25424	0.00015	0.000471337	yes
Itfg1	chr8:85717556-85840949	Control	prmt5_KD	OK	18.4775	29.827	0.690847	3.27393	0.0002	0.000610875	yes
C030046E11Rik	chr19:29522281-29605921	Control	prmt5_KD	OK	5.87646	9.4785	0.68971	3.24799	0.0002	0.000610875	yes
Derl2	chr11:71007439-71027134	Control	prmt5_KD	OK	9.85881	15.9011	0.689643	2.32771	0.0066	0.01389	yes
Tnks	chr8:34829178-34965690	Control	prmt5_KD	OK	10.0268	16.1718	0.689626	3.25671	0.0001	0.000324959	yes
Abcg2	chr6:58596671-58692451	Control	prmt5_KD	OK	8.68012	13.9996	0.689596	3.18446	0.0007	0.00188392	yes
Hipk2	chr6:38697839-38876190	Control	prmt5_KD	OK	4.1704	6.72551	0.689458	3.15542	0.0002	0.000610875	yes
Bbs2	chr8:94067953-94098811	Control	prmt5_KD	OK	1.10944	1.78798	0.688498	2.59303	0.00275	0.00641721	yes
Ddx6	chr9:44604891-44640731	Control	prmt5_KD	OK	37.4115	60.2883	0.688396	3.23636	0.0003	0.000885364	yes
Magt1	chrX:105968084-106011899	Control	prmt5_KD	OK	19.6449	31.6478	0.687947	3.28264	0.0002	0.000610875	yes
Srgap3	chr6:112717971-112947266	Control	prmt5_KD	OK	4.70595	7.57814	0.68736	3.23193	0.0002	0.000610875	yes
Tdp2	chr13:24831658-24842153	Control	prmt5_KD	OK	23.3057	37.5265	0.687229	3.24727	0.00045	0.00127448	yes
Pphln1	chr15:93398349-93491912	Control	prmt5_KD	OK	18.6206	29.9793	0.687066	3.24899	0.00015	0.000471337	yes
Prrg1	chrX:78449609-78583897	Control	prmt5_KD	OK	4.07675	6.56274	0.686878	3.12938	0.00025	0.000749047	yes
Zfp157	chr5:138441475-138460694	Control	prmt5_KD	OK	3.51918	5.66467	0.686753	3.15285	0.00055	0.00152511	yes
Mkl2	chr16:13256480-13417529	Control	prmt5_KD	OK	5.78099	9.30476	0.686654	2.79467	0.0008	0.00212158	yes
Gprc5b	chr7:118842217-118995211	Control	prmt5_KD	OK	45.9479	73.9024	0.685622	2.69386	0.0013	0.00328368	yes
Gabpb1	chr2:126628906-126676337	Control	prmt5_KD	OK	11.3067	18.1852	0.685587	3.13412	0.00045	0.00127448	yes
Golga7	chr8:23241325-23257080	Control	prmt5_KD	OK	46.0348	74.0343	0.685468	3.25464	0.0002	0.000610875	yes
Map3k1	chr13:111746434-111808983	Control	prmt5_KD	OK	1.42208	2.28669	0.685257	3.00629	0.00045	0.00127448	yes
Vma21	chrX:71816079-71824706	Control	prmt5_KD	OK	18.2419	29.3304	0.685141	3.26417	0.0003	0.000885364	yes
Pnpla8	chr12:44269153-44313435	Control	prmt5_KD	OK	8.69885	13.9849	0.684971	3.22889	0.0002	0.000610875	yes
Ncoa1	chr12:4247361-4477182	Control	prmt5_KD	OK	4.24273	6.81859	0.684479	3.19943	0.00025	0.000749047	yes
Mir22hg	chr11:75461538-75466690	Control	prmt5_KD	OK	7.48107	12.0195	0.684054	3.05605	0.00075	0.00200204	yes
Cebpz	chr17:78916498-78937070	Control	prmt5_KD	OK	18.3812	29.5172	0.683327	2.83208	0.00125	0.00316756	yes
Fam214a	chr9:74953052-75032468	Control	prmt5_KD	OK	2.72221	4.36971	0.682758	3.02019	0.00105	0.00270787	yes
Prrx1	chr1:163245118-163313650	Control	prmt5_KD	OK	46.6961	74.9543	0.68271	3.15804	0.00025	0.000749047	yes
0610030E20Rik	chr6:72347316-72353160	Control	prmt5_KD	OK	2.66618	4.2781	0.682197	3.04993	0.00085	0.00223808	yes
Arf4	chr14:26638196-26657258	Control	prmt5_KD	OK	105.707	169.612	0.682172	3.21118	5e-05	0.000170364	yes
Ttc14	chr3:33800182-33844310	Control	prmt5_KD	OK	9.02474	14.4804	0.68214	3.11341	0.00025	0.000749047	yes
Cav1	chr6:17306334-17341328	Control	prmt5_KD	OK	127.794	204.931	0.681318	3.16142	0.0002	0.000610875	yes
Ankra2	chr13:98263075-98274754	Control	prmt5_KD	OK	7.91006	12.6732	0.680019	3.03159	0.0006	0.00164749	yes
Ddx10	chr9:53098453-53248112	Control	prmt5_KD	OK	12.0229	19.2575	0.679638	3.2019	0.00025	0.000749047	yes
Itgb3bp	chr4:99765401-99829118	Control	prmt5_KD	OK	1.07268	1.71742	0.679025	2.50453	0.00515	0.0111795	yes
Cnrip1	chr11:17051933-17079372	Control	prmt5_KD	OK	9.72785	15.5742	0.678966	3.0622	0.00075	0.00200204	yes
Krit1	chr5:3803164-3844515	Control	prmt5_KD	OK	4.91304	7.86373	0.678599	3.17737	0.0001	0.000324959	yes
Eif3j2	chr2:122028579-122118386	Control	prmt5_KD	OK	43.6741	69.8811	0.678126	2.35568	0.00755	0.01563	yes
Tcea1	chr1:4857693-4897909	Control	prmt5_KD	OK	108.274	173.23	0.677998	3.13207	0.00035	0.00102067	yes
Ola1	chr2:73092800-73214447	Control	prmt5_KD	OK	77.8213	124.506	0.677982	3.16835	0.0002	0.000610875	yes
Ggh	chr4:20042051-20066111	Control	prmt5_KD	OK	9.28096	14.8481	0.677932	3.0013	0.00085	0.00223808	yes
Prkacb	chr3:146729578-146812946	Control	prmt5_KD	OK	31.1729	49.8664	0.677776	3.22806	0.0004	0.00115027	yes
Hoxa1	chr6:52155366-52158317	Control	prmt5_KD	OK	1.04629	1.67309	0.677234	2.39443	0.0063	0.0133348	yes
Adamts6	chr13:104287872-104494763	Control	prmt5_KD	OK	0.521117	0.833129	0.676931	2.40357	0.00735	0.0152723	yes
Zfp37	chr4:62189536-62208546	Control	prmt5_KD	OK	4.67877	7.47744	0.676415	3.08293	0.00055	0.00152511	yes
C2cd5	chr6:143010919-143100152	Control	prmt5_KD	OK	4.32294	6.90815	0.676285	3.09438	0.0006	0.00164749	yes
Tmem64	chr4:15265819-15286753	Control	prmt5_KD	OK	7.64208	12.2105	0.67608	3.18181	0.00015	0.000471337	yes
Prpf4b	chr13:34875493-34902878	Control	prmt5_KD	OK	14.2339	22.7375	0.675738	3.20246	0.0002	0.000610875	yes
Zfp248	chr6:118427318-118455506	Control	prmt5_KD	OK	1.8842	3.00808	0.67489	2.85435	0.0014	0.00350997	yes
Mob1b	chr5:88720870-88758455	Control	prmt5_KD	OK	11.8704	18.9476	0.674646	3.1737	0.0004	0.00115027	yes
Gli3	chr13:15463722-15730025	Control	prmt5_KD	OK	10.1712	16.2335	0.674486	3.19812	0.00025	0.000749047	yes
Phf3	chr1:30802341-30863256	Control	prmt5_KD	OK	12.7061	20.2662	0.673551	3.19388	0.00025	0.000749047	yes
Smg6	chr11:74925871-75164448	Control	prmt5_KD	OK	5.24881	8.36841	0.672963	3.1516	0.00025	0.000749047	yes
Zfp955b	chr17:33289543-33304689	Control	prmt5_KD	OK	4.97195	7.92392	0.672403	3.0491	0.0007	0.00188392	yes
Zc3h7a	chr16:11136593-11176393	Control	prmt5_KD	OK	17.0487	27.1686	0.672281	3.22296	0.00025	0.000749047	yes
Esco1	chr18:10566511-10610352	Control	prmt5_KD	OK	2.98052	4.74957	0.672236	3.0205	0.00085	0.00223808	yes
Mre11a	chr9:14784706-14834417	Control	prmt5_KD	OK	13.9913	22.2935	0.672099	3.17289	5e-05	0.000170364	yes
Six4	chr12:73100258-73113245	Control	prmt5_KD	OK	2.67156	4.25666	0.672038	3.04342	0.00075	0.00200204	yes
2900056M20Rik	chrX:152294823-152327493	Control	prmt5_KD	OK	5.36916	8.5518	0.671534	3.08266	0.0003	0.000885364	yes
Shcbp1	chr8:4735979-4779534	Control	prmt5_KD	OK	23.5719	37.5406	0.671385	3.17601	5e-05	0.000170364	yes
Bdp1	chr13:100017993-100104070	Control	prmt5_KD	OK	4.25498	6.77583	0.671245	3.15333	0.00015	0.000471337	yes
Nrbp2	chr15:76085593-76090013	Control	prmt5_KD	OK	3.94023	6.27457	0.671237	2.9333	0.0011	0.00281894	yes
Bptf	chr11:107033080-107131922	Control	prmt5_KD	OK	12.7437	20.2919	0.671117	3.16565	0.00035	0.00102067	yes
Brix1	chr15:10474778-10485937	Control	prmt5_KD	OK	20.6915	32.947	0.67111	3.1776	0.00045	0.00127448	yes
Nlk	chr11:78567167-78697425	Control	prmt5_KD	OK	10.5732	16.8236	0.670081	3.16308	0.0002	0.000610875	yes
Iqgap1	chr7:80711582-80803331	Control	prmt5_KD	OK	61.3641	97.6096	0.669629	3.04339	0.0004	0.00115027	yes
Mtss1	chr15:58941233-59082026	Control	prmt5_KD	OK	2.50013	3.97606	0.669336	2.9675	0.0004	0.00115027	yes
Elac2	chr11:64979034-65162961	Control	prmt5_KD	OK	10.492	16.6829	0.669079	3.12522	0.00025	0.000749047	yes
Cenpi	chrX:134308162-134362639	Control	prmt5_KD	OK	15.686	24.9318	0.668514	3.16113	0.0004	0.00115027	yes
Dscc1	chr15:55076100-55090478	Control	prmt5_KD	OK	5.86834	9.32593	0.668295	2.83024	0.001	0.00258968	yes
Supt6	chr11:78206748-78245703	Control	prmt5_KD	OK	19.9842	31.7571	0.668221	3.17646	0.0001	0.000324959	yes
Zfp607	chr7:27860584-27880825	Control	prmt5_KD	OK	1.61311	2.56332	0.668167	2.74698	0.0016	0.00395176	yes
Rab10	chr12:3235790-3309969	Control	prmt5_KD	OK	84.1646	133.709	0.667815	3.07118	0.0003	0.000885364	yes
Zdhhc13	chr7:48789002-48827437	Control	prmt5_KD	OK	14.4064	22.8866	0.667795	3.13876	0.00035	0.00102067	yes
Kctd18	chr1:57955100-57970084	Control	prmt5_KD	OK	4.24762	6.74789	0.667781	2.92954	0.00085	0.00223808	yes
Pcmtd1	chr1:7088919-7173628	Control	prmt5_KD	OK	6.06207	9.62945	0.667644	3.12381	0.00045	0.00127448	yes
Zfp426	chr9:20468548-20492746	Control	prmt5_KD	OK	3.94454	6.26572	0.667622	3.00928	0.0005	0.00139929	yes
[truncated: 919 more rows]

## Sheet: Down-regulated genes
Genes down-regulated in Prmt5 KD FGSCs
gene	locus	sample_1	sample_2	status	value_1	value_2	log2(fold_change)	test_stat	p_value	q_value	significant
1700001K23Rik	chr19:53248735-53255205	Control	prmt5_KD	OK	0.537515	0	#NAME?	#NAME?	0.02235	0.0408935	yes
1700020L24Rik	chr11:83437693-83441232	Control	prmt5_KD	OK	0.637687	0	#NAME?	#NAME?	5e-05	0.000170364	yes
1700028J19Rik	chr7:44229929-44236122	Control	prmt5_KD	OK	0.552074	0	#NAME?	#NAME?	5e-05	0.000170364	yes
1700101E01Rik	chr2:28955480-29055066	Control	prmt5_KD	OK	1.80098	0	#NAME?	#NAME?	5e-05	0.000170364	yes
4930539J05Rik	chr3:135436220-135438665	Control	prmt5_KD	OK	3.66826	0	#NAME?	#NAME?	5e-05	0.000170364	yes
A530032D15Rik	chr1:85088138-85109853	Control	prmt5_KD	OK	0.6021	0	#NAME?	#NAME?	5e-05	0.000170364	yes
Adc	chr4:128932145-128962417	Control	prmt5_KD	OK	0.533461	0	#NAME?	#NAME?	5e-05	0.000170364	yes
BC048507	chr13:67863325-67863923	Control	prmt5_KD	OK	1.03545	0	#NAME?	#NAME?	5e-05	0.000170364	yes
C1s2	chr6:124624624-124636085	Control	prmt5_KD	OK	0.584974	0	#NAME?	#NAME?	5e-05	0.000170364	yes
C330013E15Rik	chr15:100614139-100615110	Control	prmt5_KD	OK	0.729592	0	#NAME?	#NAME?	5e-05	0.000170364	yes
C920025E04Rik	chr17:36109029-36111676	Control	prmt5_KD	OK	0.648136	0	#NAME?	#NAME?	5e-05	0.000170364	yes
Car15	chr16:17835275-17838186	Control	prmt5_KD	OK	0.511102	0	#NAME?	#NAME?	5e-05	0.000170364	yes
Ccdc64	chr5:115649285-115731559	Control	prmt5_KD	OK	0.880562	0	#NAME?	#NAME?	5e-05	0.000170364	yes
Ccl20	chr1:83116765-83119167	Control	prmt5_KD	OK	0.528606	0	#NAME?	#NAME?	0.0003	0.000885364	yes
Ccl7	chr11:82045711-82047523	Control	prmt5_KD	OK	0.716826	0	#NAME?	#NAME?	0.0001	0.000324959	yes
Cdk15	chr1:59256906-59352369	Control	prmt5_KD	OK	0.56472	0	#NAME?	#NAME?	5e-05	0.000170364	yes
Clec11a	chr7:44303765-44306959	Control	prmt5_KD	OK	1.08203	0	#NAME?	#NAME?	5e-05	0.000170364	yes
Colec11	chr12:28594172-28623290	Control	prmt5_KD	OK	0.655661	0	#NAME?	#NAME?	5e-05	0.000170364	yes
Coro1a	chr7:126699773-126704754	Control	prmt5_KD	OK	0.523827	0	#NAME?	#NAME?	5e-05	0.000170364	yes
Cyp2e1	chr7:140763831-140774977	Control	prmt5_KD	OK	0.803874	0	#NAME?	#NAME?	5e-05	0.000170364	yes
D330023K18Rik	chr2:31151048-31152291	Control	prmt5_KD	OK	5.67844	0	#NAME?	#NAME?	5e-05	0.000170364	yes
Defb25	chr2:152622355-152623053	Control	prmt5_KD	OK	1.06262	0	#NAME?	#NAME?	0.02235	0.0408935	yes
Dnase1l2	chr17:24440767-24443101	Control	prmt5_KD	OK	0.517632	0	#NAME?	#NAME?	5e-05	0.000170364	yes
Dreh	chr17:64767110-64767931	Control	prmt5_KD	OK	0.61656	0	#NAME?	#NAME?	0.00055	0.00152511	yes
E130102H24Rik	chr4:101346523-101399185	Control	prmt5_KD	OK	0.633944	0	#NAME?	#NAME?	0.00025	0.000749047	yes
Efemp1	chr11:28853204-28926743	Control	prmt5_KD	OK	1.83139	0	#NAME?	#NAME?	5e-05	0.000170364	yes
Fxyd1	chr7:31051677-31055656	Control	prmt5_KD	OK	2.10403	0	#NAME?	#NAME?	5e-05	0.000170364	yes
Gipc3	chr10:81337761-81343266	Control	prmt5_KD	OK	0.640011	0	#NAME?	#NAME?	5e-05	0.000170364	yes
Gm3336	chr8:70718542-70722635	Control	prmt5_KD	OK	1.03847	0	#NAME?	#NAME?	5e-05	0.000170364	yes
Gm5544	chr3:97930172-97967018	Control	prmt5_KD	OK	0.525927	0	#NAME?	#NAME?	5e-05	0.000170364	yes
Gm8579	chr6:3288518-3317019	Control	prmt5_KD	OK	0.524302	0	#NAME?	#NAME?	0.0017	0.00416647	yes
Gria3	chrX:41401300-41678601	Control	prmt5_KD	OK	1.05655	0	#NAME?	#NAME?	5e-05	0.000170364	yes
H2-Q2	chr17:35342332-35345722	Control	prmt5_KD	OK	5.17938	0	#NAME?	#NAME?	5e-05	0.000170364	yes
Hist1h2ah	chr13:22035121-22035643	Control	prmt5_KD	OK	0.87513	0	#NAME?	#NAME?	0.0017	0.00416647	yes
Hist1h2ai	chr13:21716411-21716859	Control	prmt5_KD	OK	1.11687	0	#NAME?	#NAME?	0.00055	0.00152511	yes
Hist1h2an	chr13:21786771-21787218	Control	prmt5_KD	OK	0.50091	0	#NAME?	#NAME?	0.02235	0.0408935	yes
Hist1h3d	chr13:23575762-23576266	Control	prmt5_KD	OK	2.11274	0	#NAME?	#NAME?	5e-05	0.000170364	yes
Hist1h3f	chr13:23544051-23544954	Control	prmt5_KD	OK	0.503566	0	#NAME?	#NAME?	0.00055	0.00152511	yes
Hist1h3i	chr13:21782914-21783397	Control	prmt5_KD	OK	1.92856	0	#NAME?	#NAME?	5e-05	0.000170364	yes
Hist1h4b	chr13:23756936-23757386	Control	prmt5_KD	OK	1.38516	0	#NAME?	#NAME?	5e-05	0.000170364	yes
Hist1h4f	chr13:23551285-23551643	Control	prmt5_KD	OK	2.13904	0	#NAME?	#NAME?	5e-05	0.000170364	yes
Hist1h4h	chr13:23531043-23531478	Control	prmt5_KD	OK	5.08881	0	#NAME?	#NAME?	5e-05	0.000170364	yes
Hist2h2ac	chr3:96220412-96220880	Control	prmt5_KD	OK	2.46289	0	#NAME?	#NAME?	5e-05	0.000170364	yes
Hist2h3b	chr3:96268653-96269155	Control	prmt5_KD	OK	2.36573	0	#NAME?	#NAME?	5e-05	0.000170364	yes
Hist3h2a	chr11:58954684-58955192	Control	prmt5_KD	OK	3.97362	0	#NAME?	#NAME?	5e-05	0.000170364	yes
Htatip2	chr7:49759105-49773999	Control	prmt5_KD	OK	0.664063	0	#NAME?	#NAME?	5e-05	0.000170364	yes
Il17c	chr8:122422084-122423639	Control	prmt5_KD	OK	0.555044	0	#NAME?	#NAME?	0.00375	0.00843696	yes
Il33	chr19:29925113-29960715	Control	prmt5_KD	OK	1.26892	0	#NAME?	#NAME?	5e-05	0.000170364	yes
LOC100504608	chr10:127032904-127041394	Control	prmt5_KD	OK	0.674014	0	#NAME?	#NAME?	0.00055	0.00152511	yes
Lcmt2	chr2:121137291-121156680	Control	prmt5_KD	OK	2.95308	0	#NAME?	#NAME?	5e-05	0.000170364	yes
Lst1	chr17:35185094-35188440	Control	prmt5_KD	OK	1.95464	0	#NAME?	#NAME?	5e-05	0.000170364	yes
Mir703	chr5:98329303-98802019	Control	prmt5_KD	OK	592.518	0	#NAME?	#NAME?	5e-05	0.000170364	yes
Mlana	chr19:29697940-29708306	Control	prmt5_KD	OK	0.570811	0	#NAME?	#NAME?	0.02235	0.0408935	yes
Mmp28	chr11:83441875-83462961	Control	prmt5_KD	OK	0.784346	0	#NAME?	#NAME?	5e-05	0.000170364	yes
Myl9	chr2:156775463-156781657	Control	prmt5_KD	OK	1.27113	0	#NAME?	#NAME?	5e-05	0.000170364	yes
Mylpf	chr7:127211607-127214287	Control	prmt5_KD	OK	1.15463	0	#NAME?	#NAME?	5e-05	0.000170364	yes
Npepl1	chr2:174110350-174122702	Control	prmt5_KD	OK	8.2892	0	#NAME?	#NAME?	5e-05	0.000170364	yes
Npm3-ps1	chr6:85076140-85077126	Control	prmt5_KD	OK	2.01249	0	#NAME?	#NAME?	5e-05	0.000170364	yes
Parp12	chr6:39086411-39118349	Control	prmt5_KD	OK	1.61273	0	#NAME?	#NAME?	5e-05	0.000170364	yes
Pde6h	chr6:136954522-136963483	Control	prmt5_KD	OK	8.70394	0	#NAME?	#NAME?	5e-05	0.000170364	yes
Pla2g1b	chr5:115466265-115474717	Control	prmt5_KD	OK	1.47538	0	#NAME?	#NAME?	5e-05	0.000170364	yes
Prox2	chr12:85086813-85106431	Control	prmt5_KD	OK	0.62459	0	#NAME?	#NAME?	5e-05	0.000170364	yes
Prr32	chrX:45090903-45092790	Control	prmt5_KD	OK	0.982207	0	#NAME?	#NAME?	5e-05	0.000170364	yes
Rapsn	chr2:91035626-91045729	Control	prmt5_KD	OK	0.917093	0	#NAME?	#NAME?	5e-05	0.000170364	yes
Rbp2	chr9:98490536-98509771	Control	prmt5_KD	OK	6.87149	0	#NAME?	#NAME?	5e-05	0.000170364	yes
Rnf151	chr17:24715839-24718057	Control	prmt5_KD	OK	1.26945	0	#NAME?	#NAME?	5e-05	0.000170364	yes
Rpl31-ps12	chr16:16753015-16829363	Control	prmt5_KD	OK	0.657492	0	#NAME?	#NAME?	0.0067	0.0140679	yes
Rprl3	chr8:3803124-3803361	Control	prmt5_KD	OK	15.0986	0	#NAME?	#NAME?	5e-05	0.000170364	yes
S100a5	chr3:90608521-90611780	Control	prmt5_KD	OK	0.510977	0	#NAME?	#NAME?	0.02235	0.0408935	yes
Sag	chr1:87803679-87845157	Control	prmt5_KD	OK	0.87891	0	#NAME?	#NAME?	5e-05	0.000170364	yes
Sall2	chr14:52311176-52328670	Control	prmt5_KD	OK	0.702996	0	#NAME?	#NAME?	5e-05	0.000170364	yes
Serp2	chr14:76532811-76556889	Control	prmt5_KD	OK	0.532753	0	#NAME?	#NAME?	0.0009	0.00235397	yes
Siglec15	chr18:78043613-78057268	Control	prmt5_KD	OK	0.602104	0	#NAME?	#NAME?	5e-05	0.000170364	yes
Slamf9	chr1:172475359-172478409	Control	prmt5_KD	OK	0.499723	0	#NAME?	#NAME?	5e-05	0.000170364	yes
Slc22a18	chr7:143473754-143499332	Control	prmt5_KD	OK	0.544237	0	#NAME?	#NAME?	5e-05	0.000170364	yes
Slurp1	chr15:74726643-74728026	Control	prmt5_KD	OK	0.755299	0	#NAME?	#NAME?	0.00375	0.00843696	yes
Snora78	chr17:24719530-24719965	Control	prmt5_KD	OK	16.2584	0	#NAME?	#NAME?	0.00015	0.000471337	yes
Spa17	chr9:37603293-37613720	Control	prmt5_KD	OK	0.501153	0	#NAME?	#NAME?	0.00375	0.00843696	yes
Spata45	chr1:191036821-191042941	Control	prmt5_KD	OK	1.372	0	#NAME?	#NAME?	5e-05	0.000170364	yes
Spink2	chr5:77205105-77211471	Control	prmt5_KD	OK	0.829874	0	#NAME?	#NAME?	5e-05	0.000170364	yes
Sult2b1	chr7:45729982-45759555	Control	prmt5_KD	OK	0.596185	0	#NAME?	#NAME?	5e-05	0.000170364	yes
Terc	chr3:96414436-96414833	Control	prmt5_KD	OK	0.81732	0	#NAME?	#NAME?	0.0079	0.0162774	yes
Tigit	chr16:43648860-43664184	Control	prmt5_KD	OK	1.46618	0	#NAME?	#NAME?	5e-05	0.000170364	yes
Tmem40	chr6:115729136-115762466	Control	prmt5_KD	OK	0.536777	0	#NAME?	#NAME?	5e-05	0.000170364	yes
Tmem86a	chr7:47050639-47054776	Control	prmt5_KD	OK	2.41906	0	#NAME?	#NAME?	5e-05	0.000170364	yes
Tnfrsf14	chr4:154922209-154928077	Control	prmt5_KD	OK	1.02348	0	#NAME?	#NAME?	5e-05	0.000170364	yes
Tnfrsf4	chr4:156013694-156016589	Control	prmt5_KD	OK	0.689734	0	#NAME?	#NAME?	5e-05	0.000170364	yes
Trem3	chr17:48247728-48258847	Control	prmt5_KD	OK	0.603562	0	#NAME?	#NAME?	5e-05	0.000170364	yes
Ttc30a1	chr2:75979105-75981967	Control	prmt5_KD	OK	0.650941	0	#NAME?	#NAME?	5e-05	0.000170364	yes
Vaultrc5	chr18:36801762-36802107	Control	prmt5_KD	OK	1.0368	0	#NAME?	#NAME?	0.0079	0.0162774	yes
Wfikkn1	chr17:25877627-25880858	Control	prmt5_KD	OK	0.621816	0	#NAME?	#NAME?	5e-05	0.000170364	yes
Zglp1	chr9:21062392-21067093	Control	prmt5_KD	OK	0.558541	0	#NAME?	#NAME?	5e-05	0.000170364	yes
Plekhg3	chr12:76533559-76579039	Control	prmt5_KD	OK	12.3922	9.37392	-0.402714	-1.89745	0.02685	0.0478867	yes
Suclg1	chr6:73248504-73276907	Control	prmt5_KD	OK	57.5571	43.5257	-0.403125	-1.90609	0.0276	0.0490537	yes
Adh5	chr3:138437199-138455499	Control	prmt5_KD	OK	138.847	104.925	-0.404136	-1.91087	0.02555	0.0458454	yes
Fam134a	chr1:75142785-75147909	Control	prmt5_KD	OK	43.9979	33.2335	-0.404797	-1.92293	0.02535	0.0455489	yes
Uaca	chr9:60794547-60880370	Control	prmt5_KD	OK	15.6643	11.827	-0.405397	-1.91741	0.02815	0.0499109	yes
Cenpa	chr5:30666901-30674826	Control	prmt5_KD	OK	103.918	78.459	-0.405434	-1.91976	0.02485	0.0447459	yes
Rnf168	chr16:32277460-32301439	Control	prmt5_KD	OK	11.0102	8.3111	-0.405736	-1.9088	0.02735	0.0486607	yes
Pigq	chr17:25926419-25941989	Control	prmt5_KD	OK	28.3474	21.3837	-0.406703	-1.92771	0.0239	0.0432798	yes
Fopnl	chr16:14299243-14317332	Control	prmt5_KD	OK	35.5495	26.8097	-0.407077	-1.91132	0.02685	0.0478867	yes
Foxk2	chr11:121259986-121309896	Control	prmt5_KD	OK	22.8881	17.2564	-0.40746	-1.93728	0.02355	0.0427312	yes
Nfya	chr17:48386884-48409820	Control	prmt5_KD	OK	11.0811	8.3516	-0.407973	-1.9126	0.02715	0.0483559	yes
Hadh	chr3:131233419-131272101	Control	prmt5_KD	OK	120.715	90.9716	-0.408116	-1.93669	0.02455	0.0443072	yes
Utp11l	chr4:124678763-124693554	Control	prmt5_KD	OK	109.265	82.3349	-0.408251	-1.93489	0.0255	0.0457836	yes
Desi1	chr15:81992522-82016140	Control	prmt5_KD	OK	28.0504	21.1313	-0.408643	-1.93638	0.0242	0.0437357	yes
Dlg3	chrX:100767721-100818410	Control	prmt5_KD	OK	19.4069	14.614	-0.409222	-1.9104	0.02605	0.0466503	yes
Lpin1	chr12:16535668-16589770	Control	prmt5_KD	OK	5.42367	4.08198	-0.409999	-1.88475	0.02675	0.0477517	yes
Zc3h4	chr7:16401195-16437696	Control	prmt5_KD	OK	18.0398	13.5721	-0.410537	-1.94726	0.02335	0.042414	yes
Arhgef7	chr8:11728104-11835217	Control	prmt5_KD	OK	20.3937	15.3403	-0.410799	-1.92786	0.02335	0.042414	yes
Xpnpep1	chr19:52991179-53038654	Control	prmt5_KD	OK	71.3276	53.6513	-0.41085	-1.9552	0.01935	0.0360874	yes
Hps4	chr5:112343094-112378424	Control	prmt5_KD	OK	11.2376	8.44983	-0.411339	-1.89756	0.0246	0.0443703	yes
Nckipsd	chr9:108808379-108818366	Control	prmt5_KD	OK	22.5534	16.9551	-0.411629	-1.94489	0.02305	0.0419401	yes
Atg16l1	chr1:87756010-87792428	Control	prmt5_KD	OK	14.2722	10.7262	-0.412067	-1.9199	0.02505	0.0450648	yes
Tubg1	chr11:101120130-101126419	Control	prmt5_KD	OK	50.6036	38.0243	-0.412317	-1.95216	0.0229	0.0417251	yes
Ercc3	chr18:32240330-32270147	Control	prmt5_KD	OK	15.2432	11.4503	-0.41278	-1.92857	0.0246	0.0443703	yes
Gnpda1	chr18:38327536-38338993	Control	prmt5_KD	OK	34.9093	26.2187	-0.413013	-1.95657	0.02375	0.0430346	yes
Sh3gl3	chr7:82259907-82307420	Control	prmt5_KD	OK	30.1076	22.6109	-0.413111	-1.92783	0.026	0.0465679	yes
Denr	chr5:123907274-123928832	Control	prmt5_KD	OK	64.7053	48.585	-0.413372	-1.96958	0.0211	0.0389325	yes
Krcc1	chr6:71272018-71285319	Control	prmt5_KD	OK	23.8051	17.8732	-0.413471	-1.9323	0.0264	0.047184	yes
Rbm19	chr5:120116512-120198971	Control	prmt5_KD	OK	11.3935	8.55375	-0.413577	-1.9149	0.02425	0.0438194	yes
Lsm3	chr6:91516034-91522620	Control	prmt5_KD	OK	96.9054	72.7448	-0.413734	-1.93414	0.02525	0.0453831	yes
Dpf2	chr19:5896515-5912871	Control	prmt5_KD	OK	46.3417	34.78	-0.414056	-1.96912	0.0226	0.0412677	yes
Fbxo9	chr9:78081499-78109065	Control	prmt5_KD	OK	19.9817	14.9964	-0.414057	-1.92052	0.02585	0.0463203	yes
Plxnb2	chr15:89155545-89180788	Control	prmt5_KD	OK	32.6489	24.5033	-0.414059	-1.96448	0.0192	0.0358416	yes
Emc7	chr2:112455024-112467436	Control	prmt5_KD	OK	127.24	95.4856	-0.414194	-1.96563	0.02225	0.0407738	yes
Swap70	chr7:110221702-110283506	Control	prmt5_KD	OK	27.6521	20.7492	-0.414332	-1.96547	0.02345	0.0425694	yes
Srsf5	chr12:80945503-80950507	Control	prmt5_KD	OK	187.446	140.645	-0.414413	-1.94285	0.0215	0.0395901	yes
Caskin2	chr11:115799351-115813592	Control	prmt5_KD	OK	8.10506	6.08094	-0.414528	-1.93512	0.0246	0.0443703	yes
Ccdc97	chr7:25711116-25719053	Control	prmt5_KD	OK	13.3211	9.99279	-0.414759	-1.93655	0.02675	0.0477517	yes
Cct7	chr6:85446784-85468477	Control	prmt5_KD	OK	166.815	125.11	-0.41505	-1.91152	0.02675	0.0477517	yes
Nfe2l1	chr11:96817413-96829968	Control	prmt5_KD	OK	117.866	88.3864	-0.415253	-1.88939	0.02745	0.0488092	yes
Ckap4	chr10:84526304-84533888	Control	prmt5_KD	OK	99.1635	74.355	-0.41538	-1.96262	0.02375	0.0430346	yes
Slc3a2	chr19:8706881-8723369	Control	prmt5_KD	OK	159.822	119.801	-0.415829	-1.9338	0.02355	0.0427312	yes
Rwdd1	chr10:33996554-34019616	Control	prmt5_KD	OK	118.13	88.5251	-0.416217	-1.97847	0.02385	0.0432025	yes
Hspa14	chr2:3488853-3512814	Control	prmt5_KD	OK	76.3758	57.2213	-0.416564	-1.9487	0.02225	0.0407738	yes
Inppl1	chr7:101818312-101838226	Control	prmt5_KD	OK	44.2144	33.1234	-0.416666	-1.98369	0.0209	0.0386239	yes
Ppil3	chr1:58430992-58445486	Control	prmt5_KD	OK	46.9337	35.156	-0.416855	-1.92513	0.023	0.0418685	yes
Ulk1	chr5:110784488-110810081	Control	prmt5_KD	OK	6.33458	4.73884	-0.418715	-1.94212	0.02535	0.0455489	yes
Cers4	chr8:4493404-4526079	Control	prmt5_KD	OK	9.51039	7.11024	-0.419605	-1.94799	0.0242	0.0437357	yes
Trib1	chr15:59648653-59657099	Control	prmt5_KD	OK	11.2242	8.39065	-0.419753	-1.96982	0.02315	0.0420896	yes
Foxo4	chrX:101254527-101260873	Control	prmt5_KD	OK	7.03642	5.25843	-0.42021	-1.90381	0.02715	0.0483559	yes
Tamm41	chr6:115004380-115037874	Control	prmt5_KD	OK	21.8891	16.3573	-0.420278	-1.90878	0.02765	0.0491278	yes
Nfu1	chr6:87009835-87028461	Control	prmt5_KD	OK	49.3605	36.8856	-0.420299	-1.97774	0.0237	0.042977	yes
Cks2	chr13:51645231-51650662	Control	prmt5_KD	OK	162.188	121.185	-0.420452	-1.98079	0.02235	0.0408935	yes
Zcchc14	chr8:121598702-121651933	Control	prmt5_KD	OK	11.1808	8.35277	-0.420696	-1.9904	0.023	0.0418685	yes
Syne3	chr12:104929932-105009809	Control	prmt5_KD	OK	9.93476	7.41871	-0.421318	-1.98379	0.02045	0.0378575	yes
Slc7a11	chr3:50364935-50443613	Control	prmt5_KD	OK	7.06005	5.27101	-0.4216	-1.97248	0.02375	0.0430346	yes
Taok3	chr5:117120128-117275098	Control	prmt5_KD	OK	15.1161	11.2849	-0.421689	-1.99738	0.01935	0.0360874	yes
Gmnn	chr13:24751844-24761937	Control	prmt5_KD	OK	53.3301	39.8125	-0.421728	-1.96639	0.0243	0.0438963	yes
Setd6	chr8:95715912-95719004	Control	prmt5_KD	OK	16.1488	12.054	-0.421921	-1.93077	0.02545	0.0457147	yes
Adh7	chr3:138210716-138239663	Control	prmt5_KD	OK	55.9209	41.7356	-0.42211	-2.00018	0.02225	0.0407738	yes
App	chr16:84954435-85173707	Control	prmt5_KD	OK	123.461	92.1197	-0.422477	-1.95221	0.0242	0.0437357	yes
Gpr137b	chr13:13357619-13393624	Control	prmt5_KD	OK	31.0465	23.1613	-0.422713	-2.00368	0.02175	0.0400067	yes
Klhl2	chr8:64739674-64849924	Control	prmt5_KD	OK	10.5841	7.89208	-0.423426	-1.96459	0.02205	0.0405017	yes
Polr2d	chr18:31789158-31796701	Control	prmt5_KD	OK	35.1966	26.2424	-0.42354	-1.95471	0.02435	0.0439731	yes
Fip1l1	chr5:74535481-74702903	Control	prmt5_KD	OK	44.485	33.158	-0.423962	-2.00395	0.0195	0.0363326	yes
Olfml2b	chr1:170644531-170682789	Control	prmt5_KD	OK	16.8432	12.5484	-0.424671	-1.99772	0.02255	0.0411828	yes
Emp2	chr16:10281748-10313968	Control	prmt5_KD	OK	67.4656	50.2594	-0.42476	-2.00995	0.01985	0.0368974	yes
Gdnf	chr15:7811010-7837575	Control	prmt5_KD	OK	18.4427	13.7343	-0.42526	-2.00414	0.0203	0.0376035	yes
Tspan31	chr10:127067289-127070261	Control	prmt5_KD	OK	112.558	83.8203	-0.425296	-2.02343	0.01915	0.0357539	yes
Slc4a3	chr1:75546265-75559431	Control	prmt5_KD	OK	5.39469	4.0168	-0.425496	-1.93938	0.02655	0.0474305	yes
Celf4	chr18:25477619-25753983	Control	prmt5_KD	OK	19.7053	14.6722	-0.425498	-2.00677	0.019	0.0355414	yes
Zfyve1	chr12:83546940-83597147	Control	prmt5_KD	OK	8.13114	6.05382	-0.425613	-1.96858	0.02245	0.0410447	yes
Slc25a30	chr14:75761998-75787037	Control	prmt5_KD	OK	32.5721	24.2497	-0.425671	-2.00338	0.0227	0.0414247	yes
Impdh1	chr6:29200439-29212271	Control	prmt5_KD	OK	23.6252	17.5879	-0.425747	-2.00775	0.0202	0.0374476	yes
Inf2	chr12:112588783-112615557	Control	prmt5_KD	OK	27.6929	20.612	-0.426032	-2.02832	0.01915	0.0357539	yes
Pa2g4	chr10:128557765-128565934	Control	prmt5_KD	OK	233.347	173.668	-0.426146	-1.95466	0.025	0.0449817	yes
Aaas	chr15:102338246-102350759	Control	prmt5_KD	OK	31.5631	23.4861	-0.42643	-2.01009	0.02095	0.0386921	yes
Acp6	chr3:97158776-97176576	Control	prmt5_KD	OK	22.9883	17.1045	-0.426529	-1.98937	0.02115	0.0390126	yes
Fbxw5	chr2:25498649-25505470	Control	prmt5_KD	OK	18.4177	13.7029	-0.426614	-1.98027	0.01955	0.0364143	yes
Hsdl1	chr8:119561977-119575200	Control	prmt5_KD	OK	25.4845	18.9602	-0.426647	-2.02128	0.0196	0.0365017	yes
Rabgef1	chr5:130171818-130214337	Control	prmt5_KD	OK	21.8341	16.2424	-0.426823	-2.01401	0.0186	0.0348706	yes
Mfn2	chr4:147873585-147904909	Control	prmt5_KD	OK	15.5611	11.5674	-0.427874	-1.99224	0.0203	0.0376035	yes
Mrpl37	chr4:107055873-107066866	Control	prmt5_KD	OK	64.3195	47.7978	-0.428312	-2.02952	0.02075	0.0383828	yes
Nrp2	chr1:62703316-62818692	Control	prmt5_KD	OK	51.8698	38.5377	-0.428622	-1.99414	0.01825	0.0343016	yes
Rin1	chr19:5050807-5057071	Control	prmt5_KD	OK	44.9017	33.3494	-0.429112	-2.03587	0.01915	0.0357539	yes
Thoc3	chr13:54458836-54468840	Control	prmt5_KD	OK	19.074	14.1654	-0.429232	-2.011	0.02135	0.0393323	yes
Mesdc2	chr7:83891999-83901532	Control	prmt5_KD	OK	22.4166	16.647	-0.429307	-2.034	0.01975	0.0367346	yes
Pdcd6	chr13:74303120-74317326	Control	prmt5_KD	OK	66.6081	49.4511	-0.429694	-2.031	0.01985	0.0368974	yes
Foxo3	chr10:42185785-42276742	Control	prmt5_KD	OK	7.3778	5.47732	-0.429721	-1.91875	0.0268	0.0478264	yes
E130309D02Rik	chr5:143301071-143315360	Control	prmt5_KD	OK	21.3448	15.8287	-0.431346	-2.02587	0.01865	0.0349421	yes
Vps52	chr17:33955881-33966488	Control	prmt5_KD	OK	19.6278	14.5483	-0.432044	-2.03576	0.02005	0.0371988	yes
Mboat7	chr7:3677788-3693525	Control	prmt5_KD	OK	27.5988	20.4549	-0.43216	-2.04702	0.0186	0.0348706	yes
Letm1	chr5:33741351-33782704	Control	prmt5_KD	OK	27.0277	20.0295	-0.432309	-2.04931	0.01735	0.0327614	yes
Irs2	chr8:10986963-11054541	Control	prmt5_KD	OK	7.47976	5.54205	-0.432573	-1.99037	0.02085	0.0385375	yes
Hnrnpl	chr7:28810889-28822266	Control	prmt5_KD	OK	215.636	159.724	-0.433013	-2.00637	0.023	0.0418685	yes
Tbx3	chr5:119670861-119684724	Control	prmt5_KD	OK	9.39632	6.95884	-0.43325	-2.02022	0.0177	0.0333636	yes
Kif22	chr7:127027730-127042420	Control	prmt5_KD	OK	54.4629	40.3214	-0.433729	-2.05631	0.01585	0.0302193	yes
Fus	chr7:127967478-127982031	Control	prmt5_KD	OK	215.773	159.727	-0.433902	-2.02773	0.0198	0.036816	yes
Tfip11	chr5:112326368-112343040	Control	prmt5_KD	OK	20.2156	14.9629	-0.434074	-1.92715	0.02185	0.0401844	yes
Dusp10	chr1:184034460-184075636	Control	prmt5_KD	OK	12.0141	8.89093	-0.434317	-2.01077	0.02135	0.0393323	yes
Zswim1	chr2:164822685-164826867	Control	prmt5_KD	OK	7.50523	5.55353	-0.434492	-1.95077	0.02295	0.0418098	yes
Mak16	chr8:31150315-31168724	Control	prmt5_KD	OK	58.0495	42.9209	-0.435604	-1.86077	0.02595	0.0464924	yes
Slc9a5	chr8:105348257-105369881	Control	prmt5_KD	OK	6.22806	4.60493	-0.435605	-2.01999	0.01995	0.0370482	yes
Sra1	chr18:36667186-36670311	Control	prmt5_KD	OK	32.9056	24.3221	-0.436064	-2.00035	0.01995	0.0370482	yes
Agfg2	chr5:137650853-137684693	Control	prmt5_KD	OK	22.2832	16.4671	-0.436369	-2.02917	0.01635	0.0310621	yes
Ctnna1	chr18:35118911-35254775	Control	prmt5_KD	OK	96.9637	71.6508	-0.436463	-2.0417	0.0164	0.031142	yes
Edc4	chr8:105880950-105893207	Control	prmt5_KD	OK	23.2795	17.1981	-0.436809	-2.07482	0.0156	0.0298052	yes
Mrpl36	chr13:73331008-73332178	Control	prmt5_KD	OK	52.7612	38.9773	-0.436844	-2.04425	0.01975	0.0367346	yes
Nop2	chr6:125131882-125144753	Control	prmt5_KD	OK	44.8539	33.1345	-0.436898	-2.07671	0.01615	0.0307316	yes
Fundc2	chrX:75382398-75397158	Control	prmt5_KD	OK	33.1382	24.4743	-0.437228	-2.07345	0.0143	0.0275761	yes
Gucd1	chr10:75506813-75517322	Control	prmt5_KD	OK	7.08895	5.23439	-0.437549	-1.97082	0.0231	0.0420181	yes
Opa3	chr7:19228388-19246817	Control	prmt5_KD	OK	18.715	13.8179	-0.437653	-2.04585	0.01785	0.0336302	yes
Sec24d	chr3:123267495-123365636	Control	prmt5_KD	OK	66.4269	49.037	-0.437897	-2.06874	0.01615	0.0307316	yes
Pip5k1c	chr10:81292971-81319974	Control	prmt5_KD	OK	18.9637	13.9986	-0.437957	-2.07085	0.01585	0.0302193	yes
Trappc6b	chr12:59043091-59061461	Control	prmt5_KD	OK	46.2196	34.1034	-0.438586	-2.06514	0.0184	0.034534	yes
Cwc27	chr13:104631326-104816953	Control	prmt5_KD	OK	14.7569	10.8837	-0.439219	-2.00882	0.02215	0.0406347	yes
Trappc5	chr8:3676476-3680921	Control	prmt5_KD	OK	22.3788	16.5026	-0.439441	-2.05921	0.0182	0.034224	yes
Pisd	chr5:32736313-32785626	Control	prmt5_KD	OK	26.7352	19.7123	-0.439641	-2.07312	0.01695	0.0320729	yes
Tprgl	chr4:154157484-154160684	Control	prmt5_KD	OK	19.6257	14.4658	-0.440095	-2.03832	0.0191	0.0357001	yes
Ccndbp1	chr2:121008407-121016912	Control	prmt5_KD	OK	19.5912	14.4338	-0.44075	-2.03073	0.0216	0.0397618	yes
Arpc2	chr1:74236549-74268213	Control	prmt5_KD	OK	326.121	240.191	-0.441223	-2.04024	0.02	0.0371235	yes
Cops7a	chr6:124958410-124965529	Control	prmt5_KD	OK	51.7178	38.0821	-0.441549	-2.07739	0.0147	0.0282781	yes
Dnajb12	chr10:59879590-59898016	Control	prmt5_KD	OK	12.9994	9.56834	-0.44211	-2.00189	0.02065	0.0382038	yes
Capn1	chr19:5988544-6018459	Control	prmt5_KD	OK	32.4928	23.9159	-0.442149	-2.09727	0.01405	0.027165	yes
Cyth1	chr11:118164165-118248592	Control	prmt5_KD	OK	8.01087	5.89595	-0.442234	-2.04236	0.01585	0.0302193	yes
Wars	chr12:108860029-108894174	Control	prmt5_KD	OK	107.053	78.7445	-0.443074	-2.07425	0.01565	0.0298814	yes
Dctn5	chr7:122133040-122149044	Control	prmt5_KD	OK	55.1133	40.5368	-0.443169	-2.09947	0.0151	0.0289531	yes
Hdhd2	chr18:76944114-76972171	Control	prmt5_KD	OK	16.7407	12.3089	-0.443658	-2.05165	0.01725	0.0325882	yes
Srebf2	chr15:82147268-82204960	Control	prmt5_KD	OK	54.4936	40.0662	-0.4437	-2.09591	0.0138	0.0267342	yes
Mknk2	chr10:80665329-80671976	Control	prmt5_KD	OK	59.8534	44.0067	-0.44371	-2.11154	0.0154	0.0294565	yes
Cdr2l	chr11:115381915-115396132	Control	prmt5_KD	OK	42.0618	30.9252	-0.443729	-2.1086	0.01565	0.0298814	yes
Spry2	chr14:105891946-105896819	Control	prmt5_KD	OK	17.3517	12.7557	-0.443931	-2.06226	0.01815	0.0341409	yes
Hnrnpm	chr17:33646232-33685458	Control	prmt5_KD	OK	173.706	127.671	-0.44421	-2.05177	0.01715	0.0324253	yes
0610037L13Rik	chr4:107889898-107897802	Control	prmt5_KD	OK	19.1241	14.0555	-0.444256	-2.04166	0.01915	0.0357539	yes
Eif2b5	chr16:20498816-20509325	Control	prmt5_KD	OK	38.332	28.1678	-0.444503	-2.10556	0.0142	0.0274191	yes
Ece1	chr4:137862236-137965229	Control	prmt5_KD	OK	21.6538	15.9094	-0.444745	-2.11024	0.01435	0.0276634	yes
Tm2d1	chr4:98355369-98383265	Control	prmt5_KD	OK	26.5845	19.5277	-0.445062	-2.02191	0.02115	0.0390126	yes
Pgam1	chr19:41911870-41918665	Control	prmt5_KD	OK	497.819	365.614	-0.445299	-2.0005	0.02015	0.0373667	yes
Clcn7	chr17:25133393-25162099	Control	prmt5_KD	OK	17.3207	12.7157	-0.445882	-2.10883	0.0146	0.0280949	yes
Arhgef17	chr7:100869745-100932161	Control	prmt5_KD	OK	11.8181	8.67602	-0.445893	-2.12156	0.0132	0.0256688	yes
Psmd3	chr11:98682553-98695978	Control	prmt5_KD	OK	122.954	90.2288	-0.446456	-2.10895	0.01505	0.028876	yes
Mrps31	chr8:22411339-22429665	Control	prmt5_KD	OK	21.5415	15.8079	-0.446474	-2.06461	0.0179	0.0337082	yes
Mrpl16	chr19:11770414-11774946	Control	prmt5_KD	OK	26.3467	19.3337	-0.446509	-2.04659	0.01995	0.0370482	yes
Coq9	chr8:94838416-94854895	Control	prmt5_KD	OK	22.7882	16.7218	-0.446556	-2.08014	0.0161	0.0306513	yes
Lrrfip2	chr9:111118110-111225668	Control	prmt5_KD	OK	15.9395	11.6952	-0.446689	-2.09243	0.0144	0.0277508	yes
Tpd52l2	chr2:181497141-181517962	Control	prmt5_KD	OK	35.277	25.881	-0.446838	-2.12546	0.01265	0.0247914	yes
Tpst1	chr5:130073325-130135733	Control	prmt5_KD	OK	34.5069	25.3141	-0.446942	-2.11994	0.01345	0.0260991	yes
Uprt	chrX:104482781-104506262	Control	prmt5_KD	OK	14.5207	10.6503	-0.447209	-1.94808	0.0243	0.0438963	yes
Lamc2	chr1:153122755-153186447	Control	prmt5_KD	OK	3.10013	2.27362	-0.447337	-1.98033	0.0224	0.040966	yes
Zkscan3	chr13:21387003-21402755	Control	prmt5_KD	OK	16.0852	11.7954	-0.447506	-2.098	0.01535	0.0293752	yes
Alas1	chr9:106233454-106247954	Control	prmt5_KD	OK	11.8754	8.70801	-0.447564	-2.06724	0.0153	0.0292842	yes
Atp5sl	chr7:25619413-25625550	Control	prmt5_KD	OK	7.48176	5.4856	-0.447729	-1.88467	0.0269	0.0479614	yes
Bri3bp	chr5:125441567-125460885	Control	prmt5_KD	OK	19.5312	14.3168	-0.448079	-2.1339	0.01335	0.0259306	yes
C1galt1c1	chrX:38630782-38635143	Control	prmt5_KD	OK	21.4681	15.7358	-0.448143	-2.06613	0.01835	0.0344676	yes
Actg1	chr11:120345689-120348484	Control	prmt5_KD	OK	966.581	708.489	-0.448145	-1.91371	0.0257	0.0460935	yes
Cmas	chr6:142756685-142775714	Control	prmt5_KD	OK	13.4145	9.82363	-0.449467	-2.03717	0.0184	0.034534	yes
Tbl3	chr17:24700652-24707653	Control	prmt5_KD	OK	29.5145	21.6088	-0.449805	-2.12693	0.01505	0.028876	yes
Cry2	chr2:92403646-92434069	Control	prmt5_KD	OK	9.95802	7.29017	-0.449905	-2.05801	0.01685	0.0319246	yes
Cbx2	chr11:119023028-119031270	Control	prmt5_KD	OK	6.76914	4.95491	-0.450114	-2.05357	0.0186	0.0348706	yes
Smurf1	chr5:144876494-144965830	Control	prmt5_KD	OK	54.4187	39.8322	-0.450165	-2.10088	0.0151	0.0289531	yes
Gpr137b-ps	chr13:12614064-12650395	Control	prmt5_KD	OK	20.2673	14.8323	-0.450415	-2.12582	0.0138	0.0267342	yes
Plgrkt	chr19:29348676-29361871	Control	prmt5_KD	OK	30.5222	22.3326	-0.450708	-2.04031	0.0189	0.0353768	yes
Arrb2	chr11:70432579-70440828	Control	prmt5_KD	OK	19.7731	14.4549	-0.451976	-2.10224	0.01415	0.0273315	yes
Rsu1	chr2:13076966-13271415	Control	prmt5_KD	OK	105.866	77.3804	-0.452206	-2.14994	0.01405	0.027165	yes
Tatdn2	chr6:113697498-113711068	Control	prmt5_KD	OK	18.8825	13.7996	-0.452417	-2.12511	0.0139	0.0269191	yes
Hscb	chr5:110829069-110839777	Control	prmt5_KD	OK	18.496	13.5168	-0.452459	-1.96	0.02365	0.0428929	yes
Lap3	chr5:45493373-45512691	Control	prmt5_KD	OK	85.6145	62.5657	-0.452483	-2.15014	0.01345	0.0260991	yes
Rnf34	chr5:122850187-122868945	Control	prmt5_KD	OK	17.6901	12.9243	-0.452851	-2.09503	0.0151	0.0289531	yes
Rps6kb2	chr19:4156976-4163245	Control	prmt5_KD	OK	12.7384	9.30556	-0.453021	-2.02008	0.02005	0.0371988	yes
Glul	chr1:153899925-153909723	Control	prmt5_KD	OK	80.1635	58.5516	-0.453237	-2.1444	0.0124	0.0243378	yes
Dirc2	chr16:35694902-35769356	Control	prmt5_KD	OK	9.59378	7.00705	-0.453293	-2.1225	0.01515	0.0290396	yes
Rnase4	chr14:51091076-51106151	Control	prmt5_KD	OK	13.5664	9.90459	-0.453873	-1.95908	0.0211	0.0389325	yes
Usp27x	chrX:7372590-7375830	Control	prmt5_KD	OK	3.44922	2.51799	-0.453996	-1.941	0.02415	0.0436788	yes
D17H6S53E	chr17:35126401-35128855	Control	prmt5_KD	OK	5.0047	3.65303	-0.454189	-1.92631	0.0264	0.047184	yes
Rabepk	chr2:34778665-34799912	Control	prmt5_KD	OK	19.3671	14.1361	-0.454223	-2.10824	0.01585	0.0302193	yes
Aco2	chr15:81872462-81926213	Control	prmt5_KD	OK	96.2594	70.2455	-0.454521	-2.0356	0.0157	0.029972	yes
Tmbim6	chr15:99392946-99410049	Control	prmt5_KD	OK	113.917	83.1063	-0.45495	-2.14905	0.0108	0.0215343	yes
Fbxl18	chr5:142871788-142895238	Control	prmt5_KD	OK	7.81248	5.69922	-0.455016	-2.0514	0.0181	0.0340631	yes
Tmem201	chr4:149715374-149738068	Control	prmt5_KD	OK	9.44193	6.88651	-0.455308	-2.12236	0.0133	0.025842	yes
Agpat3	chr10:78271562-78351700	Control	prmt5_KD	OK	34.4081	25.0951	-0.455346	-2.16484	0.0129	0.0251518	yes
Cdk5rap3	chr11:96907785-96916481	Control	prmt5_KD	OK	13.2362	9.65324	-0.455405	-2.07238	0.01725	0.0325882	yes
Rad51	chr2:119112816-119136070	Control	prmt5_KD	OK	32.3674	23.6017	-0.455647	-2.15105	0.013	0.0253175	yes
Lsm6	chr8:78804867-78821152	Control	prmt5_KD	OK	17.2636	12.5816	-0.456416	-2.13994	0.0126	0.0247016	yes
Gsn	chr2:35256358-35307902	Control	prmt5_KD	OK	147.343	107.379	-0.456471	-2.12336	0.01485	0.0285387	yes
Mgat4b	chr11:50225334-50235103	Control	prmt5_KD	OK	52.0092	37.8988	-0.456615	-2.17298	0.01205	0.023718	yes
Rbm15	chr3:107326109-107333289	Control	prmt5_KD	OK	8.31244	6.05641	-0.456809	-2.09461	0.01705	0.0322517	yes
Pinx1	chr14:63860311-63919859	Control	prmt5_KD	OK	16.1579	11.7707	-0.457038	-2.05358	0.01765	0.0332746	yes
Stard4	chr18:33201420-33213816	Control	prmt5_KD	OK	18.2967	13.3284	-0.457081	-2.14564	0.0153	0.0292842	yes
Tmem55b	chr14:50924948-50930849	Control	prmt5_KD	OK	54.5248	39.7004	-0.457761	-1.97469	0.01915	0.0357539	yes
Scarb1	chr5:125277086-125341094	Control	prmt5_KD	OK	51.8994	37.7641	-0.458703	-2.17592	0.0104	0.0208106	yes
Tmem173	chr18:35733677-35740554	Control	prmt5_KD	OK	16.4463	11.9599	-0.459557	-2.13126	0.0133	0.025842	yes
Btf3	chr13:98309896-98317006	Control	prmt5_KD	OK	835.658	607.467	-0.460107	-2.08037	0.01485	0.0285387	yes
Gpatch11	chr17:78835515-78848308	Control	prmt5_KD	OK	7.4471	5.41303	-0.460244	-2.12752	0.0161	0.0306513	yes
Ralb	chr1:119470304-119504782	Control	prmt5_KD	OK	64.6662	46.9979	-0.460416	-2.19076	0.01215	0.0238869	yes
Ampd2	chr3:108074061-108086666	Control	prmt5_KD	OK	42.194	30.663	-0.460538	-2.1785	0.01145	0.0227075	yes
Mcc	chr18:44425059-44812182	Control	prmt5_KD	OK	18.8029	13.6606	-0.460931	-2.14747	0.0113	0.0224289	yes
Ogdhl	chr14:32322018-32347820	Control	prmt5_KD	OK	16.4677	11.962	-0.461183	-2.17468	0.0128	0.0250189	yes
Sash1	chr10:8722218-8886070	Control	prmt5_KD	OK	2.66778	1.93774	-0.461268	-2.06581	0.01935	0.0360874	yes
Pnpla6	chr8:3515383-3544267	Control	prmt5_KD	OK	3.20303	2.32615	-0.461493	-2.02969	0.0181	0.0340631	yes
Zfyve27	chr19:42170566-42194592	Control	prmt5_KD	OK	7.04703	5.1174	-0.461605	-2.14277	0.0124	0.0243378	yes
Rara	chr11:98937695-98974942	Control	prmt5_KD	OK	16.218	11.7749	-0.461882	-2.18198	0.01095	0.0218002	yes
2610034B18Rik	chr7:79925358-79935264	Control	prmt5_KD	OK	32.722	23.7518	-0.462224	-2.18587	0.01225	0.0240715	yes
Smyd5	chr6:85431975-85446429	Control	prmt5_KD	OK	26.1367	18.9663	-0.462639	-2.18643	0.0115	0.0227913	yes
Dvl2	chr11:70000625-70010109	Control	prmt5_KD	OK	25.2975	18.3557	-0.462765	-2.19056	0.01025	0.0205523	yes
Ndufa4	chr6:11900372-11907446	Control	prmt5_KD	OK	410.331	297.657	-0.463137	-2.19202	0.01205	0.023718	yes
Cflar	chr1:58711507-58759203	Control	prmt5_KD	OK	31.0124	22.4931	-0.463364	-2.04356	0.0145	0.0279116	yes
Scpep1	chr11:88905927-88955442	Control	prmt5_KD	OK	216.068	156.698	-0.463504	-2.14848	0.01235	0.0242518	yes
Ngrn	chr7:80261214-80265378	Control	prmt5_KD	OK	29.6914	21.5288	-0.463781	-2.16471	0.01115	0.0221535	yes
Znhit3	chr11:84876312-84916356	Control	prmt5_KD	OK	15.581	11.2935	-0.464288	-1.95003	0.0229	0.0417251	yes
Snapc2	chr8:4253101-4256220	Control	prmt5_KD	OK	19.6353	14.2321	-0.464302	-2.13056	0.0151	0.0289531	yes
Yae1d1	chr13:17986639-17993351	Control	prmt5_KD	OK	12.2533	8.88008	-0.464528	-2.17278	0.01175	0.0232244	yes
Stk40	chr4:126103956-126141029	Control	prmt5_KD	OK	8.76231	6.34855	-0.464884	-2.13653	0.012	0.0236393	yes
B2m	chr2:122120107-122186189	Control	prmt5_KD	OK	1018.53	737.865	-0.465064	-2.09655	0.01585	0.0302193	yes
Gypc	chr18:32528319-32560034	Control	prmt5_KD	OK	22.274	16.1233	-0.466213	-2.18654	0.0116	0.0229625	yes
Gdpd5	chr7:99381548-99460984	Control	prmt5_KD	OK	8.16486	5.90979	-0.466321	-2.14627	0.01205	0.023718	yes
Actr1a	chr19:46376813-46395735	Control	prmt5_KD	OK	63.9719	46.2989	-0.466459	-2.21289	0.01095	0.0218002	yes
Nolc1	chr19:46075846-46085543	Control	prmt5_KD	OK	75.5888	54.7064	-0.466463	-2.18277	0.0123	0.0241576	yes
Dnmbp	chr19:43846818-43940198	Control	prmt5_KD	OK	11.2209	8.12009	-0.466617	-2.20128	0.01075	0.0214382	yes
Rassf8	chr6:145808382-145817584	Control	prmt5_KD	OK	12.1114	8.76374	-0.466752	-2.09903	0.014	0.0270861	yes
Snx15	chr19:6119403-6128215	Control	prmt5_KD	OK	12.1267	8.77286	-0.467065	-2.08082	0.01495	0.0287075	yes
Gm6644	chr6:34303929-34317489	Control	prmt5_KD	OK	85.001	61.4856	-0.467232	-2.0269	0.0188	0.0352008	yes
Exosc3	chr4:45316629-45320603	Control	prmt5_KD	OK	39.3953	28.4926	-0.467437	-2.17598	0.0132	0.0256688	yes
Smo	chr6:29735496-29761366	Control	prmt5_KD	OK	25.3077	18.3033	-0.467477	-2.21738	0.0092	0.0186306	yes
Ldhb	chr6:142490248-142507943	Control	prmt5_KD	OK	60.5256	43.7571	-0.46803	-2.21133	0.01015	0.0203795	yes
Psmg1	chr16:95979934-95990903	Control	prmt5_KD	OK	33.0091	23.8588	-0.468344	-2.15259	0.011	0.0218961	yes
Bmp1	chr14:70474554-70520260	Control	prmt5_KD	OK	17.5354	12.6737	-0.468429	-2.20994	0.0094	0.019003	yes
Mmab	chr5:114431033-114444027	Control	prmt5_KD	OK	8.26672	5.97398	-0.468624	-2.13506	0.0144	0.0277508	yes
Tango6	chr8:106683067-106851439	Control	prmt5_KD	OK	4.60691	3.32894	-0.468737	-2.10557	0.0154	0.0294565	yes
Coasy	chr11:101082624-101086619	Control	prmt5_KD	OK	20.1178	14.5313	-0.469302	-2.19832	0.01085	0.021623	yes
Atp6v0e	chr17:26676395-26699646	Control	prmt5_KD	OK	157.529	113.74	-0.469887	-2.22351	0.01065	0.0212748	yes
Tbc1d22b	chr17:29549801-29606808	Control	prmt5_KD	OK	7.83777	5.65638	-0.470565	-2.15744	0.0111	0.022069	yes
Cct3	chr3:88297134-88321766	Control	prmt5_KD	OK	375.884	271.268	-0.470567	-2.13504	0.01335	0.0259306	yes
Prx	chr7:27499323-27520041	Control	prmt5_KD	OK	2.23991	1.61637	-0.470685	-2.00026	0.0199	0.0369786	yes
Sipa1l3	chr7:29320377-29505460	Control	prmt5_KD	OK	13.2069	9.52503	-0.471491	-2.23334	0.0093	0.0188169	yes
Clip2	chr5:134489382-134552434	Control	prmt5_KD	OK	17.0757	12.3101	-0.472104	-2.24099	0.00965	0.019455	yes
Ttf1	chr2:29060262-29087650	Control	prmt5_KD	OK	8.09197	5.83317	-0.47221	-2.19068	0.01215	0.0238869	yes
Klhl8	chr5:103862049-103911229	Control	prmt5_KD	OK	2.94256	2.12112	-0.472247	-1.97241	0.02275	0.0415031	yes
Cd276	chr9:58524299-58540940	Control	prmt5_KD	OK	20.8308	15.0151	-0.472309	-2.22792	0.0096	0.0193675	yes
Got2	chr8:95864136-95888365	Control	prmt5_KD	OK	217.006	156.372	-0.472753	-2.1859	0.01055	0.0210964	yes
Fbxl8	chr8:105264647-105269326	Control	prmt5_KD	OK	5.27944	3.80412	-0.472823	-1.9863	0.02105	0.0388524	yes
Sqstm1	chr11:50200151-50210820	Control	prmt5_KD	OK	507.704	365.827	-0.472827	-2.11749	0.01505	0.028876	yes
Cep164	chr9:45766945-45828638	Control	prmt5_KD	OK	11.0643	7.96997	-0.473261	-2.2342	0.00955	0.0192765	yes
Gramd1a	chr7:31130126-31151050	Control	prmt5_KD	OK	32.4619	23.3771	-0.473656	-2.24442	0.0083	0.0169948	yes
Ostc	chr3:130695916-130709444	Control	prmt5_KD	OK	112.576	81.0462	-0.474088	-2.24726	0.00925	0.018719	yes
Grb14	chr2:64912481-65022766	Control	prmt5_KD	OK	8.07846	5.81457	-0.474409	-2.08742	0.016	0.0304905	yes
Glo1	chr17:30592861-30612659	Control	prmt5_KD	OK	94.0972	67.7191	-0.474589	-2.17399	0.01215	0.0238869	yes
Cep104	chr4:153975560-154007225	Control	prmt5_KD	OK	10.7451	7.73132	-0.474897	-2.20477	0.0119	0.0234697	yes
Atp8b2	chr3:89939480-89963332	Control	prmt5_KD	OK	30.295	21.7964	-0.474989	-2.25844	0.00915	0.018558	yes
Sf3b2	chr19:5273920-5295455	Control	prmt5_KD	OK	110.041	79.1359	-0.475636	-2.2288	0.0106	0.021182	yes
Rcc1	chr4:132331918-132345750	Control	prmt5_KD	OK	36.6649	26.3655	-0.475746	-2.26198	0.00765	0.0158148	yes
D5Ertd605e	chr5:147418619-147423044	Control	prmt5_KD	OK	15.2013	10.9276	-0.476221	-2.07608	0.01595	0.030405	yes
Psmd1	chr1:86064618-86139295	Control	prmt5_KD	OK	139.534	100.291	-0.476426	-2.20234	0.0103	0.020642	yes
Utp3	chr5:88554482-88556083	Control	prmt5_KD	OK	46.2828	33.2629	-0.476559	-2.2544	0.00865	0.0176471	yes
Max	chr12:76937268-76962248	Control	prmt5_KD	OK	50.2967	36.1394	-0.476893	-2.26956	0.0086	0.0175633	yes
Myo1e	chr9:70207349-70400067	Control	prmt5_KD	OK	13.399	9.62739	-0.476911	-2.25367	0.00905	0.0183868	yes
Maged2	chrX:150806420-150814339	Control	prmt5_KD	OK	22.3573	16.0631	-0.476994	-2.21602	0.0106	0.021182	yes
Pcbp1	chr6:86524496-86526165	Control	prmt5_KD	OK	172.858	124.192	-0.477005	-2.25277	0.0104	0.0208106	yes
Tbc1d24	chr17:24175430-24209387	Control	prmt5_KD	OK	1.36347	0.979565	-0.477068	-1.99588	0.0172	0.0325042	yes
Atp5a1	chr18:77773767-77782868	Control	prmt5_KD	OK	386.907	277.966	-0.47708	-2.13902	0.0158	0.0301581	yes
Aspscr1	chr11:120672972-120709446	Control	prmt5_KD	OK	30.8513	22.1644	-0.477085	-2.24	0.0087	0.0177307	yes
Plk1	chr7:122159436-122169875	Control	prmt5_KD	OK	70.6067	50.7165	-0.477349	-2.25507	0.0084	0.0171757	yes
Zc3h7b	chr15:81744847-81796269	Control	prmt5_KD	OK	17.3339	12.4487	-0.477603	-2.26593	0.0085	0.0173711	yes
Scamp2	chr9:57560943-57588798	Control	prmt5_KD	OK	22.0533	15.8359	-0.477796	-2.24576	0.00945	0.019091	yes
Pacs2	chr12:113014507-113074401	Control	prmt5_KD	OK	18.3803	13.1977	-0.477867	-2.28629	0.0073	0.0151817	yes
Ccdc86	chr19:10937159-10949266	Control	prmt5_KD	OK	12.3431	8.8621	-0.477986	-2.21483	0.0107	0.0213674	yes
Twf2	chr9:106203107-106215387	Control	prmt5_KD	OK	24.3464	17.4802	-0.477989	-2.21453	0.0119	0.0234697	yes
Atf4	chr15:80255183-80257545	Control	prmt5_KD	OK	332.592	238.753	-0.478238	-2.19571	0.0109	0.021719	yes
Ddr1	chr17:35681566-35704139	Control	prmt5_KD	OK	9.5343	6.84318	-0.478461	-2.23066	0.0096	0.0193675	yes
Pabpc4	chr4:123282910-123298835	Control	prmt5_KD	OK	155.625	111.68	-0.478711	-2.22474	0.0082	0.016825	yes
Wdr70	chr15:7873054-8099209	Control	prmt5_KD	OK	17.5948	12.6263	-0.478725	-2.22685	0.0113	0.0224289	yes
Dmap1	chr4:117674685-117682225	Control	prmt5_KD	OK	17.0164	12.2079	-0.479113	-2.17502	0.0127	0.0248687	yes
Arhgef10	chr8:14911662-15001085	Control	prmt5_KD	OK	12.2543	8.78975	-0.479389	-2.2568	0.0092	0.0186306	yes
Rps3a1	chr3:86137939-86142668	Control	prmt5_KD	OK	2673.8	1917.44	-0.479715	-2.00816	0.01775	0.0334471	yes
Micu1	chr10:59702562-59864134	Control	prmt5_KD	OK	38.4148	27.5439	-0.479932	-2.27282	0.00925	0.018719	yes
Mrpl38	chr11:116131816-116138868	Control	prmt5_KD	OK	53.6971	38.4753	-0.480912	-2.27543	0.0088	0.0179159	yes
Pdcd7	chr9:65346067-65359643	Control	prmt5_KD	OK	4.71187	3.37371	-0.481966	-2.06129	0.01695	0.0320729	yes
Imp4	chr1:34439828-34445747	Control	prmt5_KD	OK	33.6268	24.0763	-0.482	-2.28143	0.0088	0.0179159	yes
Vac14	chr8:110618637-110720398	Control	prmt5_KD	OK	24.7984	17.7513	-0.482323	-2.28184	0.00865	0.0176471	yes
Vrk3	chr7:44748628-44777514	Control	prmt5_KD	OK	16.6956	11.951	-0.482341	-2.21469	0.0103	0.020642	yes
Mphosph6	chr8:117791644-117801929	Control	prmt5_KD	OK	33.8006	24.191	-0.482576	-2.23183	0.00985	0.0198244	yes
Chmp3	chr6:71543853-71581574	Control	prmt5_KD	OK	37.2006	26.616	-0.483036	-2.28928	0.0081	0.0166488	yes
Bzw2	chr12:36091834-36156825	Control	prmt5_KD	OK	83.1739	59.505	-0.483119	-2.29873	0.0087	0.0177307	yes
Dync1li1	chr9:114688830-114723777	Control	prmt5_KD	OK	39.9379	28.5697	-0.483272	-2.28702	0.0066	0.01389	yes
Ube2f	chr1:91250318-91286025	Control	prmt5_KD	OK	51.1137	36.5638	-0.483294	-2.28393	0.00805	0.0165605	yes
Camk1	chr6:113326975-113343922	Control	prmt5_KD	OK	50.7176	36.2771	-0.483427	-2.11264	0.0139	0.0269191	yes
Upf3a	chr8:13785614-13798537	Control	prmt5_KD	OK	27.5752	19.7232	-0.483475	-2.24916	0.01055	0.0210964	yes
Pycr1	chr11:120635711-120643670	Control	prmt5_KD	OK	5.20029	3.71909	-0.483643	-2.12104	0.0145	0.0279116	yes
Gdi1	chrX:74305011-74311867	Control	prmt5_KD	OK	51.2857	36.6748	-0.483767	-2.30336	0.0078	0.0160911	yes
Pla2g6	chr15:79286227-79328371	Control	prmt5_KD	OK	4.85982	3.47507	-0.483859	-2.12977	0.0135	0.0261875	yes
Arglu1	chr8:8666575-8690537	Control	prmt5_KD	OK	48.6952	34.8143	-0.4841	-2.29121	0.00675	0.0141602	yes
Zfp516	chr18:82910878-83005314	Control	prmt5_KD	OK	9.06528	6.48115	-0.484101	-2.29425	0.00735	0.0152723	yes
Glrx2	chr1:143739348-143749678	Control	prmt5_KD	OK	5.89967	4.21656	-0.48457	-2.18387	0.0106	0.021182	yes
Smarca4	chr9:21616168-21704230	Control	prmt5_KD	OK	13.2088	9.43963	-0.484699	-2.27936	0.00725	0.0150964	yes
Srprb	chr9:103188032-103202065	Control	prmt5_KD	OK	44.4788	31.7838	-0.484825	-2.30613	0.00865	0.0176471	yes
Irgq	chr7:24530647-24538600	Control	prmt5_KD	OK	4.29974	3.07231	-0.484927	-2.22044	0.0112	0.0222454	yes
Dazap2	chr15:100615661-100620761	Control	prmt5_KD	OK	123.809	88.4632	-0.484965	-2.30369	0.00875	0.0178295	yes
Sdc1	chr12:8771395-8793687	Control	prmt5_KD	OK	54.2007	38.7231	-0.485116	-2.30635	0.0076	0.0157197	yes
Ccm2	chr11:6546886-6596761	Control	prmt5_KD	OK	32.5673	23.2569	-0.485767	-2.27926	0.00635	0.0134214	yes
Sec11a	chr7:80915378-80947550	Control	prmt5_KD	OK	67.2615	48.0208	-0.486122	-2.2954	0.00915	0.018558	yes
Dusp12	chr1:170874187-170885540	Control	prmt5_KD	OK	29.1876	20.836	-0.486275	-2.26322	0.0098	0.0197338	yes
Ctdnep1	chr11:69968225-69990600	Control	prmt5_KD	OK	87.0605	62.1476	-0.486318	-1.98127	0.02005	0.0371988	yes
Ppic	chr18:53406340-53418007	Control	prmt5_KD	OK	81.6754	58.3034	-0.486323	-2.30086	0.0081	0.0166488	yes
Pcyox1l	chr18:61696836-61707635	Control	prmt5_KD	OK	12.9141	9.21832	-0.486369	-2.2161	0.01005	0.0201993	yes
Syngr2	chr11:117809666-117814286	Control	prmt5_KD	OK	71.2672	50.864	-0.486593	-2.30894	0.0071	0.0148259	yes
Nxt1	chr2:148672614-148676026	Control	prmt5_KD	OK	54.7897	39.0983	-0.486797	-2.27354	0.0092	0.0186306	yes
Rrs1	chr1:9545407-9547455	Control	prmt5_KD	OK	69.2838	49.436	-0.486956	-2.31857	0.00795	0.0163633	yes
Ddx39	chr8:83715176-83741311	Control	prmt5_KD	OK	100.021	71.3309	-0.487705	-2.3044	0.0068	0.0142575	yes
Tango2	chr16:18300824-18343932	Control	prmt5_KD	OK	15.969	11.3857	-0.488052	-2.21063	0.0074	0.0153653	yes
Ncs1	chr2:31245922-31295471	Control	prmt5_KD	OK	41.9493	29.9075	-0.488138	-2.32053	0.00815	0.0167399	yes
Pccb	chr9:100982037-101034875	Control	prmt5_KD	OK	9.82589	7.00369	-0.488473	-2.20855	0.01185	0.0233907	yes
Mrps10	chr17:47368886-47378679	Control	prmt5_KD	OK	51.9681	37.0284	-0.488995	-2.29006	0.0075	0.0155483	yes
Kctd5	chr17:24047719-24073485	Control	prmt5_KD	OK	23.4889	16.7336	-0.489234	-2.30654	0.00825	0.0169159	yes
Ap5z1	chr5:142463930-142478715	Control	prmt5_KD	OK	7.23537	5.15419	-0.489321	-2.24113	0.01165	0.0230537	yes
Ccnb2	chr9:70407688-70421554	Control	prmt5_KD	OK	59.0661	42.0699	-0.489543	-2.30944	0.0075	0.0155483	yes
Sart3	chr5:113742445-113771649	Control	prmt5_KD	OK	19.424	13.8314	-0.489894	-2.31713	0.0072	0.0150082	yes
Ranbp10	chr8:105768307-105827350	Control	prmt5_KD	OK	14.3839	10.2424	-0.489901	-2.31921	0.00865	0.0176471	yes
Mdh2	chr5:135778648-135790386	Control	prmt5_KD	OK	609.265	433.795	-0.490056	-2.221	0.00945	0.019091	yes
Rnf141	chr7:110816534-110844381	Control	prmt5_KD	OK	21.804	15.5216	-0.490313	-2.18905	0.01175	0.0232244	yes
Nmnat2	chr1:152955100-153119261	Control	prmt5_KD	OK	8.21651	5.84877	-0.490394	-2.2795	0.00915	0.018558	yes
Psmd11	chr11:80428614-80472133	Control	prmt5_KD	OK	112.109	79.7735	-0.490916	-2.3375	0.00695	0.0145513	yes
Kctd20	chr17:28953215-28967937	Control	prmt5_KD	OK	20.6419	14.688	-0.490939	-2.30573	0.0072	0.0150082	yes
Rab43	chr6:87788852-87812164	Control	prmt5_KD	OK	8.08146	5.74933	-0.491223	-2.30538	0.00725	0.0150964	yes
2610001J05Rik	chr6:13869073-13871483	Control	prmt5_KD	OK	37.2955	26.5242	-0.491693	-2.31068	0.00755	0.01563	yes
Sbk1	chr7:126272618-126294999	Control	prmt5_KD	OK	3.66976	2.60908	-0.492142	-2.15934	0.01275	0.0249294	yes
Psph	chr5:129765557-129787253	Control	prmt5_KD	OK	99.5672	70.7845	-0.492237	-2.34319	0.00665	0.0139753	yes
Ypel5	chr17:72836703-72851195	Control	prmt5_KD	OK	30.3323	21.5593	-0.492546	-2.3318	0.0064	0.0135125	yes
Pef1	chr4:130107555-130128134	Control	prmt5_KD	OK	18.388	13.0657	-0.492984	-2.25801	0.00915	0.018558	yes
Tmem143	chr7:45897068-45917413	Control	prmt5_KD	OK	3.67815	2.61281	-0.493382	-2.00842	0.01995	0.0370482	yes
Pla2g15	chr8:106150398-106164715	Control	prmt5_KD	OK	10.7103	7.6076	-0.493489	-2.26853	0.01	0.0201057	yes
Bag2	chr1:33745483-33757750	Control	prmt5_KD	OK	39.4278	28.0002	-0.493776	-2.33157	0.00705	0.0147346	yes
Smg5	chr3:88336259-88362337	Control	prmt5_KD	OK	51.6633	36.683	-0.494028	-2.33839	0.0079	0.0162774	yes
Dync2li1	chr17:84626498-84655564	Control	prmt5_KD	OK	5.30644	3.76775	-0.494039	-1.96145	0.02635	0.0471303	yes
Mtfr1l	chr4:134525554-134535387	Control	prmt5_KD	OK	37.3748	26.5225	-0.494848	-2.32658	0.0073	0.0151817	yes
Man2b1	chr8:85083268-85098739	Control	prmt5_KD	OK	26.4614	18.777	-0.494926	-2.35272	0.0074	0.0153653	yes
Evi5l	chr8:4166566-4193701	Control	prmt5_KD	OK	5.6156	3.98481	-0.494929	-2.02645	0.0187	0.0350191	yes
Myc	chr15:61985340-61990361	Control	prmt5_KD	OK	92.797	65.8419	-0.495073	-2.37405	0.00575	0.0123143	yes
Tenc1	chr15:102102987-102116401	Control	prmt5_KD	OK	19.0034	13.4831	-0.495107	-2.3441	0.00805	0.0165605	yes
Lypla2	chr4:135968224-135972594	Control	prmt5_KD	OK	27.6398	19.6067	-0.495398	-2.31614	0.00795	0.0163633	yes
Bcas2	chr3:103171710-103179154	Control	prmt5_KD	OK	126.262	89.5609	-0.495481	-2.35483	0.0073	0.0151817	yes
Ip6k2	chr9:108795993-108806333	Control	prmt5_KD	OK	32.3761	22.9623	-0.495666	-2.33724	0.0058	0.0124101	yes
Atxn2l	chr7:126491707-126503302	Control	prmt5_KD	OK	82.5991	58.5786	-0.495752	-2.33006	0.00695	0.0145513	yes
Nfic	chr10:81396190-81427173	Control	prmt5_KD	OK	34.4263	24.4007	-0.49659	-2.36344	0.0056	0.012028	yes
Ube2q1	chr3:89773608-89783997	Control	prmt5_KD	OK	63.8008	45.2189	-0.496649	-2.3642	0.0065	0.0137016	yes
Gba	chr3:89202927-89208681	Control	prmt5_KD	OK	62.098	44.0103	-0.496705	-2.36856	0.0046	0.0101215	yes
Polr3gl	chr3:96577873-96594158	Control	prmt5_KD	OK	4.68677	3.3215	-0.496761	-1.95008	0.0241	0.0436018	yes
Gpi1	chr7:34201326-34230336	Control	prmt5_KD	OK	377.482	267.468	-0.497043	-2.20843	0.0111	0.022069	yes
Sema4c	chr1:36548639-36558381	Control	prmt5_KD	OK	5.3637	3.80019	-0.497155	-2.23614	0.0092	0.0186306	yes
Vkorc1	chr7:127893062-127895617	Control	prmt5_KD	OK	20.8548	14.7723	-0.497482	-2.15321	0.01505	0.028876	yes
Rcn1	chr2:105385947-105399319	Control	prmt5_KD	OK	45.7876	32.4303	-0.497615	-2.36692	0.0052	0.0112714	yes
Fam131b	chr6:42315304-42324640	Control	prmt5_KD	OK	2.41683	1.71144	-0.497908	-2.08713	0.01525	0.0292028	yes
Mapk14	chr17:28691341-28748405	Control	prmt5_KD	OK	5.75866	4.07653	-0.498392	-2.22601	0.00975	0.0196399	yes
Tapbp	chr17:33919477-33929290	Control	prmt5_KD	OK	35.9392	25.4404	-0.498436	-2.36957	0.0059	0.0125852	yes
Tyw1	chr5:130255618-130341567	Control	prmt5_KD	OK	15.6672	11.0893	-0.498586	-2.33294	0.0059	0.0125852	yes
Ube2i	chr17:25260510-25275528	Control	prmt5_KD	OK	169.505	119.946	-0.498933	-2.30387	0.00685	0.0143572	yes
Ypel3	chr7:126776974-126780514	Control	prmt5_KD	OK	12.4283	8.79402	-0.499035	-2.11858	0.01585	0.0302193	yes
Fchsd1	chr18:37955558-37969731	Control	prmt5_KD	OK	2.41059	1.70459	-0.499964	-2.11042	0.01415	0.0273315	yes
Mlycd	chr8:119394891-119411088	Control	prmt5_KD	OK	2.81946	1.99318	-0.500349	-1.94592	0.02585	0.0463203	yes
A330074K22Rik	chr8:120204433-120228230	Control	prmt5_KD	OK	2.35158	1.66238	-0.500377	-1.94771	0.02625	0.0469728	yes
Hdac4	chr1:91932748-92148393	Control	prmt5_KD	OK	6.42424	4.54111	-0.500481	-2.26644	0.0097	0.0195492	yes
Ftsj1	chrX:8238667-8252406	Control	prmt5_KD	OK	11.4285	8.07608	-0.500908	-2.33429	0.007	0.0146456	yes
Eif4a3	chr11:119288362-119300043	Control	prmt5_KD	OK	153.615	108.548	-0.500981	-2.37914	0.006	0.0127685	yes
Stard3nl	chr13:19357675-19395752	Control	prmt5_KD	OK	36.3156	25.6594	-0.501099	-2.34397	0.0078	0.0160911	yes
Dtnb	chr12:3572390-3781398	Control	prmt5_KD	OK	15.7672	11.1382	-0.50141	-2.3201	0.00695	0.0145513	yes
Ndufa9	chr6:126821862-126849144	Control	prmt5_KD	OK	73.3511	51.7902	-0.502138	-2.37443	0.00635	0.0134214	yes
Tpm3	chr3:90072650-90100902	Control	prmt5_KD	OK	425.547	300.462	-0.502138	-2.24708	0.00885	0.0180115	yes
Cpsf1	chr15:76576358-76607591	Control	prmt5_KD	OK	27.5217	19.421	-0.502952	-2.24098	0.00755	0.01563	yes
Hnrnpa0	chr13:58125878-58128556	Control	prmt5_KD	OK	130.49	92.0807	-0.50297	-2.36096	0.0067	0.0140679	yes
Sae1	chr7:16320235-16387896	Control	prmt5_KD	OK	141.613	99.9121	-0.503217	-2.36026	0.0055	0.0118326	yes
Tmem192	chr8:64947184-64969037	Control	prmt5_KD	OK	40.2174	28.3739	-0.503257	-2.35182	0.0057	0.0122227	yes
Kdm8	chr7:125444619-125462268	Control	prmt5_KD	OK	2.57579	1.81599	-0.504258	-1.98321	0.0239	0.0432798	yes
Rpa3	chr6:8255935-8259141	Control	prmt5_KD	OK	63.2782	44.608	-0.504405	-2.31702	0.00815	0.0167399	yes
Ilvbl	chr10:78574499-78584502	Control	prmt5_KD	OK	12.4751	8.79344	-0.504552	-2.31779	0.00765	0.0158148	yes
Peo1	chr19:45006557-45012762	Control	prmt5_KD	OK	8.8601	6.24425	-0.504795	-2.32951	0.00865	0.0176471	yes
Rfx1	chr8:84066835-84096992	Control	prmt5_KD	OK	7.06195	4.97627	-0.505001	-2.32481	0.0063	0.0133348	yes
Rnf25	chr1:74593751-74601397	Control	prmt5_KD	OK	21.3843	15.068	-0.50506	-2.32365	0.00665	0.0139753	yes
Gtf2ird1	chr5:134357660-134456716	Control	prmt5_KD	OK	15.6681	11.0392	-0.50519	-2.33943	0.0067	0.0140679	yes
Setd1a	chr7:127777388-127800119	Control	prmt5_KD	OK	23.35	16.4512	-0.505228	-2.40437	0.0054	0.0116514	yes
Dtwd2	chr18:49696144-49755601	Control	prmt5_KD	OK	2.23947	1.57719	-0.505796	-2.01676	0.0191	0.0357001	yes
Odf2	chr2:29889719-29931746	Control	prmt5_KD	OK	29.0693	20.4725	-0.505807	-2.32594	0.00585	0.0124944	yes
Slc25a22	chr7:141429748-141437874	Control	prmt5_KD	OK	18.2719	12.8668	-0.505976	-2.37087	0.006	0.0127685	yes
Tbc1d13	chr2:30133870-30152013	Control	prmt5_KD	OK	18.3091	12.8909	-0.506204	-2.39059	0.0063	0.0133348	yes
Zfp61	chr7:24291045-24299549	Control	prmt5_KD	OK	10.0549	7.07837	-0.506415	-2.29567	0.0084	0.0171757	yes
Crebbp	chr16:4084047-4213404	Control	prmt5_KD	OK	21.6969	15.2733	-0.506475	-2.39847	0.00585	0.0124944	yes
Anxa7	chr14:20455260-20480133	Control	prmt5_KD	OK	48.8604	34.3667	-0.507655	-2.40418	0.0048	0.0105067	yes
Bicd2	chr13:49341548-49387026	Control	prmt5_KD	OK	21.7602	15.3011	-0.508055	-2.40718	0.00455	0.0100227	yes
Wsb2	chr5:117357304-117378589	Control	prmt5_KD	OK	48.2804	33.9458	-0.508202	-2.41288	0.00515	0.0111795	yes
Tnrc18	chr5:142724604-142817387	Control	prmt5_KD	OK	20.8293	14.6437	-0.508336	-2.3826	0.00555	0.0119336	yes
Lsm2	chr17:34981853-34985893	Control	prmt5_KD	OK	58.0405	40.7975	-0.508578	-2.37791	0.0067	0.0140679	yes
Vamp4	chr1:162570827-162599078	Control	prmt5_KD	OK	11.2831	7.92898	-0.50895	-2.33468	0.0079	0.0162774	yes
Dip2a	chr10:76263048-76345291	Control	prmt5_KD	OK	19.4576	13.6696	-0.50936	-2.42443	0.00585	0.0124944	yes
Hoxb3	chr11:96323125-96347930	Control	prmt5_KD	OK	1.37588	0.966409	-0.509646	-1.90221	0.0278	0.049372	yes
Lepre1	chr4:119232914-119248977	Control	prmt5_KD	OK	18.3246	12.8678	-0.510012	-2.39695	0.0049	0.0106998	yes
Ndufa10	chr1:92439718-92473758	Control	prmt5_KD	OK	134.157	94.177	-0.510472	-2.42256	0.00445	0.00983184	yes
Txnl4b	chr8:109565985-109574051	Control	prmt5_KD	OK	6.48483	4.55183	-0.510622	-2.17908	0.0115	0.0227913	yes
Gpr107	chr2:31152315-31216567	Control	prmt5_KD	OK	13.949	9.79036	-0.510727	-2.40513	0.00585	0.0124944	yes
Dpy30	chr17:74299473-74323944	Control	prmt5_KD	OK	121.133	85.0172	-0.510762	-2.40597	0.0053	0.0114587	yes
Ndufc2	chr7:97400002-97407800	Control	prmt5_KD	OK	184.257	129.318	-0.510793	-2.41604	0.00605	0.0128564	yes
Zfp180	chr7:24081896-24107708	Control	prmt5_KD	OK	11.2966	7.9274	-0.510975	-2.36378	0.00635	0.0134214	yes
Mapre2	chr18:23752332-23893861	Control	prmt5_KD	OK	25.3303	17.7746	-0.511042	-2.4272	0.00465	0.0102201	yes
Naca	chr10:128035345-128048637	Control	prmt5_KD	OK	871.206	611.269	-0.511207	-2.27178	0.01035	0.0207246	yes
Fcf1	chr12:84970929-84983303	Control	prmt5_KD	OK	92.4323	64.839	-0.511536	-2.40874	0.0058	0.0124101	yes
Zmym3	chrX:101404383-101420685	Control	prmt5_KD	OK	10.2719	7.2007	-0.512499	-1.99191	0.022	0.0404224	yes
Exoc3l4	chr12:111417429-111431680	Control	prmt5_KD	OK	5.25252	3.68158	-0.512684	-2.25196	0.00795	0.0163633	yes
Nars	chr18:64499646-64516557	Control	prmt5_KD	OK	189.851	133.034	-0.513075	-2.35269	0.00605	0.0128564	yes
Gtse1	chr15:85859706-85876573	Control	prmt5_KD	OK	14.3492	10.0535	-0.513275	-2.38348	0.00555	0.0119336	yes
Yars2	chr16:16302964-16309640	Control	prmt5_KD	OK	16.2924	11.4128	-0.51355	-2.33209	0.00655	0.0137922	yes
Rnmtl1	chr11:76243735-76250622	Control	prmt5_KD	OK	7.07969	4.95928	-0.513554	-2.15915	0.0123	0.0241576	yes
Gfod1	chr13:43195518-43304172	Control	prmt5_KD	OK	9.82788	6.88431	-0.513568	-2.42137	0.00565	0.0121221	yes
Higd1a	chr9:121848559-121858000	Control	prmt5_KD	OK	31.0439	21.7449	-0.513633	-2.41778	0.0055	0.0118326	yes
Itpr3	chr17:27057303-27122223	Control	prmt5_KD	OK	35.0023	24.5124	-0.513936	-2.41911	0.00455	0.0100227	yes
Ephb2	chr4:136653609-136836011	Control	prmt5_KD	OK	7.2593	5.08365	-0.513966	-2.40561	0.005	0.01089	yes
Rhebl1	chr15:98877759-98881414	Control	prmt5_KD	OK	6.32699	4.43059	-0.51402	-2.05052	0.01715	0.0324253	yes
Dph2	chr4:117888642-117892003	Control	prmt5_KD	OK	12.1873	8.53344	-0.51418	-2.36982	0.0062	0.0131491	yes
Irx5	chr8:92357795-92361456	Control	prmt5_KD	OK	8.80318	6.16322	-0.51434	-2.31575	0.00785	0.0161914	yes
Wbscr16	chr5:134148057-134176767	Control	prmt5_KD	OK	15.2422	10.6705	-0.514454	-2.386	0.006	0.0127685	yes
Rit1	chr3:88716853-88731048	Control	prmt5_KD	OK	33.1332	23.1942	-0.514511	-2.41568	0.005	0.01089	yes
Ndufb5	chr3:32737062-32751559	Control	prmt5_KD	OK	159.768	111.797	-0.515093	-2.44097	0.00405	0.00902926	yes
Ccdc53	chr10:88201096-88246158	Control	prmt5_KD	OK	46.7718	32.7281	-0.515106	-2.41001	0.0045	0.00992744	yes
Fkbp1a	chr2:151542498-151561691	Control	prmt5_KD	OK	246.757	172.659	-0.515167	-2.4067	0.00575	0.0123143	yes
Jmjd6	chr11:116837431-116843449	Control	prmt5_KD	OK	49.629	34.7236	-0.515265	-2.43761	0.005	0.01089	yes
Slc41a1	chr1:131828011-131848864	Control	prmt5_KD	OK	17.9713	12.5727	-0.515399	-2.44155	0.0044	0.00973596	yes
Ptpn1	chr2:167932326-167979385	Control	prmt5_KD	OK	18.8757	13.2047	-0.515475	-2.44126	0.00515	0.0111795	yes
Mbtps1	chr8:119508151-119558761	Control	prmt5_KD	OK	34.2607	23.9442	-0.516881	-2.47112	0.0039	0.00873114	yes
1500015A07Rik	chr18:61726389-61728253	Control	prmt5_KD	OK	2.54873	1.78109	-0.51702	-1.92784	0.0269	0.0479614	yes
Gm2115	chr7:84528953-84578339	Control	prmt5_KD	OK	14.1448	9.88268	-0.517295	-2.35848	0.0073	0.0151817	yes
Uqcrc1	chr9:108936647-108949641	Control	prmt5_KD	OK	190.925	133.366	-0.51761	-2.43615	0.00545	0.0117443	yes
Osbpl7	chr11:97050819-97068904	Control	prmt5_KD	OK	5.99589	4.18722	-0.517982	-2.33532	0.0065	0.0137016	yes
Mkrn1	chr6:39397820-39420369	Control	prmt5_KD	OK	10.4301	7.27983	-0.518774	-2.39127	0.00565	0.0121221	yes
Lin52	chr12:84451507-84531533	Control	prmt5_KD	OK	6.58348	4.59479	-0.518851	-2.25634	0.00905	0.0183868	yes
Rps24	chr14:24490680-24496146	Control	prmt5_KD	OK	1528.08	1065.81	-0.519767	-2.2686	0.0075	0.0155483	yes
Psma4	chr9:54950256-54958030	Control	prmt5_KD	OK	365.138	254.641	-0.519978	-2.42833	0.0041	0.00912521	yes
Lmf1	chr17:25579173-25662826	Control	prmt5_KD	OK	10.4666	7.299	-0.520029	-2.32448	0.00755	0.01563	yes
Lphn3	chr5:81021592-81795730	Control	prmt5_KD	OK	3.45203	2.40654	-0.520487	-2.3362	0.00795	0.0163633	yes
Tbc1d7	chr13:43151741-43171501	Control	prmt5_KD	OK	9.65981	6.73413	-0.520503	-2.21799	0.00975	0.0196399	yes
Hsp90ab1	chr17:45567777-45573261	Control	prmt5_KD	OK	1294.93	902.63	-0.520662	-2.11422	0.0147	0.0282781	yes
Tmem177	chr1:119907898-119913168	Control	prmt5_KD	OK	3.67987	2.56482	-0.520797	-2.23922	0.0113	0.0224289	yes
Mrfap1	chr5:36794866-36796754	Control	prmt5_KD	OK	413.784	288.272	-0.521449	-2.3837	0.0057	0.0122227	yes
Rtkn2	chr10:67979597-68043864	Control	prmt5_KD	OK	4.9584	3.45427	-0.521494	-2.33653	0.00735	0.0152723	yes
Itpkb	chr1:180326968-180423659	Control	prmt5_KD	OK	7.01458	4.88584	-0.521752	-2.37971	0.0061	0.012951	yes
Odc1	chr12:17544872-17551502	Control	prmt5_KD	OK	181.002	126.071	-0.521761	-2.42037	0.00465	0.0102201	yes
Wbp5	chrX:136245079-136247139	Control	prmt5_KD	OK	304.905	212.351	-0.521913	-2.46467	0.0039	0.00873114	yes
Map3k6	chr4:133240817-133252928	Control	prmt5_KD	OK	1.24063	0.863951	-0.522054	-2.00369	0.02345	0.0425694	yes
Rexo4	chr2:26953562-26964386	Control	prmt5_KD	OK	21.7108	15.1154	-0.522393	-2.45074	0.00465	0.0102201	yes
Smco4	chr9:15505494-15545259	Control	prmt5_KD	OK	7.49734	5.21914	-0.522566	-2.05733	0.0183	0.0343846	yes
Git2	chr5:114727407-114773492	Control	prmt5_KD	OK	22.0109	15.3225	-0.522569	-2.48456	0.0042	0.00933017	yes
Usb1	chr8:95332283-95347513	Control	prmt5_KD	OK	20.0056	13.9254	-0.522687	-2.42227	0.00585	0.0124944	yes
Pgs1	chr11:117986856-118129219	Control	prmt5_KD	OK	55.162	38.395	-0.522754	-2.45907	0.0046	0.0101215	yes
Cdc42ep4	chr11:113726849-113751815	Control	prmt5_KD	OK	10.6037	7.37959	-0.522962	-2.41969	0.006	0.0127685	yes
Fblim1	chr4:141576061-141606052	Control	prmt5_KD	OK	16.3239	11.3603	-0.52298	-2.46125	0.00415	0.00923127	yes
Apbb1	chr7:105558464-105581653	Control	prmt5_KD	OK	9.59572	6.67784	-0.523008	-2.3913	0.0059	0.0125852	yes
Sc5d	chr9:42254176-42264300	Control	prmt5_KD	OK	50.954	35.4529	-0.52329	-2.48598	0.00385	0.00863231	yes
Wwp2	chr8:107436397-107558595	Control	prmt5_KD	OK	15.1851	10.5651	-0.523357	-2.4681	0.0043	0.00952899	yes
Cenpw	chr10:30196008-30200540	Control	prmt5_KD	OK	17.8618	12.4204	-0.524164	-2.38305	0.00645	0.0136083	yes
Lrrfip1	chr1:90998726-91128944	Control	prmt5_KD	OK	100.677	69.9822	-0.524668	-2.38984	0.00475	0.0104089	yes
2810008D09Rik	chr11:117076782-117078955	Control	prmt5_KD	OK	33.4523	23.2495	-0.524908	-2.31181	0.0064	0.0135125	yes
A330069E16Rik	chr2:91237145-91238357	Control	prmt5_KD	OK	5.36172	3.72633	-0.524939	-1.91354	0.0279	0.0494974	yes
Stk25	chr1:93512103-93635727	Control	prmt5_KD	OK	37.4849	26.0513	-0.524955	-2.18	0.01275	0.0249294	yes
Aldoa	chr7:126795233-126800447	Control	prmt5_KD	OK	1211.19	841.593	-0.525233	-2.23463	0.00945	0.019091	yes
H2-T23	chr17:35994503-36038174	Control	prmt5_KD	OK	14.6978	10.2122	-0.525303	-2.12085	0.0143	0.0275761	yes
2700054A10Rik	chr17:13487020-13554094	Control	prmt5_KD	OK	6.11274	4.24713	-0.525332	-2.30859	0.00795	0.0163633	yes
Slc44a2	chr9:21320718-21355028	Control	prmt5_KD	OK	11.8573	8.23552	-0.525844	-2.4493	0.00375	0.00843696	yes
Lsm1	chr8:25785590-25803975	Control	prmt5_KD	OK	18.0929	12.5658	-0.525928	-2.44501	0.00495	0.010793	yes
Cklf	chr8:104250860-104264936	Control	prmt5_KD	OK	15.5612	10.8071	-0.525971	-2.10651	0.01355	0.0262758	yes
Atp5b	chr10:128083306-128090388	Control	prmt5_KD	OK	1854.49	1287.5	-0.526453	-2.12534	0.0126	0.0247016	yes
Noc4l	chr5:110648418-110653382	Control	prmt5_KD	OK	31.5433	21.8964	-0.526643	-2.48457	0.0051	0.0110812	yes
Il10rb	chr16:91406234-91425834	Control	prmt5_KD	OK	17.8735	12.4067	-0.526696	-2.43312	0.00525	0.0113652	yes
Rab23	chr1:33719895-33742564	Control	prmt5_KD	OK	13.5172	9.38252	-0.526751	-2.47812	0.00375	0.00843696	yes
BC004004	chr17:29268787-29302887	Control	prmt5_KD	OK	14.9101	10.3433	-0.527591	-2.46438	0.00455	0.0100227	yes
Mapkapk5	chr5:121525050-121545892	Control	prmt5_KD	OK	26.6483	18.4835	-0.527801	-2.48756	0.00475	0.0104089	yes
Fxr2	chr11:69632970-69653297	Control	prmt5_KD	OK	32.1036	22.2663	-0.527876	-2.50179	0.0036	0.00814453	yes
Dpm2	chr2:32570857-32573571	Control	prmt5_KD	OK	44.8455	31.1015	-0.527978	-2.44491	0.00525	0.0113652	yes
Taf6	chr5:138172020-138187186	Control	prmt5_KD	OK	33.7126	23.3804	-0.527988	-2.25709	0.00755	0.01563	yes
Ctdsp1	chr1:74391608-74397285	Control	prmt5_KD	OK	54.7615	37.978	-0.527996	-2.51188	0.0035	0.00793656	yes
Itfg2	chr6:128409443-128424910	Control	prmt5_KD	OK	9.87617	6.84846	-0.528171	-2.37981	0.00665	0.0139753	yes
Fpgs	chr2:32646594-32694175	Control	prmt5_KD	OK	24.4542	16.9522	-0.528607	-2.33035	0.0063	0.0133348	yes
Ghdc	chr11:100766331-100770957	Control	prmt5_KD	OK	13.5373	9.38355	-0.528732	-2.42581	0.0068	0.0142575	yes
Kdm4a	chr4:118137003-118180043	Control	prmt5_KD	OK	29.3829	20.3646	-0.528917	-2.52185	0.00315	0.00722485	yes
Deb1	chr9:121710388-121712921	Control	prmt5_KD	OK	41.0383	28.4383	-0.529136	-2.33069	0.0062	0.0131491	yes
1810011O10Rik	chr8:24437615-24438946	Control	prmt5_KD	OK	28.1191	19.4793	-0.52961	-2.45764	0.0047	0.0103146	yes
Slc6a6	chr6:91684066-91759063	Control	prmt5_KD	OK	57.6305	39.9189	-0.529761	-2.4822	0.0045	0.00992744	yes
Naa60	chr16:3884618-3904781	Control	prmt5_KD	OK	15.4176	10.6784	-0.529886	-2.4715	0.00525	0.0113652	yes
Ccdc134	chr15:82127921-82142202	Control	prmt5_KD	OK	5.28918	3.66228	-0.530299	-2.24471	0.0099	0.0199216	yes
Dguok	chr6:83480213-83506969	Control	prmt5_KD	OK	9.45772	6.54824	-0.530386	-2.2084	0.00955	0.0192765	yes
Gtf2e1	chr16:37509795-37539769	Control	prmt5_KD	OK	10.3563	7.16602	-0.531264	-2.45222	0.00535	0.011552	yes
Usp19	chr9:108490675-108502337	Control	prmt5_KD	OK	32.2423	22.3061	-0.531516	-2.52602	0.004	0.00893806	yes
Capn5	chr7:98121564-98184799	Control	prmt5_KD	OK	1.32041	0.913397	-0.53167	-1.91445	0.0247	0.0445302	yes
Socs3	chr11:117966086-117969366	Control	prmt5_KD	OK	6.8648	4.74855	-0.531731	-2.36919	0.00675	0.0141602	yes
Eno1,Eno1b	chr4:150237196-150248873	Control	prmt5_KD	OK	871.862	603.062	-0.531794	-2.04158	0.01695	0.0320729	yes
Scap	chr9:110333287-110384949	Control	prmt5_KD	OK	13.8075	9.54936	-0.531981	-2.50532	0.0042	0.00933017	yes
Zbtb8a	chr4:129353631-129378028	Control	prmt5_KD	OK	2.51089	1.73624	-0.532237	-2.04557	0.02095	0.0386921	yes
Chchd2	chr5:129881160-129887470	Control	prmt5_KD	OK	362.618	250.702	-0.532474	-2.50594	0.0036	0.00814453	yes
Eif4e2	chr1:87213913-87240488	Control	prmt5_KD	OK	48.3028	33.3893	-0.532723	-2.43917	0.00405	0.00902926	yes
Bst2	chr8:71534261-71537437	Control	prmt5_KD	OK	40.8606	28.2399	-0.532975	-2.43519	0.0056	0.012028	yes
Smpd1	chr7:105554359-105558389	Control	prmt5_KD	OK	26.8281	18.539	-0.533181	-2.51762	0.00405	0.00902926	yes
Rbm3	chrX:8138974-8147963	Control	prmt5_KD	OK	823.927	569.136	-0.533743	-2.35116	0.0061	0.012951	yes
Ift46	chr9:44773008-44792714	Control	prmt5_KD	OK	17.1679	11.8586	-0.533788	-2.51542	0.0038	0.00853968	yes
Cfdp1	chr8:111768472-111854310	Control	prmt5_KD	OK	121.275	83.7637	-0.533884	-2.5411	0.00365	0.00824342	yes
Atp6v1c1	chr15:38661903-38692444	Control	prmt5_KD	OK	76.78	53.0158	-0.534306	-2.54009	0.00365	0.00824342	yes
Tctn1	chr5:122209728-122264460	Control	prmt5_KD	OK	7.12429	4.91843	-0.534547	-1.9041	0.0279	0.0494974	yes
Irf2bp2	chr8:126588295-126593436	Control	prmt5_KD	OK	45.7882	31.6091	-0.534637	-2.53076	0.003	0.00692796	yes
Crtc1	chr8:70382357-70439573	Control	prmt5_KD	OK	3.20963	2.21491	-0.53516	-2.38635	0.00605	0.0128564	yes
Dclk2	chr3:86786149-86920884	Control	prmt5_KD	OK	12.8299	8.8516	-0.5355	-2.50206	0.0031	0.00713653	yes
Afg3l2	chr18:67404763-67449136	Control	prmt5_KD	OK	35.8748	24.7467	-0.535735	-2.54445	0.00235	0.00557198	yes
Dnm1	chr2:32308470-32353304	Control	prmt5_KD	OK	19.0713	13.1553	-0.535759	-2.53466	0.00315	0.00722485	yes
Lsg1	chr16:30561368-30587589	Control	prmt5_KD	OK	26.5653	18.3232	-0.535874	-2.52814	0.00475	0.0104089	yes
Osgep	chr14:50915373-50924893	Control	prmt5_KD	OK	9.37931	6.46855	-0.536039	-2.33114	0.0071	0.0148259	yes
Haus5	chr7:30653707-30664994	Control	prmt5_KD	OK	17.3245	11.9479	-0.536049	-2.49368	0.00495	0.010793	yes
Atp6v1e1	chr6:120795243-120822685	Control	prmt5_KD	OK	79.2722	54.6703	-0.536056	-2.53144	0.00345	0.00783372	yes
Purg	chr8:33386324-33417469	Control	prmt5_KD	OK	2.96697	2.0459	-0.536259	-1.95477	0.02235	0.0408935	yes
Rin3	chr12:102283073-102390854	Control	prmt5_KD	OK	7.383	5.08994	-0.536557	-2.46873	0.00405	0.00902926	yes
Tmem151a	chr19:5079336-5085477	Control	prmt5_KD	OK	2.44444	1.6846	-0.537091	-2.24994	0.00955	0.0192765	yes
Hist1h1e	chr13:23621776-23622558	Control	prmt5_KD	OK	12.6829	8.73983	-0.537202	-2.20158	0.00985	0.0198244	yes
Dnajc25	chr4:59003192-59023398	Control	prmt5_KD	OK	11.288	7.77751	-0.53741	-2.40958	0.00615	0.0130501	yes
Arhgap17	chr7:123279148-123369915	Control	prmt5_KD	OK	29.5052	20.3278	-0.537514	-2.53452	0.00265	0.00621212	yes
Cycs	chr6:50562562-50566474	Control	prmt5_KD	OK	86.6575	59.6964	-0.537682	-2.52991	0.00335	0.00764049	yes
Pcgf5	chr19:36379066-36456204	Control	prmt5_KD	OK	12.7404	8.77463	-0.537998	-2.39662	0.00705	0.0147346	yes
Mrpl17	chr7:105803781-105811087	Control	prmt5_KD	OK	17.1699	11.8246	-0.53809	-2.55709	0.00315	0.00722485	yes
Chic2	chr5:75006423-75044626	Control	prmt5_KD	OK	34.1679	23.5305	-0.538112	-2.49441	0.004	0.00893806	yes
Ssr2	chr3:88579670-88588413	Control	prmt5_KD	OK	160.442	110.48	-0.538264	-2.55795	0.00305	0.00703378	yes
Zfp319	chr8:95326135-95331950	Control	prmt5_KD	OK	8.77437	6.04139	-0.538414	-2.50193	0.0047	0.0103146	yes
Mpdu1	chr11:69655036-69662642	Control	prmt5_KD	OK	18.6785	12.8576	-0.538759	-2.43785	0.00365	0.00824342	yes
Cluap1	chr16:3909008-3941147	Control	prmt5_KD	OK	10.8771	7.48634	-0.538959	-2.38161	0.00605	0.0128564	yes
Ubac1	chr2:25996957-26021760	Control	prmt5_KD	OK	15.9076	10.9478	-0.539074	-2.53837	0.00425	0.00942704	yes
Abhd10	chr16:45729724-45742955	Control	prmt5_KD	OK	7.34249	5.05194	-0.539432	-2.10159	0.01375	0.0266461	yes
Flot2	chr11:78037940-78060432	Control	prmt5_KD	OK	59.1048	40.6654	-0.539472	-2.55587	0.00255	0.00600156	yes
9430008C03Rik	chr2:158353699-158361522	Control	prmt5_KD	OK	22.306	15.3463	-0.539536	-2.54588	0.0027	0.00631427	yes
Tnpo2	chr8:85036914-85067120	Control	prmt5_KD	OK	48.6857	33.4933	-0.539627	-2.48031	0.00345	0.00783372	yes
Dnajc8	chr4:132535558-132553742	Control	prmt5_KD	OK	101.234	69.6412	-0.539681	-2.56844	0.00305	0.00703378	yes
Wdfy2	chr14:62837689-62956886	Control	prmt5_KD	OK	1.95224	1.34245	-0.540269	-1.92347	0.0279	0.0494974	yes
Ttc7	chr17:87282885-87381770	Control	prmt5_KD	OK	20.7361	14.2587	-0.540301	-2.56104	0.0036	0.00814453	yes
Vegfa	chr17:46016992-46032377	Control	prmt5_KD	OK	34.6458	23.8168	-0.540697	-2.52827	0.00325	0.00742533	yes
Tnks1bp1	chr2:85050459-85073048	Control	prmt5_KD	OK	35.0629	24.0962	-0.541141	-2.57649	0.00385	0.00863231	yes
Rab31	chr17:65651725-65772752	Control	prmt5_KD	OK	85.9669	59.0745	-0.541245	-2.55639	0.0032	0.00732671	yes
Arsj	chr3:126363851-126440374	Control	prmt5_KD	OK	6.06042	4.16116	-0.542432	-2.45124	0.00545	0.0117443	yes
Hspe1	chr1:55088147-55091317	Control	prmt5_KD	OK	503.145	345.387	-0.542762	-2.54724	0.0035	0.00793656	yes
1810037I17Rik	chr3:122924396-122926194	Control	prmt5_KD	OK	126.883	87.09	-0.542921	-2.56903	0.0027	0.00631427	yes
Mn1	chr5:111418165-111457025	Control	prmt5_KD	OK	13.0139	8.93165	-0.543057	-2.5691	0.00285	0.00661914	yes
Slc29a2	chr19:5024005-5031972	Control	prmt5_KD	OK	11.1502	7.6517	-0.543213	-2.4854	0.0049	0.0106998	yes
Lphn1	chr8:83900097-83941954	Control	prmt5_KD	OK	6.5564	4.49855	-0.543443	-2.55912	0.0037	0.00834676	yes
Anxa2	chr9:69453682-69491785	Control	prmt5_KD	OK	962.462	660.184	-0.54386	-2.38136	0.00485	0.0106044	yes
Slc2a10	chr2:165503896-165519917	Control	prmt5_KD	OK	1.97513	1.35398	-0.54474	-2.16539	0.0137	0.0265536	yes
Trim21	chr7:102557919-102565482	Control	prmt5_KD	OK	1.84275	1.26274	-0.545305	-2.05248	0.0179	0.0337082	yes
Klf13	chr7:63886350-63938915	Control	prmt5_KD	OK	10.9162	7.48013	-0.545333	-2.56094	0.00405	0.00902926	yes
Creb3l2	chr6:37331020-37442148	Control	prmt5_KD	OK	5.50464	3.77185	-0.545376	-2.429	0.00585	0.0124944	yes
Mbd2	chr18:70568291-70626131	Control	prmt5_KD	OK	66.0067	45.2193	-0.545675	-2.59359	0.00305	0.00703378	yes
9530082P21Rik	chr17:23749235-23754065	Control	prmt5_KD	OK	9.29328	6.36547	-0.54592	-2.5089	0.00375	0.00843696	yes
Rnf40	chr7:127588697-127603605	Control	prmt5_KD	OK	17.335	11.8717	-0.546164	-2.5815	0.00285	0.00661914	yes
Lmf2	chr15:89351003-89355659	Control	prmt5_KD	OK	25.6131	17.5405	-0.546194	-2.58363	0.00345	0.00783372	yes
Ctf1	chr7:127712735-127718185	Control	prmt5_KD	OK	4.06519	2.78342	-0.546462	-2.0738	0.02015	0.0373667	yes
Gstp1	chr19:4035410-4037912	Control	prmt5_KD	OK	346.952	237.471	-0.546982	-2.5791	0.00245	0.00578814	yes
Cbx7	chr15:79915806-79932646	Control	prmt5_KD	OK	1.92404	1.31669	-0.54722	-2.10374	0.0174	0.0328401	yes
S1pr2	chr9:20965951-20976793	Control	prmt5_KD	OK	11.7339	8.02672	-0.547799	-2.53007	0.0041	0.00912521	yes
Sat1	chrX:155213125-155216449	Control	prmt5_KD	OK	239.462	163.794	-0.547915	-2.59165	0.0025	0.005898	yes
Pde6d	chr1:86543014-86582501	Control	prmt5_KD	OK	49.8519	34.0955	-0.548066	-2.57055	0.0032	0.00732671	yes
Coq2	chr5:100654725-100674256	Control	prmt5_KD	OK	14.0283	9.59169	-0.548487	-2.48368	0.00475	0.0104089	yes
4921524J17Rik	chr8:85408758-85432841	Control	prmt5_KD	OK	16.8465	11.5174	-0.548628	-2.50483	0.00365	0.00824342	yes
Arfip2	chr7:105634200-105640416	Control	prmt5_KD	OK	18.8482	12.8855	-0.548678	-2.58907	0.0031	0.00713653	yes
Epb4.1l1	chr2:156420908-156543214	Control	prmt5_KD	OK	34.4375	23.5427	-0.548703	-2.59791	0.00215	0.00514117	yes
Tnip2	chr5:34496095-34513979	Control	prmt5_KD	OK	7.15505	4.8911	-0.548802	-2.3839	0.00625	0.0132456	yes
Peg12	chr7:62461870-62464510	Control	prmt5_KD	OK	14.6873	10.04	-0.548821	-2.55056	0.00385	0.00863231	yes
Ddx47	chr6:135011611-135023776	Control	prmt5_KD	OK	30.9358	21.146	-0.548896	-2.5705	0.0033	0.00753082	yes
Ctnnbl1	chr2:157737400-157891903	Control	prmt5_KD	OK	14.8032	10.1172	-0.549108	-2.56066	0.0033	0.00753082	yes
42257	chr10:59141626-59221847	Control	prmt5_KD	OK	15.9882	10.924	-0.549505	-2.52274	0.0035	0.00793656	yes
Chst14	chr2:118926496-118928583	Control	prmt5_KD	OK	30.2066	20.6385	-0.549527	-2.59257	0.0029	0.00671939	yes
Aga	chr8:53511701-53523422	Control	prmt5_KD	OK	26.3294	17.989	-0.549561	-2.53226	0.00325	0.00742533	yes
Ict1	chr11:115403765-115410913	Control	prmt5_KD	OK	51.1923	34.9731	-0.549679	-2.53276	0.0043	0.00952899	yes
Tagln2	chr1:172500245-172507375	Control	prmt5_KD	OK	354.408	242.114	-0.54972	-2.55001	0.00435	0.00963255	yes
Mta3	chr17:83706162-83814905	Control	prmt5_KD	OK	31.7005	21.652	-0.550009	-2.54399	0.0023	0.00546111	yes
Dus2	chr8:106011506-106053819	Control	prmt5_KD	OK	11.8809	8.11473	-0.550026	-2.47549	0.0051	0.0110812	yes
Atp6v0d1	chr8:105524469-105566040	Control	prmt5_KD	OK	72.2584	49.352	-0.550055	-2.60937	0.00255	0.00600156	yes
Nagk	chr6:83795056-83802556	Control	prmt5_KD	OK	21.3831	14.6043	-0.550082	-2.50702	0.0024	0.00568368	yes
Spata2	chr2:167481135-167516166	Control	prmt5_KD	OK	18.5226	12.6479	-0.550387	-1.98149	0.019	0.0355414	yes
Sprtn	chr8:124897885-124903813	Control	prmt5_KD	OK	4.96338	3.38914	-0.550405	-2.31875	0.00745	0.0154583	yes
Sigirr	chr7:141091174-141100546	Control	prmt5_KD	OK	7.73305	5.28005	-0.550486	-2.41144	0.0058	0.0124101	yes
Gins4	chr8:23226609-23237668	Control	prmt5_KD	OK	33.7837	23.062	-0.550812	-2.57405	0.00295	0.00682184	yes
Slc1a5	chr7:16781345-16798274	Control	prmt5_KD	OK	55.086	37.6006	-0.550932	-2.61705	0.0021	0.00503693	yes
Mafg	chr11:120628350-120633547	Control	prmt5_KD	OK	34.735	23.7082	-0.551007	-2.5919	0.00315	0.00722485	yes
Akap12	chr10:4266328-4359471	Control	prmt5_KD	OK	25.6621	17.5149	-0.551056	-2.61472	0.00295	0.00682184	yes
Samd14	chr11:95009878-95026087	Control	prmt5_KD	OK	6.17091	4.21044	-0.551513	-2.47781	0.0047	0.0103146	yes
Trim47	chr11:116105749-116110235	Control	prmt5_KD	OK	29.4681	20.1009	-0.551894	-2.6103	0.00235	0.00557198	yes
Axl	chr7:25756499-25788733	Control	prmt5_KD	OK	208.154	141.946	-0.552313	-2.459	0.00445	0.00983184	yes
Atp6v1b2	chr8:69037707-69113717	Control	prmt5_KD	OK	106.606	72.6916	-0.552424	-2.60776	0.0021	0.00503693	yes
Trappc9	chr15:72589619-73061204	Control	prmt5_KD	OK	7.40442	5.04778	-0.552736	-2.33417	0.00755	0.01563	yes
Telo2	chr17:25099568-25115967	Control	prmt5_KD	OK	8.20371	5.58955	-0.553544	-2.54646	0.00315	0.00722485	yes
Murc	chr4:48663513-48673492	Control	prmt5_KD	OK	9.03605	6.15588	-0.553727	-2.46127	0.00455	0.0100227	yes
Ltbp1	chr17:75005528-75392967	Control	prmt5_KD	OK	57.1695	38.9462	-0.553764	-2.56734	0.0027	0.00631427	yes
Abtb2	chr2:103566309-103718423	Control	prmt5_KD	OK	7.3145	4.98248	-0.553896	-2.55912	0.0034	0.00773956	yes
Mocs2	chr13:114818236-114829420	Control	prmt5_KD	OK	30.5395	20.7995	-0.554128	-2.5887	0.0026	0.00611192	yes
Pvr	chr7:19903577-19921143	Control	prmt5_KD	OK	23.8385	16.235	-0.554185	-2.61758	0.0028	0.00651841	yes
Lpcat1	chr13:73467382-73514538	Control	prmt5_KD	OK	34.9949	23.8303	-0.554348	-2.60752	0.0028	0.00651841	yes
Osbpl2	chr2:180119365-180162680	Control	prmt5_KD	OK	30.0342	20.4465	-0.55475	-2.62709	0.0028	0.00651841	yes
Dennd2a	chr6:39462377-39557834	Control	prmt5_KD	OK	8.67528	5.90387	-0.555251	-2.58684	0.00345	0.00783372	yes
Fnbp1	chr2:31026205-31142008	Control	prmt5_KD	OK	20.4917	13.9398	-0.555833	-2.37545	0.00465	0.0102201	yes
Yipf1	chr4:107314362-107359823	Control	prmt5_KD	OK	25.0328	17.0269	-0.556005	-2.56475	0.0037	0.00834676	yes
Sfswap	chr5:129501230-129571384	Control	prmt5_KD	OK	20.6064	14.0133	-0.556296	-2.62885	0.00255	0.00600156	yes
Orai3	chr7:127769814-127775150	Control	prmt5_KD	OK	12.8272	8.72143	-0.55657	-2.53187	0.0047	0.0103146	yes
Tnc	chr4:63959784-64047015	Control	prmt5_KD	OK	25.0159	17.0075	-0.556677	-2.64567	0.00225	0.00535857	yes
Ska1	chr18:74195298-74207818	Control	prmt5_KD	OK	13.6259	9.26296	-0.556802	-2.56487	0.00295	0.00682184	yes
Dusp18	chr11:3895239-3901296	Control	prmt5_KD	OK	5.38663	3.65972	-0.557651	-2.53926	0.00495	0.010793	yes
Gcnt1	chr19:17326140-17372844	Control	prmt5_KD	OK	0.840245	0.570846	-0.557708	-1.95427	0.0222	0.0407138	yes
Arf6	chr12:69372149-69375980	Control	prmt5_KD	OK	128.08	87.0061	-0.557861	-2.58305	0.0027	0.00631427	yes
Slc25a3	chr10:91116577-91123963	Control	prmt5_KD	OK	666.786	452.836	-0.558236	-2.50272	0.004	0.00893806	yes
Csrp2bp	chr2:144368982-144407675	Control	prmt5_KD	OK	16.8368	11.4328	-0.55844	-2.60846	0.00205	0.00493104	yes
Anxa6	chr11:54978961-55033471	Control	prmt5_KD	OK	44.5037	30.2167	-0.558576	-2.64874	0.0029	0.00671939	yes
Tm2d3	chr7:65693416-65701913	Control	prmt5_KD	OK	22.7188	15.4251	-0.558611	-2.49332	0.00375	0.00843696	yes
Nelfb	chr2:25199711-25211489	Control	prmt5_KD	OK	24.0175	16.3067	-0.558626	-2.63705	0.0021	0.00503693	yes
Col7a1	chr9:108953744-108984875	Control	prmt5_KD	OK	0.905624	0.614871	-0.558627	-2.29852	0.0085	0.0173711	yes
Traf3ip1	chr1:91494667-91529307	Control	prmt5_KD	OK	5.4997	3.73315	-0.558959	-2.49893	0.0053	0.0114587	yes
Hn1	chr11:115497352-115514370	Control	prmt5_KD	OK	175.794	119.322	-0.559022	-2.64716	0.00175	0.00427391	yes
Atxn7l2	chr3:108202227-108210527	Control	prmt5_KD	OK	6.5338	4.43485	-0.559036	-2.47779	0.0041	0.00912521	yes
Litaf	chr16:10959272-10993121	Control	prmt5_KD	OK	87.4228	59.3385	-0.559041	-2.66211	0.00275	0.00641721	yes
Cdk1	chr10:69336634-69352912	Control	prmt5_KD	OK	82.4782	55.9733	-0.559273	-2.62999	0.00215	0.00514117	yes
Mrpl24	chr3:87919543-87930195	Control	prmt5_KD	OK	55.6079	37.7371	-0.559308	-2.09842	0.01495	0.0287075	yes
Nfix	chr8:84701456-84800338	Control	prmt5_KD	OK	41.9457	28.4612	-0.55953	-2.63284	0.002	0.00482257	yes
Ctu1	chr7:43672030-43678297	Control	prmt5_KD	OK	8.68651	5.89378	-0.559583	-2.517	0.00455	0.0100227	yes
Arhgdia	chr11:120577234-120581620	Control	prmt5_KD	OK	291.46	197.746	-0.559645	-2.53311	0.0032	0.00732671	yes
Vstm5	chr9:15239044-15259413	Control	prmt5_KD	OK	2.67138	1.81227	-0.559789	-2.12197	0.0184	0.034534	yes
Zfp553	chr7:127233442-127237860	Control	prmt5_KD	OK	10.3557	7.02515	-0.559823	-2.55977	0.00295	0.00682184	yes
Cdsn	chr17:35552127-35557180	Control	prmt5_KD	OK	24.2992	16.4822	-0.559996	-2.62904	0.00235	0.00557198	yes
Tcof1	chr18:60813755-60848964	Control	prmt5_KD	OK	32.9745	22.3661	-0.560038	-2.63839	0.00185	0.00449951	yes
Rgs3	chr4:62559846-62703019	Control	prmt5_KD	OK	6.27711	4.25619	-0.560539	-2.53617	0.0038	0.00853968	yes
Got1	chr19:43499752-43524605	Control	prmt5_KD	OK	77.9646	52.8426	-0.561118	-2.66734	0.0019	0.00460403	yes
Tap1	chr17:34187555-34197225	Control	prmt5_KD	OK	5.56775	3.77059	-0.562305	-2.48299	0.00405	0.00902926	yes
Cux1	chr5:136248134-136567490	Control	prmt5_KD	OK	26.1639	17.7171	-0.562436	-2.15833	0.01285	0.0250999	yes
Zfp335	chr2:164891891-164911750	Control	prmt5_KD	OK	12.8198	8.67996	-0.562617	-2.65251	0.00225	0.00535857	yes
AW209491	chr13:14630244-14638202	Control	prmt5_KD	OK	9.2579	6.26817	-0.56264	-2.48713	0.0031	0.00713653	yes
Maf1	chr15:76351293-76354378	Control	prmt5_KD	OK	22.0586	14.9338	-0.56276	-2.61687	0.0022	0.00524691	yes
Ift27	chr15:78159462-78174108	Control	prmt5_KD	OK	17.0343	11.5312	-0.562896	-2.47273	0.00455	0.0100227	yes
Luc7l2	chr6:38551443-38609470	Control	prmt5_KD	OK	58.562	39.6348	-0.563196	-2.47999	0.00385	0.00863231	yes
Pald1	chr10:61319656-61383523	Control	prmt5_KD	OK	4.48628	3.03334	-0.564616	-2.5261	0.0038	0.00853968	yes
Arid1b	chr17:4995073-5347656	Control	prmt5_KD	OK	9.94113	6.72153	-0.564621	-2.67863	0.0023	0.00546111	yes
Gatad1	chr5:3639960-3647936	Control	prmt5_KD	OK	56.0749	37.8909	-0.565503	-2.69125	0.00195	0.00471067	yes
Nck2	chr1:43445750-43570518	Control	prmt5_KD	OK	8.92728	6.03223	-0.565528	-2.56998	0.00315	0.00722485	yes
Ubiad1	chr4:148434496-148444751	Control	prmt5_KD	OK	10.0646	6.79811	-0.56609	-2.6024	0.00315	0.00722485	yes
Poll	chr19:45552275-45560543	Control	prmt5_KD	OK	4.51663	3.05021	-0.56634	-2.38464	0.00655	0.0137922	yes
Upf1	chr8:70315774-70353273	Control	prmt5_KD	OK	24.8181	16.7597	-0.566401	-2.62063	0.0016	0.00395176	yes
Evc2	chr5:37338477-37425054	Control	prmt5_KD	OK	11.2257	7.57922	-0.566684	-2.65315	0.00195	0.00471067	yes
Ppm1b	chr17:84917181-85023992	Control	prmt5_KD	OK	36.7632	24.8208	-0.566714	-2.55336	0.003	0.00692796	yes
Snrpc	chr17:27840086-27851967	Control	prmt5_KD	OK	140.122	94.5989	-0.56679	-2.68153	0.00165	0.00405657	yes
Tef	chr15:81802672-81826863	Control	prmt5_KD	OK	9.85747	6.65432	-0.566926	-2.6421	0.00205	0.00493104	yes
Gtl3	chr8:95420249-95434869	Control	prmt5_KD	OK	37.3272	25.1938	-0.567155	-2.64353	0.00275	0.00641721	yes
Tsen2	chr6:115544703-115578336	Control	prmt5_KD	OK	9.11615	6.15107	-0.567587	-2.49356	0.0046	0.0101215	yes
Yeats4	chr10:117215140-117224507	Control	prmt5_KD	OK	42.4704	28.6495	-0.567947	-2.66903	0.0024	0.00568368	yes
Rhbdf1	chr11:32209584-32222293	Control	prmt5_KD	OK	16.9921	11.4601	-0.568245	-2.67451	0.0016	0.00395176	yes
Dnm2	chr9:21424907-21510186	Control	prmt5_KD	OK	13.9979	9.43969	-0.568396	-2.38325	0.00545	0.0117443	yes
Nat6	chr9:107580169-107587359	Control	prmt5_KD	OK	13.1429	8.86222	-0.568545	-2.56466	0.00265	0.00621212	yes
Ccdc92	chr5:124834431-124862221	Control	prmt5_KD	OK	10.5611	7.11982	-0.568844	-2.57573	0.0039	0.00873114	yes
Iscu	chr5:113772811-113778282	Control	prmt5_KD	OK	66.2195	44.6422	-0.568848	-2.67201	0.0022	0.00524691	yes
Nap1l4	chr7:143513578-143549120	Control	prmt5_KD	OK	101.32	68.2981	-0.569005	-2.68904	0.0019	0.00460403	yes
Tapbpl	chr6:125224211-125239934	Control	prmt5_KD	OK	2.35688	1.588	-0.569669	-2.02658	0.01865	0.0349421	yes
Clk3	chr9:57750710-57765860	Control	prmt5_KD	OK	18.1176	12.2044	-0.569994	-2.66655	0.00185	0.00449951	yes
Wiz	chr17:32354049-32389439	Control	prmt5_KD	OK	22.808	15.3593	-0.570428	-2.70496	0.0019	0.00460403	yes
Psmd2	chr16:20651651-20663414	Control	prmt5_KD	OK	200.791	135.211	-0.570485	-2.62126	0.00185	0.00449951	yes
Aar2	chr2:156547575-156568972	Control	prmt5_KD	OK	11.5189	7.75472	-0.570854	-2.67082	0.0016	0.00395176	yes
Dcaf5	chr12:80335846-80436601	Control	prmt5_KD	OK	10.0357	6.75543	-0.571024	-2.68966	0.0011	0.00281894	yes
Afap1	chr5:35893318-36003922	Control	prmt5_KD	OK	18.5297	12.4712	-0.571241	-2.70452	0.00165	0.00405657	yes
Tnfsf12	chr11:69682576-69696098	Control	prmt5_KD	OK	14.8482	9.99333	-0.571247	-2.49204	0.0034	0.00773956	yes
Stx5a	chr19:8741423-8755642	Control	prmt5_KD	OK	25.9858	17.489	-0.571271	-2.6495	0.0017	0.00416647	yes
Snx7	chr3:117781496-117868936	Control	prmt5_KD	OK	30.6471	20.617	-0.571918	-2.68722	0.00135	0.00339544	yes
Crem	chr18:3266353-3366863	Control	prmt5_KD	OK	3.99762	2.68906	-0.57204	-2.13143	0.0102	0.0204729	yes
Snrnp27	chr6:86675168-86684491	Control	prmt5_KD	OK	54.5005	36.6581	-0.572137	-2.66431	0.00255	0.00600156	yes
Myo9b	chr8:71272713-71360712	Control	prmt5_KD	OK	19.2202	12.9181	-0.573227	-2.72151	0.0021	0.00503693	yes
Gata4	chr14:63198914-63245260	Control	prmt5_KD	OK	7.52493	5.05582	-0.573732	-2.59432	0.00425	0.00942704	yes
Timm50	chr7:28305825-28312046	Control	prmt5_KD	OK	85.3512	57.3382	-0.573913	-2.71833	0.0017	0.00416647	yes
Leprot	chr4:101647782-101659358	Control	prmt5_KD	OK	49.0386	32.9303	-0.574502	-2.71872	0.0023	0.00546111	yes
Isg20	chr7:78913423-78920396	Control	prmt5_KD	OK	22.1143	14.8448	-0.575026	-2.55154	0.0024	0.00568368	yes
Mkrn3	chr7:62417592-62420139	Control	prmt5_KD	OK	2.76218	1.85399	-0.575172	-2.29109	0.00985	0.0198244	yes
Sorbs3	chr14:70180467-70207671	Control	prmt5_KD	OK	44.2506	29.6991	-0.575276	-2.61953	0.0029	0.00671939	yes
Usp2	chr9:44067020-44095627	Control	prmt5_KD	OK	8.00906	5.37501	-0.575366	-2.64072	0.0021	0.00503693	yes
Taf11	chr17:27901127-27907724	Control	prmt5_KD	OK	21.6117	14.4998	-0.575774	-2.61428	0.00285	0.00661914	yes
Psmb2	chr4:126677642-126709715	Control	prmt5_KD	OK	152.483	102.303	-0.575796	-2.72837	0.0013	0.00328368	yes
Tead4	chr6:128227142-128300813	Control	prmt5_KD	OK	6.92494	4.64422	-0.576364	-2.58636	0.0026	0.00611192	yes
R3hcc1l	chr19:42518804-42592256	Control	prmt5_KD	OK	5.0877	3.41192	-0.576429	-2.58564	0.0036	0.00814453	yes
Basp1	chr15:25363276-25413764	Control	prmt5_KD	OK	127.912	85.7793	-0.576449	-2.7377	0.00175	0.00427391	yes
Psmd7	chr8:107580379-107588482	Control	prmt5_KD	OK	143.775	96.4141	-0.576502	-2.73595	0.0011	0.00281894	yes
Agtrap	chr4:148077060-148088064	Control	prmt5_KD	OK	7.26662	4.87285	-0.576519	-2.64881	0.00265	0.00621212	yes
Tmem218	chr9:37208332-37223211	Control	prmt5_KD	OK	8.5391	5.72608	-0.576535	-2.33747	0.007	0.0146456	yes
Gramd1b	chr9:40297906-40455764	Control	prmt5_KD	OK	10.8871	7.29975	-0.576702	-2.63903	0.00245	0.00578814	yes
Abhd14b	chr9:106448639-106452918	Control	prmt5_KD	OK	33.7117	22.602	-0.576797	-2.69829	0.0019	0.00460403	yes
Cdca4	chr12:112820234-112829389	Control	prmt5_KD	OK	45.0981	30.2321	-0.576987	-2.73779	0.00135	0.00339544	yes
Ralbp1	chr17:65848427-65885755	Control	prmt5_KD	OK	27.1519	18.1968	-0.577371	-2.73269	0.00145	0.0036184	yes
Cradd	chr10:95174745-95324097	Control	prmt5_KD	OK	2.48391	1.66448	-0.577542	-2.06987	0.0186	0.0348706	yes
Plekhf1	chr7:38220653-38227994	Control	prmt5_KD	OK	11.7502	7.8738	-0.57756	-2.54938	0.0039	0.00873114	yes
Lrig1	chr6:94500313-94700145	Control	prmt5_KD	OK	22.8344	15.2989	-0.577783	-2.69798	0.00155	0.00384033	yes
Mrpl11	chr19:4962305-4966995	Control	prmt5_KD	OK	10.9287	7.32177	-0.577861	-2.65991	0.00205	0.00493104	yes
Timm21	chr18:84935024-84981392	Control	prmt5_KD	OK	8.8783	5.9475	-0.577999	-2.44704	0.0046	0.0101215	yes
Vars	chr17:35000906-35016329	Control	prmt5_KD	OK	51.6447	34.5945	-0.578077	-2.74077	0.00215	0.00514117	yes
Narfl	chr17:25773775-25785586	Control	prmt5_KD	OK	9.9999	6.69841	-0.578096	-2.13853	0.0122	0.0239772	yes
Psma2	chr13:14613241-14625673	Control	prmt5_KD	OK	244.374	163.677	-0.578244	-2.73	0.0011	0.00281894	yes
Phf5a	chr15:81864515-81871892	Control	prmt5_KD	OK	33.4577	22.4077	-0.578339	-2.71898	0.0013	0.00328368	yes
Rtkn	chr6:83135807-83152579	Control	prmt5_KD	OK	6.80704	4.55801	-0.578624	-2.5101	0.0034	0.00773956	yes
Tmem9	chr1:136008218-136035030	Control	prmt5_KD	OK	47.7359	31.9615	-0.578739	-2.73167	0.0012	0.00305728	yes
Fst	chr13:114452261-114458730	Control	prmt5_KD	OK	14.9831	10.0311	-0.578859	-2.67992	0.002	0.00482257	yes
Cnppd1	chr1:75135214-75142368	Control	prmt5_KD	OK	46.0224	30.8062	-0.579113	-2.75287	0.00135	0.00339544	yes
Neurl1b	chr17:26414964-26446342	Control	prmt5_KD	OK	5.50497	3.68457	-0.579239	-2.68429	0.0022	0.00524691	yes
Rilpl1	chr5:124493079-124531391	Control	prmt5_KD	OK	22.7296	15.213	-0.579264	-2.71852	0.0023	0.00546111	yes
Alg5	chr3:54735538-54749795	Control	prmt5_KD	OK	44.2214	29.5973	-0.57928	-2.73304	0.00145	0.0036184	yes
Txndc17	chr11:72207553-72210487	Control	prmt5_KD	OK	84.3951	56.4811	-0.579391	-2.7448	0.0018	0.00438785	yes
Gpc4	chrX:52053017-52164923	Control	prmt5_KD	OK	31.0968	20.811	-0.579418	-2.72938	0.00135	0.00339544	yes
Vmac	chr17:56713931-56717699	Control	prmt5_KD	OK	8.12574	5.4368	-0.579741	-2.53136	0.00405	0.00902926	yes
Pkig	chr2:163658385-163726158	Control	prmt5_KD	OK	10.922	7.30663	-0.579961	-2.41489	0.00545	0.0117443	yes
S100a11	chr3:93520495-93526288	Control	prmt5_KD	OK	2518.45	1684.35	-0.580347	-2.59115	0.00305	0.00703378	yes
5430435G22Rik	chr1:131688694-131713464	Control	prmt5_KD	OK	14.1756	9.48056	-0.58037	-2.69112	0.0022	0.00524691	yes
Ubac2	chr14:121878605-122021035	Control	prmt5_KD	OK	17.4071	11.6376	-0.580878	-2.67633	0.00165	0.00405657	yes
Tab1	chr15:80133153-80161702	Control	prmt5_KD	OK	5.52805	3.69507	-0.581169	-2.55899	0.00315	0.00722485	yes
Cdk11b	chr4:155624868-155649932	Control	prmt5_KD	OK	24.0256	16.0575	-0.581324	-2.74207	0.00155	0.00384033	yes
Galnt2	chr8:124231393-124345723	Control	prmt5_KD	OK	37.4877	25.0535	-0.581405	-2.76379	0.00125	0.00316756	yes
Fuk	chr8:110882455-110902488	Control	prmt5_KD	OK	5.91949	3.95582	-0.581494	-2.63668	0.0025	0.005898	yes
Gm561	chr2:144594064-144595365	Control	prmt5_KD	OK	55.7254	37.2396	-0.5815	-2.57877	0.00295	0.00682184	yes
Cpsf3l	chr4:155869566-155891762	Control	prmt5_KD	OK	29.5083	19.7183	-0.581585	-2.29864	0.00645	0.0136083	yes
Mtx1	chr3:89209080-89214335	Control	prmt5_KD	OK	37.2197	24.8626	-0.582091	-2.74093	0.0017	0.00416647	yes
Cdc42ep1	chr15:78842646-78855529	Control	prmt5_KD	OK	19.819	13.2372	-0.582285	-2.7285	0.002	0.00482257	yes
Marcks	chr10:37133242-37138926	Control	prmt5_KD	OK	17.331	11.5711	-0.582834	-2.75678	0.00125	0.00316756	yes
Dennd5b	chr6:148988068-149101680	Control	prmt5_KD	OK	6.15355	4.10817	-0.582924	-2.73404	0.0017	0.00416647	yes
Oraov1	chr7:144915193-144921137	Control	prmt5_KD	OK	10.1144	6.75122	-0.583186	-2.60628	0.00325	0.00742533	yes
Leprel4	chr11:100408749-100414819	Control	prmt5_KD	OK	32.2071	21.4974	-0.583216	-2.74401	0.00145	0.0036184	yes
Gsta4	chr9:78191965-78209349	Control	prmt5_KD	OK	90.8028	60.601	-0.583395	-2.75585	0.00165	0.00405657	yes
Fam64a	chr11:72042501-72047370	Control	prmt5_KD	OK	61.2495	40.8766	-0.583422	-2.74485	0.0012	0.00305728	yes
Tnfrsf10b	chr14:69767471-69784411	Control	prmt5_KD	OK	25.2933	16.8795	-0.583486	-2.76025	0.00215	0.00514117	yes
Tmem214	chr5:30869646-30877467	Control	prmt5_KD	OK	27.8905	18.612	-0.583538	-2.76027	0.00155	0.00384033	yes
Smpd2	chr10:41487171-41490340	Control	prmt5_KD	OK	8.59153	5.73105	-0.584115	-2.5234	0.003	0.00692796	yes
42065	chr17:33685691-33718677	Control	prmt5_KD	OK	26.7776	17.8614	-0.58418	-2.66719	0.00165	0.00405657	yes
Hmgn1	chr16:96121587-96127725	Control	prmt5_KD	OK	303.418	202.361	-0.584374	-2.74975	0.00175	0.00427391	yes
Josd1	chr15:79674249-79687872	Control	prmt5_KD	OK	38.15	25.4427	-0.584433	-2.78285	0.00125	0.00316756	yes
Slc29a1	chr17:45585199-45599603	Control	prmt5_KD	OK	71.0911	47.3985	-0.584826	-2.78052	0.00165	0.00405657	yes
Ywhag	chr5:135908378-135934641	Control	prmt5_KD	OK	160.843	107.229	-0.584955	-2.6909	0.0019	0.00460403	yes
Zfp689	chr7:127442135-127449158	Control	prmt5_KD	OK	3.48407	2.32206	-0.585371	-2.52176	0.00425	0.00942704	yes
Isca2	chr12:84773269-84775089	Control	prmt5_KD	OK	30.63	20.4052	-0.586004	-2.64583	0.0032	0.00732671	yes
Bcl2l1	chr2:152754172-152831728	Control	prmt5_KD	OK	85.716	57.0867	-0.58641	-2.77657	0.001	0.00258968	yes
Cxx1a	chrX:53642488-53643763	Control	prmt5_KD	OK	13.3216	8.86759	-0.587151	-2.57693	0.0033	0.00753082	yes
Praf2	chrX:7728570-7731063	Control	prmt5_KD	OK	85.1448	56.666	-0.587435	-2.78373	0.0011	0.00281894	yes
2810001G20Rik	chr11:64079483-64083259	Control	prmt5_KD	OK	10.5119	6.99573	-0.587477	-2.3988	0.00545	0.0117443	yes
Tmco3	chr8:13255962-13322924	Control	prmt5_KD	OK	10.8657	7.23087	-0.587545	-2.13485	0.0134	0.0260149	yes
Lsm8	chr6:18848634-18854052	Control	prmt5_KD	OK	63.6193	42.33	-0.587782	-2.73595	0.0018	0.00438785	yes
Klhl18	chr9:110425925-110476694	Control	prmt5_KD	OK	2.28994	1.52333	-0.588084	-2.48009	0.0051	0.0110812	yes
Cyp4f17	chr17:32506461-32528894	Control	prmt5_KD	OK	5.4066	3.59609	-0.588294	-2.41866	0.00485	0.0106044	yes
U2af1l4	chr7:30563339-30565364	Control	prmt5_KD	OK	27.9415	18.583	-0.588421	-2.64704	0.00275	0.00641721	yes
Gm11974	chr11:6525590-6528760	Control	prmt5_KD	OK	41.2084	27.4023	-0.58864	-2.63061	0.0029	0.00671939	yes
Tmem110	chr14:30825593-30877210	Control	prmt5_KD	OK	5.70867	3.79571	-0.588784	-2.65136	0.0032	0.00732671	yes
Cbx8	chr11:119038435-119040913	Control	prmt5_KD	OK	10.7352	7.13696	-0.588966	-2.56091	0.0035	0.00793656	yes
Gpn3	chr5:122372507-122382769	Control	prmt5_KD	OK	21.3266	14.1717	-0.58964	-2.69687	0.00215	0.00514117	yes
Gns	chr10:121365089-121397245	Control	prmt5_KD	OK	150.03	99.6273	-0.59064	-2.71717	0.00175	0.00427391	yes
Fam65a	chr8:105605228-105622218	Control	prmt5_KD	OK	26.2751	17.4477	-0.590661	-2.80335	0.001	0.00258968	yes
Itga5	chr15:103344285-103366748	Control	prmt5_KD	OK	26.4236	17.5354	-0.591557	-2.80931	0.00065	0.00176222	yes
Sigmar1	chr4:41738492-41741359	Control	prmt5_KD	OK	75.9373	50.3867	-0.591766	-2.78196	0.00105	0.00270787	yes
H2afv	chr11:6427225-6444443	Control	prmt5_KD	OK	17.1675	11.3874	-0.59224	-2.70143	0.0026	0.00611192	yes
Dpysl3	chr18:43320978-43438286	Control	prmt5_KD	OK	89.311	59.2263	-0.592601	-2.7178	0.0014	0.00350997	yes
Ccdc120	chrX:7731713-7741324	Control	prmt5_KD	OK	3.36163	2.22916	-0.592662	-2.54374	0.00405	0.00902926	yes
Tcn2	chr11:3917077-3932078	Control	prmt5_KD	OK	4.6077	3.05541	-0.592678	-2.44684	0.00435	0.00963255	yes
Cks1b	chr3:89415471-89418291	Control	prmt5_KD	OK	298.424	197.858	-0.5929	-2.80824	0.0011	0.00281894	yes
Psmc1	chr12:100112330-100123364	Control	prmt5_KD	OK	162.745	107.864	-0.593396	-2.81326	0.00105	0.00270787	yes
Utp23	chr15:51877440-51884622	Control	prmt5_KD	OK	6.81777	4.51832	-0.593511	-2.6536	0.00285	0.00661914	yes
Fdx1	chr9:51943306-51963533	Control	prmt5_KD	OK	35.7943	23.7149	-0.593936	-2.70803	0.00295	0.00682184	yes
P2rx3	chr2:84996551-85035834	Control	prmt5_KD	OK	1.03856	0.688073	-0.593949	-2.17456	0.0119	0.0234697	yes
Rpl4	chr9:64173386-64178562	Control	prmt5_KD	OK	1182.86	783.583	-0.594126	-2.57772	0.00325	0.00742533	yes
Rab4b	chr7:27168432-27178883	Control	prmt5_KD	OK	23.778	15.7503	-0.594245	-2.69811	0.00155	0.00384033	yes
Foxred1	chr9:35204220-35211055	Control	prmt5_KD	OK	13.6101	9.01215	-0.594735	-2.7385	0.001	0.00258968	yes
Gpaa1	chr15:76331293-76334899	Control	prmt5_KD	OK	12.4482	8.24256	-0.594778	-2.70212	0.00155	0.00384033	yes
Dpp7	chr2:25352289-25356332	Control	prmt5_KD	OK	46.2126	30.5987	-0.594817	-2.81094	0.0005	0.00139929	yes
Tinf2	chr14:55679079-55681817	Control	prmt5_KD	OK	20.0506	13.2707	-0.595395	-2.75288	0.00175	0.00427391	yes
Pja1	chrX:99465733-99470735	Control	prmt5_KD	OK	32.1864	21.2999	-0.595604	-2.78068	0.0012	0.00305728	yes
Slc28a2	chr2:122426476-122461130	Control	prmt5_KD	OK	0.783628	0.518298	-0.596387	-1.95262	0.02765	0.0491278	yes
Cdk9	chr2:32705781-32712784	Control	prmt5_KD	OK	27.7652	18.3607	-0.59666	-2.82732	0.0007	0.00188392	yes
Nme6	chr9:109832793-109842961	Control	prmt5_KD	OK	21.0529	13.9176	-0.597116	-2.66778	0.0023	0.00546111	yes
Wdr62	chr7:30240137-30280421	Control	prmt5_KD	OK	8.51392	5.62822	-0.597144	-2.78559	0.00135	0.00339544	yes
Slc35b2	chr17:45564151-45567669	Control	prmt5_KD	OK	29.1543	19.2724	-0.59717	-2.81394	0.0009	0.00235397	yes
Enthd2	chr11:120090521-120098731	Control	prmt5_KD	OK	8.15347	5.38906	-0.597379	-2.69197	0.0024	0.00568368	yes
Cbx4	chr11:119077570-119086237	Control	prmt5_KD	OK	12.9228	8.53924	-0.597734	-2.82285	0.0008	0.00212158	yes
Gclm	chr3:122245556-122267215	Control	prmt5_KD	OK	82.4117	54.4534	-0.597828	-2.83584	0.00115	0.00293687	yes
Sdhaf2	chr19:10500511-10525209	Control	prmt5_KD	OK	19.5553	12.917	-0.598289	-2.81889	0.00135	0.00339544	yes
Abcf3	chr16:20548602-20561603	Control	prmt5_KD	OK	15.6922	10.3609	-0.598893	-2.81326	0.00105	0.00270787	yes
Rnf187	chr11:58932287-58938906	Control	prmt5_KD	OK	110.517	72.9193	-0.599899	-2.85903	0.00065	0.00176222	yes
Rap2b	chr3:61364506-61368703	Control	prmt5_KD	OK	26.755	17.6529	-0.5999	-2.84922	0.00085	0.00223808	yes
Galns	chr8:122578236-122611487	Control	prmt5_KD	OK	7.67473	5.06102	-0.600687	-2.69253	0.0022	0.00524691	yes
Baiap2	chr11:119943091-120006782	Control	prmt5_KD	OK	44.4544	29.3116	-0.600852	-2.7901	0.0009	0.00235397	yes
Tmem147	chr7:30727700-30729534	Control	prmt5_KD	OK	103.368	68.1458	-0.601089	-2.83481	0.00115	0.00293687	yes
Arpc5l	chr2:39008138-39015872	Control	prmt5_KD	OK	65.6305	43.2595	-0.601349	-2.84562	0.0011	0.00281894	yes
Dnajb1	chr8:83608174-83611903	Control	prmt5_KD	OK	38.2625	25.2193	-0.601403	-2.84636	0.00125	0.00316756	yes
Mrps33	chr6:39801806-39810936	Control	prmt5_KD	OK	58.6859	38.6683	-0.601865	-2.82201	0.0009	0.00235397	yes
Dolk	chr2:30284228-30286354	Control	prmt5_KD	OK	13.2225	8.71108	-0.602077	-2.75137	0.002	0.00482257	yes
Zdhhc7	chr8:120081094-120101472	Control	prmt5_KD	OK	18.1007	11.9181	-0.602891	-2.82765	0.00135	0.00339544	yes
U2af2	chr7:5062142-5079945	Control	prmt5_KD	OK	168.603	110.971	-0.603454	-2.84455	0.00075	0.00200204	yes
Phf13	chr4:151989630-151996179	Control	prmt5_KD	OK	8.78944	5.78489	-0.60348	-2.75449	0.00245	0.00578814	yes
Btbd2	chr10:80642616-80657071	Control	prmt5_KD	OK	2.20316	1.44912	-0.604395	-2.38632	0.00745	0.0154583	yes
Trim27	chr13:21179930-21194723	Control	prmt5_KD	OK	19.1847	12.6169	-0.604603	-2.86235	0.00105	0.00270787	yes
Pbx2	chr17:34592470-34597341	Control	prmt5_KD	OK	11.4743	7.54507	-0.604797	-2.78855	0.00145	0.0036184	yes
Fbxw8	chr5:118064980-118155458	Control	prmt5_KD	OK	22.7787	14.973	-0.605326	-2.87725	0.00075	0.00200204	yes
Msra	chr14:64122620-64455903	Control	prmt5_KD	OK	6.46453	4.24867	-0.605534	-2.41313	0.00445	0.00983184	yes
Dak	chr19:10592196-10604258	Control	prmt5_KD	OK	4.21534	2.76882	-0.606378	-2.51532	0.0034	0.00773956	yes
Mcoln1	chr8:3500518-3515231	Control	prmt5_KD	OK	28.3058	18.5856	-0.606917	-2.85536	0.00085	0.00223808	yes
Nelfa	chr5:33898179-33936258	Control	prmt5_KD	OK	27.7562	18.2242	-0.606957	-2.85746	0.00085	0.00223808	yes
Tmem127	chr2:127247974-127260764	Control	prmt5_KD	OK	25.8998	17.0029	-0.607155	-2.88466	0.00055	0.00152511	yes
Id1	chr2:152736250-152737410	Control	prmt5_KD	OK	31.1691	20.4621	-0.607166	-2.7555	0.00185	0.00449951	yes
Timmdc1	chr16:38497842-38522663	Control	prmt5_KD	OK	8.77912	5.76259	-0.607358	-2.6928	0.0019	0.00460403	yes
Ube2t	chr1:134962564-134974179	Control	prmt5_KD	OK	20.9708	13.7648	-0.607402	-2.67918	0.0023	0.00546111	yes
Tkt	chr14:30549130-30574726	Control	prmt5_KD	OK	113.305	74.3651	-0.607512	-2.84611	0.0008	0.00212158	yes
Sec11c	chr18:65800577-65817657	Control	prmt5_KD	OK	24.4317	16.0338	-0.607636	-2.67094	0.0028	0.00651841	yes
Eps8	chr6:137477244-137649285	Control	prmt5_KD	OK	91.624	60.1101	-0.608119	-2.83784	0.00095	0.00247432	yes
Tmem50a	chr4:134897848-134914916	Control	prmt5_KD	OK	66.0294	43.3182	-0.608135	-2.87165	0.0011	0.00281894	yes
Spred3	chr7:29158828-29168647	Control	prmt5_KD	OK	10.8494	7.11649	-0.608382	-2.84149	0.00085	0.00223808	yes
Tmem43	chr6:91473750-91488458	Control	prmt5_KD	OK	34.8286	22.8425	-0.608549	-2.88479	0.0006	0.00164749	yes
Itpkc	chr7:27207169-27228597	Control	prmt5_KD	OK	5.11107	3.35116	-0.608962	-2.67827	0.00235	0.00557198	yes
Skiv2l	chr17:34839225-34850204	Control	prmt5_KD	OK	14.7874	9.69548	-0.608988	-2.86895	0.0006	0.00164749	yes
Emc8	chr8:120653913-120668112	Control	prmt5_KD	OK	10.1973	6.6849	-0.609214	-2.85883	0.0012	0.00305728	yes
Zfp746	chr6:48062394-48086593	Control	prmt5_KD	OK	11.7502	7.70042	-0.60968	-2.8448	0.0006	0.00164749	yes
Ensa	chr3:95624979-95632117	Control	prmt5_KD	OK	91.5439	59.9848	-0.609865	-2.83039	0.00075	0.00200204	yes
Mfsd5	chr15:102279455-102281744	Control	prmt5_KD	OK	46.5539	30.5002	-0.61008	-2.88651	0.00085	0.00223808	yes
Srp19	chr18:34331144-34336599	Control	prmt5_KD	OK	65.104	42.6485	-0.610249	-2.86381	0.0009	0.00235397	yes
Exo5	chr4:120921201-120925005	Control	prmt5_KD	OK	14.7637	9.67142	-0.61025	-2.77407	0.00115	0.00293687	yes
Fhl2	chr1:43123070-43196761	Control	prmt5_KD	OK	47.7838	31.2911	-0.610769	-2.89682	0.0008	0.00212158	yes
Rpl23	chr11:97777525-97782439	Control	prmt5_KD	OK	1290.99	845.37	-0.610826	-2.68277	0.0018	0.00438785	yes
Zc3h3	chr15:75754446-75841908	Control	prmt5_KD	OK	6.12358	4.00973	-0.61087	-2.72767	0.0023	0.00546111	yes
Clpb	chr7:101663767-101790168	Control	prmt5_KD	OK	15.2551	9.9882	-0.610995	-2.88729	0.00065	0.00176222	yes
Ankle1	chr8:71406011-71409904	Control	prmt5_KD	OK	9.83156	6.43706	-0.611018	-2.731	0.00195	0.00471067	yes
Gas2	chr7:51879144-51994458	Control	prmt5_KD	OK	4.05503	2.65478	-0.61112	-2.49849	0.0043	0.00952899	yes
Selk	chr14:29968379-29975074	Control	prmt5_KD	OK	85.7514	56.1167	-0.61173	-2.88234	0.00085	0.00223808	yes
Usp17le	chr7:104768048-104777470	Control	prmt5_KD	OK	1.956	1.2797	-0.612099	-2.10687	0.01585	0.0302193	yes
Rps11	chr7:45122387-45124389	Control	prmt5_KD	OK	1385.93	906.415	-0.612614	-2.78949	0.00145	0.0036184	yes
Sod2	chr17:13007838-13018119	Control	prmt5_KD	OK	50.3452	32.9089	-0.613376	-2.91789	0.00095	0.00247432	yes
Abca1	chr4:53030788-53159895	Control	prmt5_KD	OK	9.55777	6.24606	-0.613727	-2.90952	0.0008	0.00212158	yes
Me2	chr18:73770039-73815392	Control	prmt5_KD	OK	44.6277	29.1585	-0.614025	-2.91212	0.0006	0.00164749	yes
Socs6	chr18:88867879-88894207	Control	prmt5_KD	OK	14.8735	9.7165	-0.614237	-2.87597	0.00105	0.00270787	yes
Acyp1	chr12:85272397-85280435	Control	prmt5_KD	OK	31.3461	20.4769	-0.614286	-2.70704	0.0021	0.00503693	yes
Dnpep	chr1:75308564-75317637	Control	prmt5_KD	OK	49.2096	32.1445	-0.614371	-2.90788	0.0011	0.00281894	yes
Golga2	chr2:32288252-32307921	Control	prmt5_KD	OK	13.4767	8.80282	-0.614426	-2.87921	0.0011	0.00281894	yes
Cpne1	chr2:156071840-156111965	Control	prmt5_KD	OK	51.4518	33.5997	-0.614772	-2.52342	0.0036	0.00814453	yes
Fars2	chr13:36117642-36537595	Control	prmt5_KD	OK	8.3941	5.47952	-0.615325	-2.68478	0.00145	0.0036184	yes
Arhgap23	chr11:97450159-97502400	Control	prmt5_KD	OK	12.3787	8.07952	-0.615523	-2.89198	0.00075	0.00200204	yes
Mrps14	chr1:160195259-160201186	Control	prmt5_KD	OK	37.8542	24.7069	-0.61554	-2.90142	0.0012	0.00305728	yes
Armc5	chr7:128234450-128245100	Control	prmt5_KD	OK	9.59456	6.26215	-0.615559	-2.41258	0.00625	0.0132456	yes
Oard1	chr17:48409999-48417270	Control	prmt5_KD	OK	16.8867	11.0205	-0.6157	-2.71247	0.00145	0.0036184	yes
Tmem222	chr4:133266044-133277790	Control	prmt5_KD	OK	23.3199	15.2186	-0.615729	-2.83987	0.0014	0.00350997	yes
Zfp691	chr4:119169517-119174195	Control	prmt5_KD	OK	3.11539	2.03259	-0.616096	-2.34687	0.0064	0.0135125	yes
Mrpl27	chr11:94653790-94660087	Control	prmt5_KD	OK	88.9809	58.0527	-0.616132	-2.89653	0.00115	0.00293687	yes
Phf23	chr11:69995765-70000011	Control	prmt5_KD	OK	27.7222	18.0822	-0.616474	-2.87352	0.00075	0.00200204	yes
Pwp2	chr10:78170909-78185149	Control	prmt5_KD	OK	9.50552	6.19996	-0.616506	-2.86023	0.001	0.00258968	yes
Gltscr1	chr7:15971261-15999495	Control	prmt5_KD	OK	4.74647	3.09545	-0.616705	-2.80487	0.0011	0.00281894	yes
Tbc1d2	chr4:46604389-46650199	Control	prmt5_KD	OK	1.02607	0.669051	-0.616945	-2.26255	0.0104	0.0208106	yes
Apol9b	chr15:77729071-77736382	Control	prmt5_KD	OK	20.5356	13.3888	-0.617104	-2.84593	0.00075	0.00200204	yes
Lix1l	chr3:96601132-96629819	Control	prmt5_KD	OK	43.3633	28.2569	-0.617872	-2.89873	0.00075	0.00200204	yes
Abcb8	chr5:24394155-24409947	Control	prmt5_KD	OK	12.8431	8.3648	-0.618593	-2.87474	0.0011	0.00281894	yes
Ing4	chr6:125039847-125049264	Control	prmt5_KD	OK	9.58192	6.23991	-0.618789	-2.69679	0.00215	0.00514117	yes
Rtcb	chr10:85938636-85957793	Control	prmt5_KD	OK	138.923	90.451	-0.619076	-2.9196	0.0009	0.00235397	yes
Med28	chr5:45520228-45529284	Control	prmt5_KD	OK	21.8446	14.2214	-0.619208	-2.93126	0.0011	0.00281894	yes
Hspg2	chr4:137468802-137570630	Control	prmt5_KD	OK	23.3426	15.1934	-0.619521	-2.91512	0.0004	0.00115027	yes
Syde1	chr10:78584502-78591964	Control	prmt5_KD	OK	29.9385	19.482	-0.619857	-2.93702	0.001	0.00258968	yes
Vps11	chr9:44348104-44361670	Control	prmt5_KD	OK	30.3003	19.7168	-0.619907	-2.9374	0.0006	0.00164749	yes
Zmynd19	chr2:24949801-24959413	Control	prmt5_KD	OK	47.2733	30.7563	-0.620143	-2.90991	0.00085	0.00223808	yes
5031439G07Rik	chr15:84945719-84987971	Control	prmt5_KD	OK	27.5758	17.9399	-0.620232	-2.95217	0.00035	0.00102067	yes
Pstk	chr7:131371145-131387838	Control	prmt5_KD	OK	22.1795	14.4266	-0.620502	-2.79419	0.00165	0.00405657	yes
Aars	chr8:111033841-111055569	Control	prmt5_KD	OK	162.581	105.717	-0.620943	-2.85376	0.001	0.00258968	yes
Tcf19	chr17:35512734-35516824	Control	prmt5_KD	OK	44.2493	28.7721	-0.620982	-2.92774	0.00035	0.00102067	yes
H2afz	chr3:137864486-137866922	Control	prmt5_KD	OK	1098.66	714.25	-0.621239	-2.73962	0.0013	0.00328368	yes
Cstb	chr10:78425669-78427622	Control	prmt5_KD	OK	884.602	575.037	-0.621372	-2.89067	0.0012	0.00305728	yes
Dph5	chr3:115888182-115929323	Control	prmt5_KD	OK	29.8122	19.378	-0.621481	-2.90413	0.0009	0.00235397	yes
Vim	chr2:13574310-13582826	Control	prmt5_KD	OK	1933.52	1256.71	-0.621575	-2.51719	0.00425	0.00942704	yes
Pgap3	chr11:98388671-98400490	Control	prmt5_KD	OK	1.31535	0.8549	-0.621619	-2.03974	0.0219	0.0402638	yes
Lss	chr10:76531626-76562226	Control	prmt5_KD	OK	35.1933	22.8724	-0.621692	-2.91721	0.00065	0.00176222	yes
Fgd1	chrX:151047169-151096543	Control	prmt5_KD	OK	14.6987	9.55208	-0.621803	-1.93755	0.02475	0.0446067	yes
Etv5	chr16:22381312-22439570	Control	prmt5_KD	OK	22.1346	14.3818	-0.622053	-2.93864	0.0008	0.00212158	yes
Ccdc80	chr16:45094052-45127924	Control	prmt5_KD	OK	5.99326	3.89324	-0.622371	-2.80165	0.0019	0.00460403	yes
Rsl24d1	chr9:73113468-73123333	Control	prmt5_KD	OK	67.5308	43.8632	-0.622536	-2.94971	0.00045	0.00127448	yes
Tex261	chr6:83770413-83775812	Control	prmt5_KD	OK	37.3221	24.2405	-0.62261	-2.92364	0.00085	0.00223808	yes
Trim11	chr11:58978092-58991462	Control	prmt5_KD	OK	7.02955	4.56495	-0.622832	-2.72792	0.0013	0.00328368	yes
Arl4d	chr11:101665540-101667832	Control	prmt5_KD	OK	2.42635	1.57509	-0.623351	-2.04959	0.0203	0.0376035	yes
Mzt2	chr16:15848440-15863322	Control	prmt5_KD	OK	19.8289	12.8718	-0.623394	-2.76762	0.00145	0.0036184	yes
Gm16576	chr15:79742697-79757394	Control	prmt5_KD	OK	0.978655	0.63508	-0.623861	-2.37161	0.00935	0.0189116	yes
Txnrd1	chr10:82833950-82897724	Control	prmt5_KD	OK	355.218	230.392	-0.624619	-2.71894	0.00105	0.00270787	yes
Zcrb1	chr15:93386112-93398290	Control	prmt5_KD	OK	63.655	41.284	-0.624689	-2.91946	0.0007	0.00188392	yes
Cd151	chr7:141467361-141471481	Control	prmt5_KD	OK	115.528	74.9048	-0.62511	-2.98278	0.00065	0.00176222	yes
Asf1b	chr8:83955693-83970195	Control	prmt5_KD	OK	86.5392	56.0888	-0.625641	-2.96942	0.00055	0.00152511	yes
Mri1	chr8:84250575-84257324	Control	prmt5_KD	OK	16.9314	10.9722	-0.625845	-2.89976	0.00145	0.0036184	yes
Pianp	chr6:124996719-125003097	Control	prmt5_KD	OK	10.1261	6.56155	-0.625967	-2.81159	0.00155	0.00384033	yes
Mrpl18	chr17:12911354-12916091	Control	prmt5_KD	OK	75.4656	48.9	-0.625985	-2.93677	0.0005	0.00139929	yes
Dusp1	chr17:26505590-26508472	Control	prmt5_KD	OK	24.3847	15.7986	-0.62618	-2.92604	0.00105	0.00270787	yes
Rxra	chr2:27677200-27763319	Control	prmt5_KD	OK	19.0406	12.331	-0.626788	-2.95818	0.00045	0.00127448	yes
Iqsec2	chrX:152144267-152225237	Control	prmt5_KD	OK	4.24501	2.74861	-0.627067	-2.83397	0.00065	0.00176222	yes
Chchd7	chr4:3938887-3951382	Control	prmt5_KD	OK	52.297	33.8614	-0.627088	-2.70648	0.00215	0.00514117	yes
Mxra7	chr11:116803399-116828046	Control	prmt5_KD	OK	53.0651	34.3517	-0.627383	-2.97027	0.0008	0.00212158	yes
Dpp3	chr19:4907228-4928287	Control	prmt5_KD	OK	34.5593	22.3717	-0.627404	-2.97151	0.00065	0.00176222	yes
Mcm3	chr1:20803013-20820213	Control	prmt5_KD	OK	86.9057	56.2547	-0.627476	-2.96729	0.0008	0.00212158	yes
Trnau1ap	chr4:132311762-132329538	Control	prmt5_KD	OK	19.2205	12.4338	-0.628377	-2.80397	0.00165	0.00405657	yes
Hyou1	chr9:44379489-44392369	Control	prmt5_KD	OK	61.622	39.8628	-0.628405	-2.96321	0.0004	0.00115027	yes
Brpf3	chr17:28801125-28838789	Control	prmt5_KD	OK	5.68541	3.67723	-0.628644	-2.9051	0.00105	0.00270787	yes
Sirt4	chr5:115478009-115484484	Control	prmt5_KD	OK	5.19628	3.36063	-0.62875	-2.53141	0.0039	0.00873114	yes
Sun2	chr15:79724067-79742536	Control	prmt5_KD	OK	25.5756	16.5377	-0.629014	-2.97326	0.0009	0.00235397	yes
Tbc1d22a	chr15:86214458-86498503	Control	prmt5_KD	OK	8.23678	5.32469	-0.629383	-2.86938	0.0019	0.00460403	yes
Ergic1	chr17:26561511-26656933	Control	prmt5_KD	OK	183.869	118.839	-0.629677	-2.9197	0.0008	0.00212158	yes
Mgrn1	chr16:4886099-4941020	Control	prmt5_KD	OK	25.6043	16.5464	-0.629874	-2.37086	0.0047	0.0103146	yes
Clmp	chr9:40685963-40784046	Control	prmt5_KD	OK	10.8295	6.99821	-0.629909	-2.89992	0.00125	0.00316756	yes
Gde1	chr7:118688557-118705738	Control	prmt5_KD	OK	38.5911	24.9379	-0.629927	-2.96137	0.0005	0.00139929	yes
Dlg4	chr11:70018604-70045531	Control	prmt5_KD	OK	15.3008	9.88714	-0.629984	-2.94375	0.0005	0.00139929	yes
Trmt61a	chr12:111678104-111683902	Control	prmt5_KD	OK	12.8176	8.28096	-0.630255	-2.85572	0.001	0.00258968	yes
Nomo1	chr7:46033695-46084212	Control	prmt5_KD	OK	59.069	38.1564	-0.630475	-2.98076	0.00055	0.00152511	yes
Tmem176b	chr6:48833810-48841374	Control	prmt5_KD	OK	154.946	100.06	-0.630898	-2.95484	0.00075	0.00200204	yes
Rassf3	chr10:121410350-121476250	Control	prmt5_KD	OK	2.36628	1.52787	-0.631099	-2.563	0.0028	0.00651841	yes
Prpf31	chr7:3629984-3642484	Control	prmt5_KD	OK	20.8878	13.4848	-0.631324	-2.97931	0.0005	0.00139929	yes
Snrpd1	chr18:10617795-10628230	Control	prmt5_KD	OK	150.171	96.9433	-0.631391	-2.9947	0.0004	0.00115027	yes
Hspa2	chr12:76404175-76406936	Control	prmt5_KD	OK	1.26968	0.819641	-0.6314	-2.02423	0.0191	0.0357001	yes
Tubb5	chr17:35833919-35838301	Control	prmt5_KD	OK	624.333	403.022	-0.631458	-2.73109	0.00215	0.00514117	yes
Keap1	chr9:21229729-21239332	Control	prmt5_KD	OK	7.32035	4.72197	-0.632522	-2.81601	0.0011	0.00281894	yes
Lrpap1	chr5:35091505-35105697	Control	prmt5_KD	OK	23.1274	14.9141	-0.632931	-2.9858	0.00065	0.00176222	yes
Snx29	chr16:11322903-11755473	Control	prmt5_KD	OK	4.67041	3.01004	-0.633767	-2.48542	0.0048	0.0105067	yes
Mrps7	chr11:115604150-115607624	Control	prmt5_KD	OK	70.3327	45.3281	-0.63379	-2.99535	0.0005	0.00139929	yes
9130008F23Rik	chr17:40875481-40880558	Control	prmt5_KD	OK	6.86293	4.42237	-0.634005	-2.75861	0.0018	0.00438785	yes
Fosb	chr7:19302695-19310045	Control	prmt5_KD	OK	1.6654	1.07314	-0.63403	-2.48332	0.0049	0.0106998	yes
Fam86	chr16:5233620-5255956	Control	prmt5_KD	OK	9.31019	5.99915	-0.634051	-2.103	0.0141	0.0272483	yes
Slc7a6os	chr8:106200437-106210933	Control	prmt5_KD	OK	29.4245	18.9593	-0.634109	-2.95951	0.001	0.00258968	yes
G6pc3	chr11:102189698-102194081	Control	prmt5_KD	OK	23.1767	14.9323	-0.634235	-2.93068	0.00065	0.00176222	yes
Gcsh	chr8:116981827-116993449	Control	prmt5_KD	OK	87.3507	56.2756	-0.634309	-3.00539	0.00045	0.00127448	yes
Mcm7	chr5:138164588-138171862	Control	prmt5_KD	OK	108.84	70.1083	-0.634552	-2.97053	0.00075	0.00200204	yes
Bid	chr6:120893118-120916820	Control	prmt5_KD	OK	38.8635	25.0278	-0.634884	-3.00072	0.00045	0.00127448	yes
Dagla	chr19:10245264-10304877	Control	prmt5_KD	OK	9.7651	6.28751	-0.635147	-2.97424	0.0003	0.000885364	yes
Rwdd4a	chr8:47533644-47552837	Control	prmt5_KD	OK	24.7941	15.964	-0.635177	-3.00271	0.0005	0.00139929	yes
Ip6k1	chr9:108002647-108048782	Control	prmt5_KD	OK	17.8353	11.48	-0.635608	-3.00795	0.0006	0.00164749	yes
R3hcc1	chr14:69697303-69707580	Control	prmt5_KD	OK	18.0691	11.6267	-0.636083	-2.92015	0.00095	0.00247432	yes
Mapkapk3	chr9:107254926-107289877	Control	prmt5_KD	OK	14.2516	9.16996	-0.636134	-2.96253	0.00095	0.00247432	yes
Capn10	chr1:92933542-92950590	Control	prmt5_KD	OK	5.54281	3.56571	-0.636429	-2.76437	0.00135	0.00339544	yes
Prkag1	chr15:98812796-98831508	Control	prmt5_KD	OK	34.18	21.9838	-0.636709	-2.99007	0.0006	0.00164749	yes
Ext2	chr2:93695630-93822568	Control	prmt5_KD	OK	81.3106	52.276	-0.637295	-3.0266	0.0005	0.00139929	yes
Slc25a25	chr2:32414486-32455476	Control	prmt5_KD	OK	7.77094	4.99583	-0.637366	-2.65754	0.00195	0.00471067	yes
Capn15	chr17:25959555-25965505	Control	prmt5_KD	OK	6.06083	3.89641	-0.63737	-2.85183	0.00155	0.00384033	yes
Nsdhl	chrX:72918520-72958528	Control	prmt5_KD	OK	71.4418	45.9188	-0.637684	-3.02568	0.00045	0.00127448	yes
Trmt1	chr8:84689246-84699808	Control	prmt5_KD	OK	43.5713	28.0045	-0.637717	-3.00069	0.0009	0.00235397	yes
Hint1	chr11:54866437-54870496	Control	prmt5_KD	OK	739.639	475.386	-0.637721	-2.99856	0.0004	0.00115027	yes
Gsr	chr8:33653237-33698162	Control	prmt5_KD	OK	77.2871	49.6742	-0.63773	-3.03964	0.0005	0.00139929	yes
Rarg	chr15:102234937-102257522	Control	prmt5_KD	OK	56.1017	36.0574	-0.637748	-3.06248	0.0002	0.000610875	yes
Ctbp1	chr5:33247722-33275004	Control	prmt5_KD	OK	83.9125	53.9193	-0.638085	-3.03734	0.0005	0.00139929	yes
Clstn1	chr4:149586467-149648899	Control	prmt5_KD	OK	85.5218	54.9445	-0.638319	-3.0039	0.00025	0.000749047	yes
Cd81	chr7:143021783-143067930	Control	prmt5_KD	OK	211.841	136.027	-0.639086	-2.9792	0.00055	0.00152511	yes
Wdr6	chr9:108569891-108578670	Control	prmt5_KD	OK	16.1442	10.3658	-0.639183	-2.40395	0.00565	0.0121221	yes
Supt5	chr7:28314895-28338719	Control	prmt5_KD	OK	80.1145	51.4318	-0.639402	-3.01493	0.0006	0.00164749	yes
Zwint	chr10:72654894-72669789	Control	prmt5_KD	OK	40.2663	25.8426	-0.639823	-3.03553	0.0003	0.000885364	yes
Gmpr	chr13:45507468-45546381	Control	prmt5_KD	OK	3.69569	2.37052	-0.640637	-2.44227	0.00655	0.0137922	yes
Ik	chr18:36744655-36757639	Control	prmt5_KD	OK	65.407	41.9531	-0.640669	-3.04981	0.00055	0.00152511	yes
Mars	chr10:127290792-127311786	Control	prmt5_KD	OK	107.861	69.1338	-0.641711	-2.31006	0.009	0.0182978	yes
Slx1b	chr7:126688926-126695783	Control	prmt5_KD	OK	4.47324	2.86687	-0.641843	-2.81693	0.00065	0.00176222	yes
Tnxb	chr17:34670534-34719815	Control	prmt5_KD	OK	1.33652	0.856465	-0.642017	-2.76916	0.00175	0.00427391	yes
Hps1	chr19:42755195-42779976	Control	prmt5_KD	OK	9.65976	6.18747	-0.642638	-2.92433	0.00085	0.00223808	yes
Ctdsp2	chr10:126978716-126999975	Control	prmt5_KD	OK	74.5795	47.7694	-0.642693	-3.02886	0.00035	0.00102067	yes
Zfp775	chr6:48613179-48623227	Control	prmt5_KD	OK	1.10354	0.706769	-0.642831	-2.35489	0.0065	0.0137016	yes
Snrpa	chr7:27187005-27205386	Control	prmt5_KD	OK	113.753	72.8168	-0.643557	-2.93091	0.0004	0.00115027	yes
Ncor2	chr5:125017152-125179214	Control	prmt5_KD	OK	21.5641	13.8035	-0.643596	-3.03517	0.00045	0.00127448	yes
Ctnnbip1	chr4:149518240-149566437	Control	prmt5_KD	OK	14.564	9.32258	-0.643606	-3.00516	0.0005	0.00139929	yes
Pcdh9	chr14:93013699-93890669	Control	prmt5_KD	OK	1.72023	1.10092	-0.643895	-2.66125	0.0016	0.00395176	yes
9030617O03Rik	chr12:100779122-100872610	Control	prmt5_KD	OK	0.987544	0.631743	-0.644508	-2.11523	0.0165	0.0313168	yes
Fam109a	chr5:121849027-121854599	Control	prmt5_KD	OK	3.5763	2.28766	-0.644597	-2.62032	0.00275	0.00641721	yes
Cherp	chr8:72443879-72475233	Control	prmt5_KD	OK	42.1452	26.9569	-0.644714	-2.90042	0.00075	0.00200204	yes
Pddc1	chr7:141408183-141414125	Control	prmt5_KD	OK	13.2129	8.44077	-0.646498	-2.87627	0.0011	0.00281894	yes
Tmem39a	chr16:38558697-38592162	Control	prmt5_KD	OK	13.5712	8.66862	-0.646678	-2.99599	0.00055	0.00152511	yes
Rpl9	chr5:65388363-65391431	Control	prmt5_KD	OK	1734.33	1107.71	-0.646793	-2.8686	0.00115	0.00293687	yes
Aebp1	chr11:5861865-5878256	Control	prmt5_KD	OK	110.033	70.2663	-0.647026	-2.63596	0.00165	0.00405657	yes
Emp1	chr6:135362930-135383173	Control	prmt5_KD	OK	203.946	130.197	-0.647491	-2.98227	0.0005	0.00139929	yes
Sbf1	chr15:89288235-89315311	Control	prmt5_KD	OK	16.7342	10.682	-0.647617	-3.06359	0.0008	0.00212158	yes
Slc46a1	chr11:78465700-78471945	Control	prmt5_KD	OK	2.14576	1.3696	-0.647728	-2.33054	0.00865	0.0176471	yes
Polr1c	chr17:46243919-46248045	Control	prmt5_KD	OK	46.6316	29.7539	-0.648228	-3.04763	0.00035	0.00102067	yes
Pfn1	chr11:70651846-70654650	Control	prmt5_KD	OK	757.667	483.383	-0.648397	-2.98498	0.0009	0.00235397	yes
Uqcc1	chr2:155846885-155930310	Control	prmt5_KD	OK	16.4276	10.4801	-0.648465	-3.02808	0.0004	0.00115027	yes
Plbd2	chr5:120476546-120503623	Control	prmt5_KD	OK	35.0384	22.3468	-0.648866	-3.08151	0.0003	0.000885364	yes
Rapgef1	chr2:29619719-29740363	Control	prmt5_KD	OK	42.7175	27.2411	-0.649039	-3.07251	0.0007	0.00188392	yes
Gpr153	chr4:152274361-152285337	Control	prmt5_KD	OK	2.88444	1.83916	-0.649244	-2.74436	0.0018	0.00438785	yes
Emc1	chr4:139352586-139378735	Control	prmt5_KD	OK	16.8682	10.7501	-0.649961	-3.0977	0.0004	0.00115027	yes
H2afx	chr9:44334714-44336073	Control	prmt5_KD	OK	53.2551	33.933	-0.650231	-3.06137	0.00045	0.00127448	yes
Mrpl23	chr7:142533116-142540742	Control	prmt5_KD	OK	95.9864	61.1554	-0.650352	-3.0351	0.00045	0.00127448	yes
Trak1	chr9:121366957-121474918	Control	prmt5_KD	OK	3.87093	2.46617	-0.65041	-2.90017	0.00075	0.00200204	yes
Rad51d	chr11:82871960-82890624	Control	prmt5_KD	OK	4.41731	2.8126	-0.651264	-2.53865	0.00455	0.0100227	yes
Pomgnt1	chr4:116150517-116159844	Control	prmt5_KD	OK	25.1375	16.0034	-0.651463	-3.08706	0.00045	0.00127448	yes
Ptpmt1	chr2:90910712-90918050	Control	prmt5_KD	OK	41.2686	26.2722	-0.651509	-3.05644	0.00045	0.00127448	yes
Crtap	chr9:114368323-114390712	Control	prmt5_KD	OK	27.0318	17.2076	-0.651612	-3.00283	0.0005	0.00139929	yes
Mtg2	chr2:180070592-180085902	Control	prmt5_KD	OK	9.84883	6.26886	-0.65175	-2.84378	0.00075	0.00200204	yes
Pus1	chr5:110773666-110780615	Control	prmt5_KD	OK	50.177	31.933	-0.65198	-3.07899	0.00025	0.000749047	yes
Psmb7	chr2:38588045-38643906	Control	prmt5_KD	OK	337.639	214.846	-0.652181	-3.0707	0.00035	0.00102067	yes
Zfp524	chr7:5015507-5018488	Control	prmt5_KD	OK	9.57023	6.08887	-0.652379	-2.70985	0.00215	0.00514117	yes
Emc3	chr6:113514886-113531638	Control	prmt5_KD	OK	30.1626	19.1902	-0.652392	-3.07061	0.0004	0.00115027	yes
Zc3h18	chr8:122376615-122417360	Control	prmt5_KD	OK	19.0598	12.1247	-0.65258	-3.11347	0.0004	0.00115027	yes
Rbmxl1	chr8:78505268-78508928	Control	prmt5_KD	OK	92.3639	58.7468	-0.652817	-3.13117	0.00025	0.000749047	yes
Bet1l	chr7:140853383-140856383	Control	prmt5_KD	OK	13.6897	8.70427	-0.653294	-2.92136	0.0012	0.00305728	yes
Vcpkmt	chr12:69577627-69583028	Control	prmt5_KD	OK	26.8029	17.0419	-0.653301	-2.96061	0.00125	0.00316756	yes
Idh3g	chrX:73778962-73786897	Control	prmt5_KD	OK	112.581	71.5805	-0.653318	-3.10182	0.0001	0.000324959	yes
Tmem176a	chr6:48841482-48845364	Control	prmt5_KD	OK	105.595	67.1087	-0.653968	-3.10961	0.0004	0.00115027	yes
Sesn2	chr4:132492806-132510456	Control	prmt5_KD	OK	13.7851	8.76018	-0.654079	-3.0121	0.00115	0.00293687	yes
Plscr1	chr9:92250193-92272561	Control	prmt5_KD	OK	38.4045	24.4029	-0.654219	-3.08922	5e-05	0.000170364	yes
Disp1	chr1:183086263-183221529	Control	prmt5_KD	OK	4.05928	2.57907	-0.654374	-2.92112	0.001	0.00258968	yes
Sh3bp5l	chr11:58330717-58347728	Control	prmt5_KD	OK	10.0859	6.40728	-0.654555	-2.99626	0.00065	0.00176222	yes
Acvr1b	chr15:101174124-101212601	Control	prmt5_KD	OK	6.15607	3.91009	-0.654808	-2.92861	0.00065	0.00176222	yes
Orai2	chr5:136147460-136170656	Control	prmt5_KD	OK	14.2001	9.01705	-0.655173	-3.07853	0.0003	0.000885364	yes
Ddx49	chr8:70282998-70302452	Control	prmt5_KD	OK	30.0496	19.0776	-0.655468	-2.22944	0.01075	0.0214382	yes
Nprl2	chr9:107542208-107545706	Control	prmt5_KD	OK	11.0191	6.99561	-0.655491	-2.85486	0.00135	0.00339544	yes
Zc3hc1	chr6:30366387-30391010	Control	prmt5_KD	OK	17.7825	11.2839	-0.6562	-3.01902	0.00105	0.00270787	yes
Ssbp1	chr6:40471414-40481823	Control	prmt5_KD	OK	28.7387	18.2346	-0.656316	-2.91307	0.0004	0.00115027	yes
Ntan1	chr16:13819276-13903145	Control	prmt5_KD	OK	77.7763	49.3485	-0.656324	-1.95061	0.0219	0.0402638	yes
Otud1	chr2:19658061-19660590	Control	prmt5_KD	OK	38.4692	24.4006	-0.656784	-3.1099	0.0005	0.00139929	yes
Hmbs	chr9:44336347-44344228	Control	prmt5_KD	OK	36.8531	23.3742	-0.656871	-3.09259	0.00055	0.00152511	yes
Smtn	chr11:3517521-3539292	Control	prmt5_KD	OK	34.2008	21.691	-0.656932	-3.13797	0.00015	0.000471337	yes
Rab30	chr7:92741713-92837117	Control	prmt5_KD	OK	4.18956	2.65527	-0.657941	-2.64212	0.0029	0.00671939	yes
Zfp777	chr6:48024187-48048114	Control	prmt5_KD	OK	11.6998	7.41332	-0.658286	-3.04941	0.0008	0.00212158	yes
Eif3d	chr15:77958997-77970824	Control	prmt5_KD	OK	160.047	101.399	-0.658449	-3.10508	0.0002	0.000610875	yes
Mepce	chr5:137781905-137786701	Control	prmt5_KD	OK	11.6352	7.37048	-0.658665	-3.05511	0.0008	0.00212158	yes
BC037034	chr5:138259657-138272754	Control	prmt5_KD	OK	15.5561	9.85343	-0.658782	-2.96196	0.00065	0.00176222	yes
H2afy	chr13:56073621-56135550	Control	prmt5_KD	OK	85.9649	54.4497	-0.658823	-3.12786	0.00045	0.00127448	yes
Mospd3	chr5:137596646-137601059	Control	prmt5_KD	OK	18.1908	11.5191	-0.65919	-2.97399	0.00055	0.00152511	yes
Tsta3	chr15:75924682-75929730	Control	prmt5_KD	OK	34.6776	21.9431	-0.66024	-3.07335	0.00055	0.00152511	yes
Fbxl19	chr7:127746774-127768928	Control	prmt5_KD	OK	7.27564	4.60327	-0.660415	-2.98912	0.00085	0.00223808	yes
Ctsl	chr13:64363213-64370306	Control	prmt5_KD	OK	916.68	579.837	-0.66077	-2.8437	0.0009	0.00235397	yes
Stx6	chr1:155158702-155203517	Control	prmt5_KD	OK	19.0215	12.0281	-0.661222	-3.09356	0.0002	0.000610875	yes
Morf4l1	chr9:90091668-90114820	Control	prmt5_KD	OK	266.706	168.647	-0.661242	-3.07243	0.0004	0.00115027	yes
Aqp1	chr6:55336298-55348555	Control	prmt5_KD	OK	77.5976	49.0669	-0.661264	-3.1499	0.0001	0.000324959	yes
Sft2d1	chr17:8283812-8327442	Control	prmt5_KD	OK	50.723	32.0581	-0.661953	-2.1818	0.01095	0.0218002	yes
Zscan29	chr2:121157426-121171149	Control	prmt5_KD	OK	6.99039	4.41754	-0.66213	-2.70654	0.00155	0.00384033	yes
Med11	chr11:70451930-70453726	Control	prmt5_KD	OK	14.8029	9.3534	-0.662314	-2.81199	0.00125	0.00316756	yes
Gcnt2	chr13:40859767-40960892	Control	prmt5_KD	OK	0.798855	0.504736	-0.662405	-2.12021	0.0117	0.023141	yes
Dctn1	chr6:83165923-83200118	Control	prmt5_KD	OK	21.7484	13.741	-0.662422	-3.13672	0.00015	0.000471337	yes
Lmnb2	chr10:80901362-80918245	Control	prmt5_KD	OK	10.7892	6.81583	-0.662626	-3.07046	0.0008	0.00212158	yes
Gm14137	chr2:119172499-119217050	Control	prmt5_KD	OK	9.65109	6.09617	-0.662789	-2.2613	0.0073	0.0151817	yes
Mcfd2	chr17:87254442-87265947	Control	prmt5_KD	OK	62.4661	39.4488	-0.66309	-3.14891	0.00015	0.000471337	yes
Mxd4	chr5:34176579-34187710	Control	prmt5_KD	OK	4.264	2.69194	-0.663563	-2.44348	0.00575	0.0123143	yes
Trappc4	chr9:44403758-44407548	Control	prmt5_KD	OK	51.2922	32.3785	-0.663701	-3.10584	0.00025	0.000749047	yes
Hoxb6	chr11:96299170-96301569	Control	prmt5_KD	OK	6.74331	4.25673	-0.663712	-2.69799	0.0022	0.00524691	yes
F3	chr3:121723536-121735052	Control	prmt5_KD	OK	31.5887	19.9385	-0.663853	-3.12413	0.00015	0.000471337	yes
Srd5a1	chr13:69573448-69611463	Control	prmt5_KD	OK	5.0759	3.203	-0.66424	-2.8559	0.00155	0.00384033	yes
Ptp4a3	chr15:73723144-73758766	Control	prmt5_KD	OK	2.08051	1.31208	-0.665077	-2.61518	0.00245	0.00578814	yes
Alg1	chr16:5233620-5255956	Control	prmt5_KD	OK	11.2132	7.0705	-0.665308	-2.15993	0.01405	0.027165	yes
Slc37a3	chr6:39334770-39377707	Control	prmt5_KD	OK	7.43514	4.68729	-0.665606	-3.05685	0.0005	0.00139929	yes
Wdr4	chr17:31494321-31512487	Control	prmt5_KD	OK	11.6737	7.35762	-0.665953	-3.11487	0.0003	0.000885364	yes
Mob3a	chr10:80685252-80701820	Control	prmt5_KD	OK	14.1203	8.89944	-0.665989	-3.08793	0.0007	0.00188392	yes
Gigyf1	chr5:137518879-137527935	Control	prmt5_KD	OK	15.185	9.57018	-0.666028	-3.1494	0.0003	0.000885364	yes
Cd34	chr1:194938820-194976959	Control	prmt5_KD	OK	268.413	169.145	-0.666195	-2.99652	0.0003	0.000885364	yes
Traf4	chr11:78158422-78165550	Control	prmt5_KD	OK	16.4646	10.3731	-0.666523	-3.12492	0.0004	0.00115027	yes
Lztr1	chr16:17508970-17526330	Control	prmt5_KD	OK	25.796	16.2507	-0.666649	-3.15244	0.0002	0.000610875	yes
Vps25	chr11:101253706-101259547	Control	prmt5_KD	OK	72.0439	45.3803	-0.666811	-3.10365	0.0002	0.000610875	yes
Fbxw17	chr13:50417876-50433769	Control	prmt5_KD	OK	11.3169	7.12812	-0.66689	-2.97476	0.0008	0.00212158	yes
Arhgef1	chr7:24902985-24926591	Control	prmt5_KD	OK	30.0624	18.9337	-0.667	-3.14954	0.00045	0.00127448	yes
Wdr1	chr5:38526812-38561595	Control	prmt5_KD	OK	122.411	77.0929	-0.667067	-3.13912	0.0001	0.000324959	yes
Phldb1	chr9:44686307-44735198	Control	prmt5_KD	OK	18.7881	11.8324	-0.667071	-3.16407	0.0004	0.00115027	yes
Atp5h	chr11:115415696-115419919	Control	prmt5_KD	OK	496.69	312.778	-0.667206	-3.16462	0.0002	0.000610875	yes
Ggact	chr14:122890859-122913165	Control	prmt5_KD	OK	28.3979	17.8811	-0.667347	-3.04034	0.00055	0.00152511	yes
Ube2r2	chr4:41136020-41193370	Control	prmt5_KD	OK	64.216	40.4265	-0.667633	-3.18459	0.00015	0.000471337	yes
Fam104a	chr11:113649528-113684151	Control	prmt5_KD	OK	35.6226	22.4242	-0.66774	-2.3899	0.0053	0.0114587	yes
Aimp1	chr3:132660497-132683879	Control	prmt5_KD	OK	118.582	74.644	-0.667783	-3.17643	0.00015	0.000471337	yes
Aurka	chr2:172356189-172370570	Control	prmt5_KD	OK	63.0981	39.7167	-0.667849	-3.18244	0.00025	0.000749047	yes
Rpl3	chr15:80077780-80083406	Control	prmt5_KD	OK	1126.07	708.674	-0.668101	-2.9059	0.00065	0.00176222	yes
Galk1	chr11:115974724-116012719	Control	prmt5_KD	OK	67.2756	42.3338	-0.668274	-3.0905	0.0001	0.000324959	yes
Shmt2	chr10:127514938-127522444	Control	prmt5_KD	OK	264.593	166.495	-0.6683	-3.0384	0.00045	0.00127448	yes
Rhog	chr7:102239122-102250118	Control	prmt5_KD	OK	60.087	37.809	-0.668321	-3.15614	0.00015	0.000471337	yes
2010107E04Rik	chr12:111961375-111966977	Control	prmt5_KD	OK	406.312	255.667	-0.668323	-3.15786	5e-05	0.000170364	yes
Bpgm	chr6:34476355-34505610	Control	prmt5_KD	OK	3.45204	2.17109	-0.669031	-2.6515	0.0029	0.00671939	yes
Tpi1	chr6:124808940-124814296	Control	prmt5_KD	OK	491.884	309.307	-0.669279	-3.00735	0.0005	0.00139929	yes
Ttc39c	chr18:12643532-12737052	Control	prmt5_KD	OK	12.2518	7.70381	-0.669351	-3.06247	0.00045	0.00127448	yes
Man2c1	chr9:57129981-57142210	Control	prmt5_KD	OK	18.2781	11.4914	-0.669555	-3.12198	0.0003	0.000885364	yes
Xab2	chr8:3610089-3621296	Control	prmt5_KD	OK	21.8947	13.7556	-0.670561	-3.1563	0.00015	0.000471337	yes
Zbtb8os	chr4:129336025-129347029	Control	prmt5_KD	OK	24.9631	15.6754	-0.671293	-2.90038	0.0012	0.00305728	yes
Thbs3	chr3:89215186-89226837	Control	prmt5_KD	OK	5.25253	3.29816	-0.671351	-2.95548	0.00125	0.00316756	yes
Umps	chr16:33955011-33967003	Control	prmt5_KD	OK	29.9925	18.8328	-0.671351	-3.18029	0.0001	0.000324959	yes
Snrpb	chr2:130171635-130179364	Control	prmt5_KD	OK	309.793	194.501	-0.671525	-3.16201	0.00015	0.000471337	yes
Rpl34-ps1	chr3:130726826-130730398	Control	prmt5_KD	OK	2132.97	1338.78	-0.671945	-2.4322	0.0078	0.0160911	yes
Rfxap	chr3:54803114-54807791	Control	prmt5_KD	OK	16.9289	10.6255	-0.671963	-3.11006	0.0006	0.00164749	yes
Bcl2l13	chr6:120836229-120892842	Control	prmt5_KD	OK	8.68887	5.45329	-0.672043	-3.16805	0.00015	0.000471337	yes
Tatdn3	chr1:191045829-191062932	Control	prmt5_KD	OK	7.30888	4.58443	-0.672908	-2.72697	0.00145	0.0036184	yes
Pex11a	chr7:79737263-79743025	Control	prmt5_KD	OK	4.84061	3.03387	-0.674028	-2.33136	0.0084	0.0171757	yes
Ccdc130	chr8:84257794-84270360	Control	prmt5_KD	OK	6.593	4.13084	-0.6745	-2.90576	0.0014	0.00350997	yes
Txn1	chr4:57943372-57956411	Control	prmt5_KD	OK	1011.67	633.815	-0.674612	-3.0121	0.0006	0.00164749	yes
Dph3	chr14:32080516-32085692	Control	prmt5_KD	OK	17.3188	10.85	-0.674647	-2.7727	0.00135	0.00339544	yes
Nr2c2ap	chr8:70130805-70139197	Control	prmt5_KD	OK	34.9655	21.897	-0.675198	-2.64887	0.0027	0.00631427	yes
Icmt	chr4:152297213-152318625	Control	prmt5_KD	OK	13.5014	8.45357	-0.675474	-3.21736	0.00015	0.000471337	yes
Apeh	chr9:108085413-108094480	Control	prmt5_KD	OK	24.5457	15.3665	-0.675687	-3.18029	0.00015	0.000471337	yes
Paf1	chr7:28392995-28399383	Control	prmt5_KD	OK	22.8694	14.317	-0.675691	-3.15119	0.0003	0.000885364	yes
Hk1	chr10:62268854-62379908	Control	prmt5_KD	OK	40.6741	25.46	-0.675882	-3.20692	0.00015	0.000471337	yes
Zfp637	chr6:117841241-117845956	Control	prmt5_KD	OK	14.9163	9.33664	-0.675915	-2.94481	0.001	0.00258968	yes
Ccsap	chr8:123840843-123860209	Control	prmt5_KD	OK	5.98102	3.74336	-0.676059	-2.95507	0.00085	0.00223808	yes
Sympk	chr7:19024376-19054622	Control	prmt5_KD	OK	37.3568	23.3805	-0.676068	-3.21073	0.00025	0.000749047	yes
Arfgap3	chr15:83299739-83350247	Control	prmt5_KD	OK	14.9276	9.34144	-0.676265	-3.14131	0.0004	0.00115027	yes
Aldh16a1	chr7:45141839-45160064	Control	prmt5_KD	OK	17.9991	11.2619	-0.67647	-2.32929	0.0064	0.0135125	yes
Tsc22d4	chr5:137745968-137768453	Control	prmt5_KD	OK	29.1881	18.2559	-0.677021	-3.19325	0.00025	0.000749047	yes
Mybl2	chr2:163054634-163084687	Control	prmt5_KD	OK	36.2883	22.6918	-0.677336	-3.22495	0.00015	0.000471337	yes
Wbp2	chr11:116078572-116086964	Control	prmt5_KD	OK	125.201	78.2714	-0.677684	-3.23197	0.00015	0.000471337	yes
Tor2a	chr2:32757025-32775633	Control	prmt5_KD	OK	24.724	15.4561	-0.677739	-3.119	0.00055	0.00152511	yes
Ginm1	chr10:7767946-7780917	Control	prmt5_KD	OK	13.2463	8.2792	-0.67803	-3.02627	0.0009	0.00235397	yes
Ndufb6	chr4:40270662-40279368	Control	prmt5_KD	OK	259.927	162.455	-0.678066	-3.20555	0.0003	0.000885364	yes
Pomgnt2	chr9:121981605-121996026	Control	prmt5_KD	OK	5.60863	3.50416	-0.678578	-2.91989	0.00055	0.00152511	yes
Mrps18b	chr17:35910384-35916369	Control	prmt5_KD	OK	92.745	57.9385	-0.678746	-3.21333	0.0002	0.000610875	yes
Rrbp1	chr2:143947394-144011263	Control	prmt5_KD	OK	44.8928	28.0379	-0.679106	-3.1581	0.00035	0.00102067	yes
Smyd2	chr1:189880491-189922288	Control	prmt5_KD	OK	72.3566	45.1823	-0.679367	-3.22307	5e-05	0.000170364	yes
Tmem63b	chr17:45660176-45686218	Control	prmt5_KD	OK	30.2845	18.9032	-0.679945	-3.22196	5e-05	0.000170364	yes
Pi4k2a	chr19:42090434-42122218	Control	prmt5_KD	OK	19.0612	11.8976	-0.679969	-3.21338	0.0001	0.000324959	yes
Zfp768	chr7:127342794-127345314	Control	prmt5_KD	OK	15.2757	9.53373	-0.680123	-3.13901	0.00025	0.000749047	yes
Isy1	chr6:87818447-87838759	Control	prmt5_KD	OK	19.9724	12.4629	-0.680365	-3.12472	0.0006	0.00164749	yes
Ndufc1	chr3:51405478-51408955	Control	prmt5_KD	OK	217.353	135.59	-0.680786	-3.1963	0.00035	0.00102067	yes
Hsd17b4	chr18:50128200-50196270	Control	prmt5_KD	OK	35.4852	22.1349	-0.680896	-3.22465	0.0002	0.000610875	yes
Acin1	chr14:54642160-54690742	Control	prmt5_KD	OK	47.9717	29.9169	-0.681226	-2.73752	0.00115	0.00293687	yes
Cox7c	chr13:86044797-86046795	Control	prmt5_KD	OK	508.252	316.878	-0.681616	-3.21031	0.0002	0.000610875	yes
Irf3	chr7:44997647-45002848	Control	prmt5_KD	OK	19.6517	12.249	-0.681983	-3.16605	0.00035	0.00102067	yes
Fam171a2	chr11:102436980-102447663	Control	prmt5_KD	OK	10.7352	6.68967	-0.682347	-3.14491	0.0005	0.00139929	yes
Whamm	chr7:81571291-81596836	Control	prmt5_KD	OK	7.18077	4.47381	-0.682634	-3.07103	0.00055	0.00152511	yes
Prkcdbp	chr7:105480615-105482197	Control	prmt5_KD	OK	143.009	89.0976	-0.682644	-3.24963	0.00015	0.000471337	yes
Rrp7a	chr15:83100204-83122801	Control	prmt5_KD	OK	46.537	28.9899	-0.682825	-2.98165	0.00055	0.00152511	yes
Bag5	chr12:111709489-111713256	Control	prmt5_KD	OK	19.7509	12.302	-0.683027	-3.1818	0.00025	0.000749047	yes
2810408I11Rik	chr1:64679868-64690659	Control	prmt5_KD	OK	39.352	24.5043	-0.683399	-3.0855	0.00085	0.00223808	yes
4921536K21Rik	chr11:3886087-3895126	Control	prmt5_KD	OK	1.08446	0.675285	-0.683411	-2.12336	0.0198	0.036816	yes
Flad1	chr3:89402672-89411863	Control	prmt5_KD	OK	9.19018	5.72196	-0.683583	-3.05133	0.00045	0.00127448	yes
Mrps24	chr11:5703982-5707699	Control	prmt5_KD	OK	44.0979	27.4477	-0.684025	-3.1735	0.0004	0.00115027	yes
Cbx6	chr15:79786350-79834333	Control	prmt5_KD	OK	35.1032	21.8438	-0.684382	-2.31781	0.00725	0.0150964	yes
Sardh	chr2:27188392-27247303	Control	prmt5_KD	OK	22.5006	14.0014	-0.684396	-3.24675	0.0001	0.000324959	yes
Dab2ip	chr2:35549533-35730994	Control	prmt5_KD	OK	13.2366	8.23596	-0.684526	-3.21015	0.00025	0.000749047	yes
Ostf1	chr19:18580363-18631813	Control	prmt5_KD	OK	69.5961	43.285	-0.68514	-3.24592	0.00015	0.000471337	yes
Slc20a2	chr8:22462613-22569616	Control	prmt5_KD	OK	33.5036	20.8369	-0.685177	-3.00921	0.0004	0.00115027	yes
Plekhg2	chr7:28359603-28372662	Control	prmt5_KD	OK	6.6712	4.14881	-0.685247	-3.16228	0.00045	0.00127448	yes
Cdk20	chr13:64432552-64439721	Control	prmt5_KD	OK	7.45475	4.63341	-0.686086	-2.95347	0.0011	0.00281894	yes
Mrpl40	chr16:18872017-18876637	Control	prmt5_KD	OK	42.3265	26.3056	-0.686192	-3.19292	0.00025	0.000749047	yes
Ube2g2	chr10:77622320-77645990	Control	prmt5_KD	OK	54.6214	33.9395	-0.686503	-3.25736	5e-05	0.000170364	yes
Man2b2	chr5:36806812-36830649	Control	prmt5_KD	OK	30.9304	19.2096	-0.687203	-3.26068	5e-05	0.000170364	yes
Megf8	chr7:25317163-25365917	Control	prmt5_KD	OK	9.421	5.85051	-0.687318	-3.25646	0.0003	0.000885364	yes
Tcirg1	chr19:3896049-3907133	Control	prmt5_KD	OK	58.9504	36.6065	-0.687403	-3.26368	0.0002	0.000610875	yes
Sh3kbp1	chrX:159627271-159975920	Control	prmt5_KD	OK	22.0562	13.6957	-0.687464	-3.2329	0.00015	0.000471337	yes
Ptgr1	chr4:58965589-58987078	Control	prmt5_KD	OK	24.943	15.4866	-0.687612	-3.22104	0.0002	0.000610875	yes
Stra13	chr11:120710940-120713767	Control	prmt5_KD	OK	36.5278	22.6784	-0.687678	-3.03666	0.00075	0.00200204	yes
Fam160a1	chr3:85660062-85746209	Control	prmt5_KD	OK	4.54447	2.82064	-0.688087	-3.07489	0.00055	0.00152511	yes
Smim20	chr5:53267105-53278540	Control	prmt5_KD	OK	43.8034	27.1817	-0.68841	-3.19282	0.0005	0.00139929	yes
Cpt1c	chr7:44959371-44974851	Control	prmt5_KD	OK	12.1912	7.56501	-0.688432	-3.15623	0.00025	0.000749047	yes
Fam193b	chr13:55539315-55571120	Control	prmt5_KD	OK	9.83623	6.10246	-0.688714	-3.21378	0.00035	0.00102067	yes
Tmem120a	chr5:135735489-135744172	Control	prmt5_KD	OK	106.531	66.0852	-0.688876	-3.27761	0.0002	0.000610875	yes
Tor3a	chr1:156653616-156674339	Control	prmt5_KD	OK	32.7593	20.3198	-0.689019	-3.26875	5e-05	0.000170364	yes
Crabp2	chr3:87948692-87953372	Control	prmt5_KD	OK	2.97203	1.84342	-0.689065	-1.97558	0.0268	0.0478264	yes
Fzd8	chr18:9212855-9216201	Control	prmt5_KD	OK	2.2435	1.3912	-0.689421	-2.75761	0.00195	0.00471067	yes
B330016D10Rik	chr4:141546161-141548313	Control	prmt5_KD	OK	1.78918	1.10945	-0.689454	-2.3813	0.0069	0.0144569	yes
Pex6	chr17:46711462-46725541	Control	prmt5_KD	OK	8.6703	5.37523	-0.689755	-3.147	0.00075	0.00200204	yes
Kdsr	chr1:106720409-106759742	Control	prmt5_KD	OK	15.4461	9.57266	-0.690252	-3.26781	0.0002	0.000610875	yes
Ebna1bp2	chr4:118620798-118631915	Control	prmt5_KD	OK	42.4385	26.3003	-0.690294	-3.28289	5e-05	0.000170364	yes
Cd248	chr19:5068077-5070639	Control	prmt5_KD	OK	1.11512	0.690932	-0.690587	-2.14279	0.01915	0.0357539	yes
Scrn2	chr11:97029951-97033960	Control	prmt5_KD	OK	6.21742	3.85175	-0.690804	-2.83118	0.00125	0.00316756	yes
Mrps5	chr2:127587425-127603986	Control	prmt5_KD	OK	49.8462	30.8788	-0.69087	-3.2614	0.0002	0.000610875	yes
Nacc1	chr8:84670478-84687862	Control	prmt5_KD	OK	45.4846	28.1738	-0.691021	-3.2889	0.00015	0.000471337	yes
Yif1b	chr7:29238322-29248467	Control	prmt5_KD	OK	41.6093	25.7722	-0.691091	-3.23441	5e-05	0.000170364	yes
Galc	chr12:98202299-98259337	Control	prmt5_KD	OK	13.1394	8.13317	-0.692005	-3.24217	0.0002	0.000610875	yes
Faim	chr9:98986372-99002019	Control	prmt5_KD	OK	39.1935	24.26	-0.692034	-3.20484	0.0002	0.000610875	yes
Snx9	chr17:5841379-5930711	Control	prmt5_KD	OK	64.8942	40.1612	-0.692285	-3.29622	5e-05	0.000170364	yes
Ghr	chr15:3317754-3583352	Control	prmt5_KD	OK	22.4718	13.9051	-0.6925	-2.73815	0.0015	0.00373449	yes
Glb1	chr9:114401077-114474379	Control	prmt5_KD	OK	14.7196	9.10723	-0.692656	-2.08087	0.0163	0.0309821	yes
Mov10	chr3:104794833-104818563	Control	prmt5_KD	OK	20.8728	12.9091	-0.69324	-3.2626	0.00015	0.000471337	yes
Dhx16	chr17:35879777-35892668	Control	prmt5_KD	OK	20.6653	12.7799	-0.693334	-3.2749	0.0003	0.000885364	yes
H2-DMb2	chr17:34145415-34151095	Control	prmt5_KD	OK	7.72559	4.77691	-0.693569	-2.60537	0.0041	0.00912521	yes
Ggn	chr7:29170209-29173933	Control	prmt5_KD	OK	1.25651	0.776838	-0.693736	-1.76903	0.022	0.0404224	yes
Ogfr	chr2:180589406-180595837	Control	prmt5_KD	OK	40.7979	25.1966	-0.695266	-3.29133	5e-05	0.000170364	yes
Myl12b	chr17:70973962-70990516	Control	prmt5_KD	OK	126.588	78.1777	-0.695306	-3.29082	0.00015	0.000471337	yes
Med29	chr7:28385246-28392690	Control	prmt5_KD	OK	19.4439	12.0054	-0.695633	-3.23106	0.0003	0.000885364	yes
Fkbp10	chr11:100415693-100441089	Control	prmt5_KD	OK	63.653	39.2922	-0.695983	-2.85105	0.001	0.00258968	yes
Elk3	chr10:93247415-93311159	Control	prmt5_KD	OK	56.0528	34.5983	-0.696084	-3.30553	5e-05	0.000170364	yes
Fam26e	chr10:34037596-34109815	Control	prmt5_KD	OK	2.74831	1.69614	-0.696293	-2.42201	0.0055	0.0118326	yes
Fggy	chr4:95557506-95926939	Control	prmt5_KD	OK	14.9778	9.23937	-0.696962	-3.19605	0.00035	0.00102067	yes
Hddc2	chr10:31313404-31328086	Control	prmt5_KD	OK	55.1433	34.0066	-0.697368	-3.21051	0.0005	0.00139929	yes
Qdpr	chr5:45434031-45450229	Control	prmt5_KD	OK	72.276	44.5703	-0.697434	-3.30147	5e-05	0.000170364	yes
Srp9	chr1:182124736-182132415	Control	prmt5_KD	OK	63.9212	39.4112	-0.697688	-3.30016	5e-05	0.000170364	yes
Cinp	chr12:110872609-110889145	Control	prmt5_KD	OK	26.8378	16.5464	-0.697754	-3.27463	5e-05	0.000170364	yes
Rab11fip3	chr17:25989035-26069177	Control	prmt5_KD	OK	14.7811	9.11075	-0.698116	-3.26227	0.0001	0.000324959	yes
Gja1	chr10:56377299-56390419	Control	prmt5_KD	OK	102.994	63.4701	-0.69841	-3.29088	0.0001	0.000324959	yes
Rfc2	chr5:134582689-134598328	Control	prmt5_KD	OK	70.7415	43.5856	-0.698707	-3.30992	5e-05	0.000170364	yes
Ube2c	chr2:164769928-164772902	Control	prmt5_KD	OK	219.03	134.928	-0.698941	-3.3178	0.0001	0.000324959	yes
Mcrs1	chr15:99224975-99262041	Control	prmt5_KD	OK	28.4728	17.5388	-0.699035	-3.27261	0.0002	0.000610875	yes
Gnb4	chr3:32583527-32616535	Control	prmt5_KD	OK	28.6108	17.6225	-0.699139	-3.30091	0.0001	0.000324959	yes
Aurkaip1	chr4:155831268-155833098	Control	prmt5_KD	OK	41.6253	25.6371	-0.699229	-3.25913	0.00045	0.00127448	yes
Ndfip2	chr14:105258672-105309298	Control	prmt5_KD	OK	32.3152	19.8962	-0.699723	-3.27617	0.00015	0.000471337	yes
Mrpl44	chr1:79776017-79781445	Control	prmt5_KD	OK	22.2721	13.7103	-0.699977	-3.20415	0.0004	0.00115027	yes
Cdt1	chr8:122568014-122573130	Control	prmt5_KD	OK	37.3526	22.9903	-0.700182	-3.30982	0.00015	0.000471337	yes
Ptcd1	chr5:145140396-145167104	Control	prmt5_KD	OK	17.6535	10.8651	-0.700255	-2.40587	0.00495	0.010793	yes
Stxbp1	chr2:32787606-32847237	Control	prmt5_KD	OK	23.0451	14.1813	-0.700471	-3.31072	0.00025	0.000749047	yes
Rpusd4	chr9:35267880-35275957	Control	prmt5_KD	OK	18.8951	11.6254	-0.700732	-3.22774	0.00055	0.00152511	yes
Siah2	chr3:58674948-58692388	Control	prmt5_KD	OK	31.0952	19.1256	-0.701187	-3.30931	0.0001	0.000324959	yes
Get4	chr5:139252323-139270050	Control	prmt5_KD	OK	71.8567	44.1958	-0.701213	-3.33841	0.0001	0.000324959	yes
Lamb2	chr9:108479861-108490530	Control	prmt5_KD	OK	25.4414	15.6459	-0.701396	-3.33475	5e-05	0.000170364	yes
Crat	chr2:30392253-30415748	Control	prmt5_KD	OK	21.0975	12.9728	-0.701586	-2.91907	0.00065	0.00176222	yes
Mast3	chr8:70778116-70792433	Control	prmt5_KD	OK	10.8174	6.65103	-0.701699	-3.30232	0.00015	0.000471337	yes
Il11	chr7:4772377-4782857	Control	prmt5_KD	OK	2.13078	1.30981	-0.702026	-2.41798	0.00625	0.0132456	yes
Fbrs	chr7:127485220-127491513	Control	prmt5_KD	OK	26.9493	16.5554	-0.702952	-3.31261	0.0002	0.000610875	yes
Ccdc107	chr4:43493364-43495921	Control	prmt5_KD	OK	25.7383	15.8113	-0.702963	-3.10832	0.00045	0.00127448	yes
Timm44	chr8:4259730-4275905	Control	prmt5_KD	OK	46.536	28.5647	-0.704111	-3.33023	0.0001	0.000324959	yes
Lnx2	chr5:147016654-147076572	Control	prmt5_KD	OK	7.83591	4.80962	-0.704178	-3.25974	5e-05	0.000170364	yes
Atp6v1g1	chr4:63544764-63550701	Control	prmt5_KD	OK	261.209	160.315	-0.7043	-3.3307	0.00025	0.000749047	yes
Ccdc22	chrX:7558561-7605420	Control	prmt5_KD	OK	35.6649	21.8868	-0.70444	-3.1655	0.00015	0.000471337	yes
Slc25a4	chr8:46207340-46211009	Control	prmt5_KD	OK	477.78	293.12	-0.704853	-3.26639	0.0002	0.000610875	yes
Dtnbp1	chr13:44922079-45002096	Control	prmt5_KD	OK	66.9995	41.0944	-0.705208	-3.33563	0.00015	0.000471337	yes
Slc27a4	chr2:29802679-29817522	Control	prmt5_KD	OK	14.9184	9.15024	-0.70521	-3.32013	0.00025	0.000749047	yes
Fam63a	chr3:95282934-95307176	Control	prmt5_KD	OK	52.0355	31.9028	-0.705816	-3.25633	0.00015	0.000471337	yes
Setd8	chr5:124439929-124462307	Control	prmt5_KD	OK	188.829	115.711	-0.706549	-3.27593	5e-05	0.000170364	yes
Grhpr	chr4:44981410-44990696	Control	prmt5_KD	OK	31.9557	19.5691	-0.707492	-3.273	0.0001	0.000324959	yes
Naga	chr15:82329531-82338826	Control	prmt5_KD	OK	15.6884	9.60318	-0.708112	-3.23673	0.00045	0.00127448	yes
Bnip1	chr17:26781078-26792521	Control	prmt5_KD	OK	19.3505	11.8446	-0.708139	-3.14937	0.0005	0.00139929	yes
B3gnt1	chr19:5038825-5041134	Control	prmt5_KD	OK	24.5481	15.0212	-0.708615	-3.31705	0.00015	0.000471337	yes
Snrnp40	chr4:130360131-130390030	Control	prmt5_KD	OK	31.2109	19.096	-0.708781	-3.311	0.0002	0.000610875	yes
Mfsd11	chr11:116854014-116875637	Control	prmt5_KD	OK	27.2024	16.6433	-0.708793	-3.34931	0.00015	0.000471337	yes
Ccdc102a	chr8:94902868-94918098	Control	prmt5_KD	OK	6.11074	3.73859	-0.708852	-3.06328	0.00085	0.00223808	yes
Haghl	chr17:25773775-25785586	Control	prmt5_KD	OK	12.0976	7.40122	-0.708884	-1.90433	0.0244	0.0440567	yes
Xkr8	chr4:132724903-132732546	Control	prmt5_KD	OK	1.89014	1.15601	-0.709346	-2.85505	0.00105	0.00270787	yes
Klf4	chr4:55527136-55532475	Control	prmt5_KD	OK	26.6886	16.3214	-0.709454	-3.34874	0.0001	0.000324959	yes
Pard6g	chr18:80046894-80119640	Control	prmt5_KD	OK	9.86795	6.03446	-0.709525	-3.25619	0.00025	0.000749047	yes
Emd	chrX:74254686-74257893	Control	prmt5_KD	OK	89.4185	54.6736	-0.70973	-3.37747	5e-05	0.000170364	yes
Mrc2	chr11:105292645-105351145	Control	prmt5_KD	OK	55.2105	33.7571	-0.709754	-3.34339	5e-05	0.000170364	yes
Lamtor3	chr3:137918554-137928762	Control	prmt5_KD	OK	117.311	71.7022	-0.710247	-3.37374	0.00015	0.000471337	yes
Tmsb4x	chrX:167207093-167209218	Control	prmt5_KD	OK	1133.85	693.017	-0.710269	-3.25921	0.0001	0.000324959	yes
Tmem261	chr4:75277353-75278286	Control	prmt5_KD	OK	47.3702	28.9464	-0.710593	-3.23497	0.0001	0.000324959	yes
Mrpl46	chr7:78775340-78783089	Control	prmt5_KD	OK	23.7185	14.4843	-0.71152	-3.18459	0.00065	0.00176222	yes
Knstrn	chr2:118814002-118836212	Control	prmt5_KD	OK	47.9945	29.3026	-0.711839	-3.37319	0.0001	0.000324959	yes
Erich1	chr8:14027564-14090327	Control	prmt5_KD	OK	8.90229	5.43478	-0.711955	-3.06745	0.0009	0.00235397	yes
Twist1	chr12:33957670-33959831	Control	prmt5_KD	OK	39.3127	23.9914	-0.712478	-3.35645	0.0001	0.000324959	yes
Hspb8	chr5:116408494-116422864	Control	prmt5_KD	OK	34.7486	21.2049	-0.712555	-3.35115	0.0003	0.000885364	yes
Slc8b1	chr5:120511191-120534024	Control	prmt5_KD	OK	16.5406	10.0936	-0.712575	-3.33656	5e-05	0.000170364	yes
Fscn1	chr5:142960354-142973189	Control	prmt5_KD	OK	263.548	160.796	-0.712836	-3.25298	0.0001	0.000324959	yes
Cdk16	chrX:20688492-20699877	Control	prmt5_KD	OK	84.5647	51.5921	-0.712905	-3.37397	0.00015	0.000471337	yes
Emp3	chr7:45918022-45921426	Control	prmt5_KD	OK	229.848	140.195	-0.713241	-3.38178	0.0001	0.000324959	yes
Ahsa1	chr12:87266727-87273952	Control	prmt5_KD	OK	183.747	112.048	-0.713608	-3.38744	0.00015	0.000471337	yes
Ddx28	chr8:106009615-106011486	Control	prmt5_KD	OK	10.8429	6.61167	-0.713669	-3.18056	0.0005	0.00139929	yes
Ppp2r1a	chr17:20945453-20965905	Control	prmt5_KD	OK	202.829	123.674	-0.713721	-3.31743	0.0001	0.000324959	yes
Adck4	chr7:27233012-27257949	Control	prmt5_KD	OK	6.92045	4.21922	-0.71389	-3.10264	0.00065	0.00176222	yes
Ybx3	chr6:131364857-131388450	Control	prmt5_KD	OK	313.406	191.012	-0.714367	-3.32805	0.00015	0.000471337	yes
Hilpda	chr6:29272487-29275449	Control	prmt5_KD	OK	24.4678	14.9118	-0.714432	-3.19793	0.0004	0.00115027	yes
Msln	chr17:25748612-25754327	Control	prmt5_KD	OK	320.892	195.54	-0.714626	-3.27731	5e-05	0.000170364	yes
Eno2	chr6:124760054-124769509	Control	prmt5_KD	OK	15.6313	9.51651	-0.715929	-3.33157	0.00015	0.000471337	yes
Tsen54	chr11:115814738-115823102	Control	prmt5_KD	OK	12.7631	7.76959	-0.716067	-3.23377	0.0003	0.000885364	yes
St13	chr15:81365043-81399694	Control	prmt5_KD	OK	149.86	91.2089	-0.716372	-3.40705	0.0001	0.000324959	yes
Eif2ak3	chr6:70844526-70905240	Control	prmt5_KD	OK	3.99422	2.43079	-0.71649	-3.17101	0.0001	0.000324959	yes
Emc4	chr2:112266313-112368027	Control	prmt5_KD	OK	102.499	62.3779	-0.716502	-2.41164	0.00575	0.0123143	yes
2310061I04Rik	chr17:35892676-35897378	Control	prmt5_KD	OK	37.1922	22.6234	-0.717181	-3.3439	0.0002	0.000610875	yes
Pigt	chr2:164497524-164508301	Control	prmt5_KD	OK	27.5089	16.7321	-0.717276	-3.38538	5e-05	0.000170364	yes
Map2k3os	chr11:60920940-60931867	Control	prmt5_KD	OK	13.0602	7.93851	-0.71824	-3.13017	0.00045	0.00127448	yes
Chchd3	chr6:32792226-33060152	Control	prmt5_KD	OK	75.7906	46.0657	-0.718326	-3.40387	0.0001	0.000324959	yes
Mrps18c	chr5:100798758-100804467	Control	prmt5_KD	OK	118.079	71.7443	-0.71882	-3.35084	0.0002	0.000610875	yes
Gm53	chr11:96251659-96264484	Control	prmt5_KD	OK	5.82435	3.53872	-0.718869	-2.24843	0.014	0.0270861	yes
Snhg1	chr19:8723486-8726326	Control	prmt5_KD	OK	470.689	285.975	-0.718884	-3.39981	5e-05	0.000170364	yes
Chkb	chr15:89416404-89429927	Control	prmt5_KD	OK	17.3809	10.5589	-0.719048	-3.1949	0.00045	0.00127448	yes
Cwc15	chr9:14500618-14510620	Control	prmt5_KD	OK	136.536	82.9236	-0.719422	-3.41896	5e-05	0.000170364	yes
Grasp	chr15:101221190-101232756	Control	prmt5_KD	OK	7.11458	4.31872	-0.720176	-2.97524	0.0007	0.00188392	yes
Bpnt1	chr1:185332158-185357769	Control	prmt5_KD	OK	18.2331	11.0677	-0.720203	-3.34404	0.0002	0.000610875	yes
Sertad3	chr7:27473839-27477364	Control	prmt5_KD	OK	7.83718	4.75588	-0.720622	-2.90621	0.0014	0.00350997	yes
Hdac3	chr18:37936970-37954988	Control	prmt5_KD	OK	58.9628	35.7644	-0.721281	-3.42294	5e-05	0.000170364	yes
Grn	chr11:102430321-102436809	Control	prmt5_KD	OK	252.576	153.159	-0.721692	-3.32498	0.0002	0.000610875	yes
Vps4a	chr8:107031325-107045756	Control	prmt5_KD	OK	46.8561	28.4102	-0.721828	-3.41736	0.0001	0.000324959	yes
Amotl2	chr9:102717803-102733417	Control	prmt5_KD	OK	27.7969	16.8536	-0.721865	-3.43179	0.0001	0.000324959	yes
Trpm4	chr7:45303154-45333780	Control	prmt5_KD	OK	2.91143	1.76499	-0.72207	-2.69082	0.0019	0.00460403	yes
Tmub1	chr5:24445462-24447846	Control	prmt5_KD	OK	6.64384	4.02709	-0.72228	-2.91342	0.0009	0.00235397	yes
Npc1	chr18:12168729-12236386	Control	prmt5_KD	OK	17.6832	10.7175	-0.72242	-2.63107	0.0023	0.00546111	yes
Dnajc24	chr2:105966707-106003549	Control	prmt5_KD	OK	19.7409	11.9629	-0.722628	-3.23769	0.0002	0.000610875	yes
Apoa1bp	chr3:88056522-88058495	Control	prmt5_KD	OK	142.645	86.4369	-0.722713	-3.42949	5e-05	0.000170364	yes
Fam53c	chr18:34758905-34773760	Control	prmt5_KD	OK	16.9732	10.2845	-0.722784	-3.41483	0.0002	0.000610875	yes
Oaz2	chr9:65676547-65690300	Control	prmt5_KD	OK	46.2372	28.0137	-0.72292	-3.41259	0.00015	0.000471337	yes
Hs1bp3	chr12:8313432-8343824	Control	prmt5_KD	OK	31.5199	19.0961	-0.722985	-3.41964	5e-05	0.000170364	yes
Rfx2	chr17:56775896-56831008	Control	prmt5_KD	OK	2.19964	1.33255	-0.723075	-2.85084	0.0009	0.00235397	yes
Plk2	chr13:110395043-110400843	Control	prmt5_KD	OK	271.089	164.21	-0.723226	-3.27549	0.0001	0.000324959	yes
Gapdh	chr6:125161851-125166467	Control	prmt5_KD	OK	2203.14	1334.34	-0.723429	-2.96769	0.00065	0.00176222	yes
Pop4	chr7:38262819-38271348	Control	prmt5_KD	OK	16.7675	10.1548	-0.723505	-3.21212	0.0002	0.000610875	yes
Ubtf	chr11:102304559-102319096	Control	prmt5_KD	OK	64.1077	38.8196	-0.723712	-3.42309	0.0001	0.000324959	yes
Dennd1a	chr2:37776248-38287384	Control	prmt5_KD	OK	10.8204	6.54961	-0.724267	-3.28459	0.0002	0.000610875	yes
Psmb1	chr17:15475720-15498276	Control	prmt5_KD	OK	316.411	191.503	-0.724434	-3.40432	5e-05	0.000170364	yes
Hlx	chr1:184727144-184732493	Control	prmt5_KD	OK	2.75672	1.66833	-0.724549	-2.77563	0.00285	0.00661914	yes
Klf5	chr14:99298690-99313409	Control	prmt5_KD	OK	40.4647	24.4866	-0.724672	-3.38943	5e-05	0.000170364	yes
Ptprs	chr17:56412425-56476480	Control	prmt5_KD	OK	84.0147	50.8367	-0.724773	-3.29985	5e-05	0.000170364	yes
Fbrsl1	chr5:110361751-110448503	Control	prmt5_KD	OK	5.08829	3.07635	-0.725962	-2.76021	0.0011	0.00281894	yes
Ppcs	chr4:119418532-119422420	Control	prmt5_KD	OK	8.53235	5.15844	-0.726009	-3.07543	0.0006	0.00164749	yes
Pdcl3	chr1:38987813-38997236	Control	prmt5_KD	OK	59.5769	36.018	-0.726035	-3.43607	0.0001	0.000324959	yes
Sec61a1	chr6:88503606-88518800	Control	prmt5_KD	OK	97.2286	58.7625	-0.726485	-3.42571	5e-05	0.000170364	yes
Phyhd1	chr2:30266202-30282149	Control	prmt5_KD	OK	3.37442	2.03915	-0.726672	-2.47355	0.00425	0.00942704	yes
Wbp1l	chr19:46599105-46657389	Control	prmt5_KD	OK	27.6393	16.7006	-0.726822	-3.41976	0.0001	0.000324959	yes
Dyrk3	chr1:131128440-131138234	Control	prmt5_KD	OK	5.2591	3.17765	-0.726854	-3.05251	0.00055	0.00152511	yes
Adh1	chr3:138277644-138290691	Control	prmt5_KD	OK	2.71278	1.63869	-0.727231	-2.39577	0.0083	0.0169948	yes
Tob2	chr15:81848269-81858326	Control	prmt5_KD	OK	12.2121	7.37574	-0.727453	-3.40522	0.00025	0.000749047	yes
Arl8a	chr1:135146833-135156268	Control	prmt5_KD	OK	108.685	65.6067	-0.728237	-3.45447	5e-05	0.000170364	yes
Ilkap	chr1:91375830-91398783	Control	prmt5_KD	OK	35.8234	21.621	-0.728469	-3.40161	5e-05	0.000170364	yes
Lipe	chr7:25376818-25566417	Control	prmt5_KD	OK	4.01777	2.42484	-0.728506	-2.533	0.00375	0.00843696	yes
Nudt13	chr14:20294689-20317575	Control	prmt5_KD	OK	3.49088	2.10679	-0.728544	-2.96706	0.00075	0.00200204	yes
Sirt5	chr13:43370715-43395203	Control	prmt5_KD	OK	7.58342	4.57423	-0.729319	-3.01514	0.0005	0.00139929	yes
Vamp8	chr6:72385220-72390667	Control	prmt5_KD	OK	74.1806	44.7292	-0.729824	-3.4116	0.00015	0.000471337	yes
Srcrb4d	chr5:135960222-135974476	Control	prmt5_KD	OK	2.14898	1.29506	-0.730635	-2.79615	0.00255	0.00600156	yes
Scrn1	chr6:54508815-54566382	Control	prmt5_KD	OK	47.2669	28.4817	-0.730796	-3.45674	5e-05	0.000170364	yes
Hdac8	chrX:102284639-102505148	Control	prmt5_KD	OK	8.19135	4.93567	-0.730855	-3.14533	0.00055	0.00152511	yes
Cdr2	chr7:120957036-120982312	Control	prmt5_KD	OK	26.6098	16.0283	-0.73134	-3.44377	5e-05	0.000170364	yes
Ptpn23	chr9:110385088-110408210	Control	prmt5_KD	OK	24.482	14.7446	-0.73154	-3.47827	5e-05	0.000170364	yes
Nrm	chr17:35861317-35865400	Control	prmt5_KD	OK	12.6174	7.59685	-0.731943	-3.22689	0.0005	0.00139929	yes
Cd2bp2	chr7:127191659-127196077	Control	prmt5_KD	OK	22.9926	13.8391	-0.732419	-3.44673	5e-05	0.000170364	yes
Tpcn1	chr5:120534156-120588613	Control	prmt5_KD	OK	7.4974	4.51204	-0.732611	-3.3859	0.00015	0.000471337	yes
Cdc42se1	chr3:95181765-95236424	Control	prmt5_KD	OK	69.9234	42.0715	-0.73293	-2.04424	0.01865	0.0349421	yes
Ing1	chr8:11556065-11563250	Control	prmt5_KD	OK	20.81	12.5186	-0.733209	-3.43539	0.0001	0.000324959	yes
Zfp579	chr7:4992851-4996101	Control	prmt5_KD	OK	7.12385	4.28417	-0.733642	-3.18992	0.0003	0.000885364	yes
Nlrc3	chr16:3946932-3976632	Control	prmt5_KD	OK	4.98207	2.99606	-0.73368	-3.02371	0.00055	0.00152511	yes
Ppap2c	chr10:79526428-79533787	Control	prmt5_KD	OK	105.772	63.6041	-0.73376	-3.47739	5e-05	0.000170364	yes
Exosc8	chr3:54728678-54735364	Control	prmt5_KD	OK	116.894	70.2664	-0.734289	-3.46984	5e-05	0.000170364	yes
Crtc2	chr3:90254280-90264125	Control	prmt5_KD	OK	38.7731	23.3062	-0.734342	-3.48084	5e-05	0.000170364	yes
Acbd4	chr11:103101687-103112199	Control	prmt5_KD	OK	12.2324	7.35111	-0.734674	-3.31779	0.00025	0.000749047	yes
Chtf18	chr17:25717171-25727415	Control	prmt5_KD	OK	15.7986	9.4938	-0.734739	-3.43	0.0001	0.000324959	yes
Vasn	chr16:4626883-4679720	Control	prmt5_KD	OK	17.9621	10.7893	-0.73535	-2.66575	0.00155	0.00384033	yes
Actr1b	chr1:36699201-36709925	Control	prmt5_KD	OK	78.6734	47.2533	-0.735461	-3.48836	5e-05	0.000170364	yes
Anapc11	chr11:120598420-120608198	Control	prmt5_KD	OK	20.6119	12.3739	-0.736173	-3.46425	5e-05	0.000170364	yes
Man1b1	chr2:25332742-25352213	Control	prmt5_KD	OK	28.7474	17.2552	-0.736404	-3.49495	5e-05	0.000170364	yes
Sec22b	chr3:97901226-97922318	Control	prmt5_KD	OK	52.7668	31.6669	-0.736653	-3.48745	0.0002	0.000610875	yes
Tcta	chr9:108302957-108305951	Control	prmt5_KD	OK	14.3814	8.62772	-0.737154	-3.31568	0.00025	0.000749047	yes
Msantd3	chr4:48539945-48561920	Control	prmt5_KD	OK	29.7542	17.8439	-0.737659	-3.42819	5e-05	0.000170364	yes
Msto1	chr3:88835230-88913950	Control	prmt5_KD	OK	87.5961	52.5193	-0.738018	-2.73222	0.00155	0.00384033	yes
Traf2	chr2:25517981-25546940	Control	prmt5_KD	OK	14.8932	8.92878	-0.738114	-3.45225	5e-05	0.000170364	yes
Cnih4	chr1:181150930-181168994	Control	prmt5_KD	OK	44.765	26.8257	-0.738755	-3.51231	5e-05	0.000170364	yes
Krt80	chr15:101349570-101370125	Control	prmt5_KD	OK	18.2496	10.9352	-0.738877	-3.38943	0.0001	0.000324959	yes
Acot13	chr13:24817954-24831489	Control	prmt5_KD	OK	180.357	108.056	-0.739085	-3.49783	5e-05	0.000170364	yes
Rpl27	chr11:101442244-101445596	Control	prmt5_KD	OK	1117.92	669.688	-0.73926	-3.37801	0.0001	0.000324959	yes
4732491K20Rik	chr17:12318852-12327250	Control	prmt5_KD	OK	1.99434	1.19454	-0.739459	-2.87725	0.00175	0.00427391	yes
Hmgn2	chr4:133964738-133967991	Control	prmt5_KD	OK	115.236	69.0214	-0.739475	-3.51379	5e-05	0.000170364	yes
Adam23	chr1:63445903-63596515	Control	prmt5_KD	OK	6.84564	4.09844	-0.740112	-3.17094	0.0002	0.000610875	yes
Phf1	chr17:26933126-26937890	Control	prmt5_KD	OK	9.3639	5.60562	-0.740237	-3.32917	0.00045	0.00127448	yes
Rps27rt	chr3:90212666-90213648	Control	prmt5_KD	OK	2989.91	1789.74	-0.740354	-2.95474	0.00065	0.00176222	yes
Mrpl33	chr5:31613950-31622644	Control	prmt5_KD	OK	330.44	197.748	-0.740726	-3.51453	5e-05	0.000170364	yes
Cd200	chr16:45382134-45409053	Control	prmt5_KD	OK	6.97216	4.17118	-0.74115	-3.24202	0.0004	0.00115027	yes
Rab5c	chr11:100715265-100738130	Control	prmt5_KD	OK	177.341	106.034	-0.742006	-3.50575	5e-05	0.000170364	yes
Klhl26	chr8:70450227-70476943	Control	prmt5_KD	OK	9.34342	5.5864	-0.742031	-3.38972	5e-05	0.000170364	yes
Efna4	chr3:89333392-89338028	Control	prmt5_KD	OK	6.10027	3.64468	-0.743083	-3.05029	0.0009	0.00235397	yes
Cdc26	chr4:62394588-62408623	Control	prmt5_KD	OK	54.5625	32.5972	-0.743163	-3.42545	0.0001	0.000324959	yes
Bub3	chr7:131560390-131571898	Control	prmt5_KD	OK	83.0155	49.5463	-0.744605	-3.51963	5e-05	0.000170364	yes
Rabep2	chr7:126428766-126463073	Control	prmt5_KD	OK	8.96256	5.34804	-0.744901	-3.33941	0.0003	0.000885364	yes
Ntmt1	chr2:30807976-30823014	Control	prmt5_KD	OK	33.0713	19.7334	-0.744937	-3.45041	5e-05	0.000170364	yes
Adck1	chr12:88360513-88461726	Control	prmt5_KD	OK	9.28567	5.53961	-0.745221	-3.32606	5e-05	0.000170364	yes
Aifm2	chr10:61715262-61783864	Control	prmt5_KD	OK	9.98021	5.95389	-0.745238	-2.26773	0.009	0.0182978	yes
Gspt2	chrX:94636068-94638561	Control	prmt5_KD	OK	3.77565	2.25225	-0.74536	-3.0598	0.0007	0.00188392	yes
Shc1	chr3:89418550-89430029	Control	prmt5_KD	OK	74.4462	44.4057	-0.745455	-3.53521	5e-05	0.000170364	yes
Rps8	chr4:117153835-117156132	Control	prmt5_KD	OK	1666.94	994.167	-0.745639	-3.33273	0.0001	0.000324959	yes
Zbtb7a	chr10:81136270-81151657	Control	prmt5_KD	OK	15.8896	9.47622	-0.7457	-3.52895	5e-05	0.000170364	yes
Sdhc	chr1:171129156-171150603	Control	prmt5_KD	OK	112.845	67.2984	-0.745702	-3.54481	5e-05	0.000170364	yes
Rhno1	chr6:128356999-128362897	Control	prmt5_KD	OK	21.3193	12.7143	-0.745709	-3.40637	5e-05	0.000170364	yes
Lrrc45	chr11:120713952-120721127	Control	prmt5_KD	OK	7.85334	4.68287	-0.745913	-3.30826	0.00035	0.00102067	yes
Nudt7	chr8:114133573-114152312	Control	prmt5_KD	OK	6.36133	3.79315	-0.745933	-2.82669	0.0007	0.00188392	yes
Snf8	chr11:96034916-96047405	Control	prmt5_KD	OK	68.6898	40.9549	-0.746061	-3.49946	5e-05	0.000170364	yes
Ppp1r13l	chr7:19361215-19378533	Control	prmt5_KD	OK	7.50908	4.47563	-0.746546	-3.36722	0.0006	0.00164749	yes
Cd3eap	chr7:19345070-19359483	Control	prmt5_KD	OK	21.7849	12.9826	-0.74674	-2.50505	0.00495	0.010793	yes
Recql4	chr15:76701541-76710559	Control	prmt5_KD	OK	16.3244	9.72704	-0.746956	-3.40288	5e-05	0.000170364	yes
Kri1	chr9:21265284-21287969	Control	prmt5_KD	OK	8.37994	4.99247	-0.747186	-2.98989	0.00035	0.00102067	yes
Bsdc1	chr4:129461678-129488432	Control	prmt5_KD	OK	10.4069	6.19987	-0.74723	-3.40308	0.0002	0.000610875	yes
Ttll12	chr15:83575093-83595157	Control	prmt5_KD	OK	31.2098	18.5807	-0.748193	-3.5565	5e-05	0.000170364	yes
Pax9	chr12:56695638-56711230	Control	prmt5_KD	OK	6.15972	3.66676	-0.748357	-3.26442	0.00015	0.000471337	yes
Gng7	chr10:80948623-81014925	Control	prmt5_KD	OK	5.37784	3.20115	-0.748439	-3.30003	0.0001	0.000324959	yes
Ppih	chr4:119300009-119320523	Control	prmt5_KD	OK	77.8333	46.3114	-0.74902	-3.32558	5e-05	0.000170364	yes
Cox7a2l	chr17:83501916-83514333	Control	prmt5_KD	OK	260.713	155.102	-0.749248	-3.54433	5e-05	0.000170364	yes
Thumpd2	chr17:81026326-81065085	Control	prmt5_KD	OK	8.47961	5.04289	-0.749746	-3.2607	0.00045	0.00127448	yes
Slc25a28	chr19:43663800-43674881	Control	prmt5_KD	OK	27.9603	16.6202	-0.750439	-3.49039	0.0001	0.000324959	yes
Immp1l	chr2:105904637-105965558	Control	prmt5_KD	OK	49.7244	29.5536	-0.750619	-3.47437	5e-05	0.000170364	yes
Arl3	chr19:46531108-46573085	Control	prmt5_KD	OK	92.0174	54.6854	-0.750752	-3.53504	5e-05	0.000170364	yes
Adora2b	chr11:62248983-62266452	Control	prmt5_KD	OK	5.5135	3.27646	-0.750831	-3.11153	0.0005	0.00139929	yes
Kifc1	chr17:33875665-33890633	Control	prmt5_KD	OK	25.613	15.2143	-0.751454	-3.52508	5e-05	0.000170364	yes
Traf5	chr1:191997202-192092599	Control	prmt5_KD	OK	5.48487	3.25784	-0.75154	-3.17363	0.00025	0.000749047	yes
Setd1b	chr5:123142192-123168630	Control	prmt5_KD	OK	6.23891	3.70542	-0.751658	-3.53278	5e-05	0.000170364	yes
Itpa	chr2:130667840-130681614	Control	prmt5_KD	OK	79.5344	47.2146	-0.752345	-3.55179	5e-05	0.000170364	yes
Med10	chr13:69809881-69816094	Control	prmt5_KD	OK	156.982	93.1744	-0.75259	-3.57852	5e-05	0.000170364	yes
Ifnar2	chr16:91372782-91405587	Control	prmt5_KD	OK	22.0244	13.0676	-0.753113	-3.151	0.00015	0.000471337	yes
Gatad2a	chr8:69907068-69996384	Control	prmt5_KD	OK	42.4608	25.1924	-0.753139	-3.60041	5e-05	0.000170364	yes
Rpl10	chrX:74270815-74273135	Control	prmt5_KD	OK	2799.16	1660.75	-0.753154	-3.22892	5e-05	0.000170364	yes
Lrrc20	chr10:61475832-61582228	Control	prmt5_KD	OK	6.06309	3.59716	-0.753196	-3.28574	0.0003	0.000885364	yes
Timp1	chrX:20848542-20920918	Control	prmt5_KD	OK	205.767	122.039	-0.753676	-2.87838	0.00065	0.00176222	yes
Gm684	chr9:51270257-51278554	Control	prmt5_KD	OK	3.7787	2.2407	-0.753944	-2.71641	0.00315	0.00722485	yes
Usp5	chr6:124815018-124829447	Control	prmt5_KD	OK	29.4232	17.4471	-0.753965	-3.56862	5e-05	0.000170364	yes
Prkab1	chr5:116013589-116024428	Control	prmt5_KD	OK	24.3826	14.457	-0.754084	-3.52942	5e-05	0.000170364	yes
Cops6	chr5:138161101-138163984	Control	prmt5_KD	OK	216.225	128.175	-0.754416	-3.58363	5e-05	0.000170364	yes
Zfp408	chr2:91643687-91649791	Control	prmt5_KD	OK	9.40625	5.57427	-0.754836	-3.48668	0.00015	0.000471337	yes
Actr5	chr2:158624912-158639211	Control	prmt5_KD	OK	6.10258	3.61631	-0.754901	-3.26443	0.0004	0.00115027	yes
Megf9	chr4:70431926-70534928	Control	prmt5_KD	OK	1.77161	1.04958	-0.755257	-2.8437	0.00155	0.00384033	yes
Rest	chr5:77265493-77283697	Control	prmt5_KD	OK	29.188	17.2898	-0.755451	-3.58558	5e-05	0.000170364	yes
Ormdl3	chr11:98581293-98587245	Control	prmt5_KD	OK	31.0473	18.3777	-0.756508	-3.5622	0.0001	0.000324959	yes
9430038I01Rik	chr7:137375568-137410756	Control	prmt5_KD	OK	9.11802	5.39654	-0.756687	-3.09975	0.00085	0.00223808	yes
Ttc23	chr7:67647409-67726576	Control	prmt5_KD	OK	7.32128	4.33268	-0.756836	-3.29251	5e-05	0.000170364	yes
Rnf220	chr4:117271463-117496915	Control	prmt5_KD	OK	29.118	17.2308	-0.756916	-3.58086	5e-05	0.000170364	yes
Bloc1s2	chr19:44139246-44146446	Control	prmt5_KD	OK	48.8223	28.8721	-0.757863	-3.50971	5e-05	0.000170364	yes
Ndrg4	chr8:95703036-95715119	Control	prmt5_KD	OK	14.888	8.80406	-0.757912	-3.51021	0.0001	0.000324959	yes
BC003965	chr17:25184560-25187662	Control	prmt5_KD	OK	9.4962	5.60912	-0.759576	-3.46436	0.0001	0.000324959	yes
Tmem104	chr11:115187486-115247025	Control	prmt5_KD	OK	4.5846	2.70707	-0.760061	-3.40361	0.00015	0.000471337	yes
Cyp4f13	chr17:32924687-32947361	Control	prmt5_KD	OK	2.70939	1.59964	-0.760225	-2.7491	0.00285	0.00661914	yes
Mrpl9	chr3:94443335-94448708	Control	prmt5_KD	OK	49.218	29.0573	-0.760286	-3.59163	0.0001	0.000324959	yes
2310047M10Rik	chr11:69059774-69061576	Control	prmt5_KD	OK	9.3894	5.5432	-0.760314	-3.32647	0.0004	0.00115027	yes
Rmrp	chr4:43492784-43493059	Control	prmt5_KD	OK	76.2185	44.9945	-0.760394	-3.1826	0.00025	0.000749047	yes
B4galt4	chr16:38742258-38769054	Control	prmt5_KD	OK	9.29121	5.48425	-0.760571	-3.39521	0.00015	0.000471337	yes
Tspan5	chr3:138742194-138904424	Control	prmt5_KD	OK	43.1603	25.4697	-0.760923	-3.62366	5e-05	0.000170364	yes
Nacc2	chr2:26055535-26122811	Control	prmt5_KD	OK	11.3734	6.70992	-0.761294	-3.57101	5e-05	0.000170364	yes
Gripap1	chrX:7789992-7820567	Control	prmt5_KD	OK	14.246	8.40087	-0.761946	-3.5356	0.0001	0.000324959	yes
Limd2	chr11:106156255-106160142	Control	prmt5_KD	OK	13.798	8.13652	-0.761979	-3.54126	5e-05	0.000170364	yes
Eif2b2	chr12:85219512-85226628	Control	prmt5_KD	OK	48.596	28.6525	-0.762178	-3.59578	5e-05	0.000170364	yes
Cacng7	chr7:3336584-3366948	Control	prmt5_KD	OK	39.4039	23.2307	-0.762307	-3.47583	0.00015	0.000471337	yes
Ppp1ca	chr19:4192173-4201603	Control	prmt5_KD	OK	442.725	260.974	-0.762505	-3.1766	0.0002	0.000610875	yes
Clta	chr4:44012642-44032848	Control	prmt5_KD	OK	299.985	176.793	-0.762825	-3.55536	5e-05	0.000170364	yes
Kctd13	chr7:126928878-126945609	Control	prmt5_KD	OK	15.0235	8.85368	-0.762875	-3.4439	0.0003	0.000885364	yes
Cox8a	chr19:7215157-7217616	Control	prmt5_KD	OK	989.771	583.228	-0.763035	-3.56116	5e-05	0.000170364	yes
St3gal2	chr8:110919864-110972497	Control	prmt5_KD	OK	23.5951	13.9002	-0.763388	-3.62142	5e-05	0.000170364	yes
Bckdk	chr7:127904072-127909664	Control	prmt5_KD	OK	45.4691	26.7861	-0.763402	-3.62854	0.0001	0.000324959	yes
Psmc5	chr11:106256184-106263112	Control	prmt5_KD	OK	173.235	102.043	-0.763551	-3.63133	5e-05	0.000170364	yes
Slc25a33	chr4:149744035-149774267	Control	prmt5_KD	OK	24.0125	14.1417	-0.763828	-3.5599	5e-05	0.000170364	yes
Bag1	chr4:40936397-40948294	Control	prmt5_KD	OK	177.494	104.494	-0.764353	-3.63893	0.00015	0.000471337	yes
Fgfrl1	chr5:108694228-108706950	Control	prmt5_KD	OK	14.3716	8.4576	-0.764897	-3.54324	5e-05	0.000170364	yes
Anapc16	chr10:59987908-60099990	Control	prmt5_KD	OK	28.7621	16.9262	-0.764907	-3.06374	0.00045	0.00127448	yes
Trub2	chr2:29774683-29787671	Control	prmt5_KD	OK	18.7461	11.0308	-0.765048	-3.52618	5e-05	0.000170364	yes
Ctxn1	chr8:4257645-4259274	Control	prmt5_KD	OK	10.502	6.17972	-0.765056	-3.24603	0.0003	0.000885364	yes
Pycrl	chr15:75916462-75921560	Control	prmt5_KD	OK	24.673	14.5162	-0.765272	-3.50962	5e-05	0.000170364	yes
Vps29	chr5:122354412-122363287	Control	prmt5_KD	OK	196.09	115.366	-0.765299	-3.6122	5e-05	0.000170364	yes
Gm14005	chr2:128298662-128429351	Control	prmt5_KD	OK	16.7199	9.83639	-0.765367	-2.52534	0.00315	0.00722485	yes
Gtf2h4	chr17:35667738-35673682	Control	prmt5_KD	OK	18.6953	10.997	-0.765565	-3.49284	0.0001	0.000324959	yes
Prdx6	chr1:161240111-161251166	Control	prmt5_KD	OK	217.701	128.04	-0.76575	-3.54387	5e-05	0.000170364	yes
Txndc5	chr13:38500270-38528824	Control	prmt5_KD	OK	132.629	78.002	-0.765816	-3.59536	5e-05	0.000170364	yes
Dcaf15	chr8:84097071-84104762	Control	prmt5_KD	OK	30.1475	17.7249	-0.766262	-3.61533	5e-05	0.000170364	yes
Thap4	chr1:93705390-93754838	Control	prmt5_KD	OK	26.5625	15.6087	-0.767038	-3.60392	5e-05	0.000170364	yes
Ncln	chr10:81486458-81496363	Control	prmt5_KD	OK	55.4413	32.5769	-0.767112	-3.6402	5e-05	0.000170364	yes
Sh2d5	chr4:138250410-138260968	Control	prmt5_KD	OK	0.790896	0.464654	-0.767331	-2.21041	0.0132	0.0256688	yes
Rab4a	chr8:123805995-123835291	Control	prmt5_KD	OK	7.8534	4.61339	-0.767491	-3.20116	0.0004	0.00115027	yes
Maea	chr5:33335571-33373294	Control	prmt5_KD	OK	97.0113	56.986	-0.767546	-3.65155	5e-05	0.000170364	yes
Prr14	chr7:127471613-127476758	Control	prmt5_KD	OK	29.7686	17.4855	-0.767637	-3.62035	5e-05	0.000170364	yes
Parp3	chr9:106470352-106476651	Control	prmt5_KD	OK	26.2844	15.4379	-0.767731	-3.62269	5e-05	0.000170364	yes
Psmc2	chr5:21785282-21803784	Control	prmt5_KD	OK	140.113	82.2936	-0.767738	-3.64362	5e-05	0.000170364	yes
Snx33	chr9:56917199-56928371	Control	prmt5_KD	OK	32.4933	19.0841	-0.767776	-3.63452	5e-05	0.000170364	yes
Zfp523	chr17:28177417-28205886	Control	prmt5_KD	OK	5.35381	3.14435	-0.767802	-3.32131	0.0003	0.000885364	yes
Top3b	chr16:16870890-16892986	Control	prmt5_KD	OK	11.7914	6.9236	-0.768141	-3.54125	0.0002	0.000610875	yes
Tuba1c	chr15:99029890-99038105	Control	prmt5_KD	OK	101.178	59.4043	-0.768252	-3.63839	5e-05	0.000170364	yes
Cdk2ap1	chr5:124345438-124354628	Control	prmt5_KD	OK	264.811	155.419	-0.768795	-3.61933	5e-05	0.000170364	yes
Bag6	chr17:35135177-35147322	Control	prmt5_KD	OK	76.4685	44.8695	-0.769129	-3.60407	0.0001	0.000324959	yes
Tnfrsf1a	chr6:125349722-125362483	Control	prmt5_KD	OK	51.9212	30.4643	-0.769206	-3.65189	5e-05	0.000170364	yes
C1rl	chr6:124493112-124510643	Control	prmt5_KD	OK	2.6499	1.55436	-0.769613	-3.08883	0.0005	0.00139929	yes
Vimp	chr7:66079648-66089405	Control	prmt5_KD	OK	64.8781	38.053	-0.769721	-3.63403	5e-05	0.000170364	yes
Bdnf	chr2:109674699-109727043	Control	prmt5_KD	OK	14.4112	8.45147	-0.769913	-3.59307	5e-05	0.000170364	yes
Abl1	chr2:31688536-31804362	Control	prmt5_KD	OK	33.0189	19.3626	-0.77002	-3.61554	5e-05	0.000170364	yes
Hax1	chr3:89995445-89998716	Control	prmt5_KD	OK	130.692	76.6192	-0.770393	-3.62343	5e-05	0.000170364	yes
Pdia4	chr6:47796140-47813512	Control	prmt5_KD	OK	65.6467	38.4849	-0.770429	-3.65514	5e-05	0.000170364	yes
Rogdi	chr16:5008728-5013553	Control	prmt5_KD	OK	6.85395	4.01776	-0.770543	-3.14527	0.0006	0.00164749	yes
Wdr34	chr2:30031557-30048879	Control	prmt5_KD	OK	4.30677	2.52268	-0.77165	-3.06966	0.00065	0.00176222	yes
Cmtm7	chr9:114756835-114781993	Control	prmt5_KD	OK	35.9328	21.0444	-0.771862	-3.57834	5e-05	0.000170364	yes
Piezo1	chr8:122476142-122551329	Control	prmt5_KD	OK	33.4457	19.587	-0.771923	-3.51365	5e-05	0.000170364	yes
Proser2	chr2:6098499-6130185	Control	prmt5_KD	OK	1.85364	1.08526	-0.772329	-2.99869	0.0006	0.00164749	yes
Zyx	chr6:42349827-42380558	Control	prmt5_KD	OK	67.8875	39.7398	-0.772561	-3.6536	5e-05	0.000170364	yes
Zfp658	chr7:43562369-43575461	Control	prmt5_KD	OK	1.02863	0.602068	-0.772729	-2.55993	0.0054	0.0116514	yes
Eef2	chr10:81176630-81182509	Control	prmt5_KD	OK	1190.35	696.621	-0.772944	-3.12666	0.0002	0.000610875	yes
Zkscan14	chr5:145194945-145201882	Control	prmt5_KD	OK	2.59095	1.51598	-0.773229	-2.86226	0.00115	0.00293687	yes
Fhod3	chr18:24708622-25168877	Control	prmt5_KD	OK	3.37498	1.97428	-0.773556	-1.99426	0.022	0.0404224	yes
Rabggtb	chr3:153907288-153912966	Control	prmt5_KD	OK	132.08	77.2458	-0.773884	-3.6589	5e-05	0.000170364	yes
Srsf9	chr5:115327176-115333080	Control	prmt5_KD	OK	81.4308	47.6227	-0.773924	-3.66265	5e-05	0.000170364	yes
Tbc1d10a	chr11:4186832-4215505	Control	prmt5_KD	OK	16.1598	9.44575	-0.774671	-3.54249	5e-05	0.000170364	yes
Rps6	chr4:86854098-86857367	Control	prmt5_KD	OK	1232.15	720.033	-0.775043	-3.35396	5e-05	0.000170364	yes
Rnf26	chr9:44110780-44113051	Control	prmt5_KD	OK	44.1346	25.7909	-0.775051	-3.66508	5e-05	0.000170364	yes
Dpf1	chr7:29304004-29317586	Control	prmt5_KD	OK	3.12692	1.82684	-0.775394	-3.05259	0.0007	0.00188392	yes
Ints1	chr5:139751281-139775678	Control	prmt5_KD	OK	26.3225	15.378	-0.775426	-3.68428	5e-05	0.000170364	yes
Ivd	chr2:118861999-118881357	Control	prmt5_KD	OK	30.0013	17.5225	-0.775813	-3.65065	5e-05	0.000170364	yes
Samm50	chr15:84192232-84214303	Control	prmt5_KD	OK	80.1609	46.8146	-0.775941	-3.69107	5e-05	0.000170364	yes
Tk1	chr11:117815518-117839908	Control	prmt5_KD	OK	86.0764	50.2562	-0.776317	-3.44351	5e-05	0.000170364	yes
Mark2	chr19:7275395-7341860	Control	prmt5_KD	OK	24.3841	14.2352	-0.776478	-3.66709	5e-05	0.000170364	yes
Pink1	chr4:138313409-138326296	Control	prmt5_KD	OK	6.01118	3.50891	-0.776627	-3.34995	0.00025	0.000749047	yes
Uck1	chr2:32236682-32260105	Control	prmt5_KD	OK	40.9244	23.8881	-0.776672	-2.84345	0.0008	0.00212158	yes
Rnf8	chr17:29614830-29641659	Control	prmt5_KD	OK	19.4846	11.3636	-0.777919	-3.60625	0.0001	0.000324959	yes
Rnf19b	chr4:129058270-129084526	Control	prmt5_KD	OK	12.3976	7.22936	-0.778125	-3.56516	0.0001	0.000324959	yes
Gabarapl2	chr8:111940702-111952915	Control	prmt5_KD	OK	115.484	67.3381	-0.778198	-3.67797	5e-05	0.000170364	yes
Garem	chr18:21127341-21300139	Control	prmt5_KD	OK	2.67603	1.56025	-0.778316	-3.32311	0.0004	0.00115027	yes
Spag7	chr11:70663768-70669416	Control	prmt5_KD	OK	38.0617	22.191	-0.778362	-3.60804	5e-05	0.000170364	yes
Akap8l	chr17:32321423-32350577	Control	prmt5_KD	OK	21.5618	12.5662	-0.778935	-3.62725	5e-05	0.000170364	yes
Slc35a4	chr18:36671158-36683862	Control	prmt5_KD	OK	30.911	18.0139	-0.779007	-3.48455	5e-05	0.000170364	yes
Xpa	chr4:46175221-46196311	Control	prmt5_KD	OK	18.8799	10.9967	-0.779784	-3.39986	0.0002	0.000610875	yes
Ppargc1b	chr18:61298135-61400431	Control	prmt5_KD	OK	3.675	2.14036	-0.779887	-3.33784	0.00035	0.00102067	yes
Pdia6	chr12:17266594-17324730	Control	prmt5_KD	OK	193.117	112.458	-0.780091	-3.65075	5e-05	0.000170364	yes
Reep4	chr14:70545250-70548935	Control	prmt5_KD	OK	42.6358	24.8222	-0.780432	-3.68148	5e-05	0.000170364	yes
Emilin1	chr5:30913785-30921273	Control	prmt5_KD	OK	15.4155	8.97288	-0.780738	-3.65638	5e-05	0.000170364	yes
Srsf4	chr4:131873638-131920029	Control	prmt5_KD	OK	8.39187	4.88302	-0.781219	-2.06243	0.0169	0.0320091	yes
Stk16	chr1:75210828-75219253	Control	prmt5_KD	OK	22.2673	12.9516	-0.781799	-2.65398	0.00265	0.00621212	yes
Zfp598	chr17:24669751-24682016	Control	prmt5_KD	OK	38.5436	22.4115	-0.782254	-3.71307	5e-05	0.000170364	yes
Mettl7a1	chr15:100304816-100314348	Control	prmt5_KD	OK	4.41004	2.56235	-0.783325	-3.14541	0.00045	0.00127448	yes
Smarcd3	chr5:24592621-24602002	Control	prmt5_KD	OK	14.5557	8.4558	-0.783569	-3.5277	0.00025	0.000749047	yes
Mapre3	chr5:30814755-30866106	Control	prmt5_KD	OK	10.8851	6.3222	-0.783855	-3.49332	0.00015	0.000471337	yes
Mecr	chr4:131843470-131867787	Control	prmt5_KD	OK	32.57	18.9142	-0.784075	-3.63736	0.0001	0.000324959	yes
Pip4k2c	chr10:127190377-127211622	Control	prmt5_KD	OK	49.302	28.6171	-0.784766	-2.88034	0.001	0.00258968	yes
Zfp560	chr9:20345135-20385158	Control	prmt5_KD	OK	1.77791	1.03151	-0.785427	-3.16554	0.00055	0.00152511	yes
Zfp710	chr7:80024813-80092751	Control	prmt5_KD	OK	10.1537	5.88466	-0.786983	-3.66634	5e-05	0.000170364	yes
Gdf11	chr10:128884545-128891718	Control	prmt5_KD	OK	18.7399	10.8594	-0.787167	-3.61658	0.00015	0.000471337	yes
Sppl2b	chr10:80855274-80868708	Control	prmt5_KD	OK	12.3431	7.15236	-0.787219	-3.63213	0.0001	0.000324959	yes
Zbtb22	chr17:33916175-33919325	Control	prmt5_KD	OK	14.4405	8.36573	-0.787557	-3.6446	0.0001	0.000324959	yes
Surf6	chr2:26890771-26902813	Control	prmt5_KD	OK	19.8287	11.487	-0.787586	-3.68104	5e-05	0.000170364	yes
Zdhhc4	chr5:143316488-143329238	Control	prmt5_KD	OK	20.4031	11.8197	-0.787592	-3.56172	5e-05	0.000170364	yes
Mmp14	chr14:54431603-54441258	Control	prmt5_KD	OK	160.112	92.7389	-0.787832	-3.68311	5e-05	0.000170364	yes
Plekho2	chr9:65552576-65580087	Control	prmt5_KD	OK	19.4832	11.2849	-0.787832	-3.72781	5e-05	0.000170364	yes
Ifrd2	chr9:107587717-107593038	Control	prmt5_KD	OK	29.5924	17.1399	-0.787869	-3.70218	5e-05	0.000170364	yes
Pelo	chr13:114958080-115101964	Control	prmt5_KD	OK	14.8179	8.58227	-0.787906	-3.26491	0.0002	0.000610875	yes
Efna1	chr3:89271729-89280951	Control	prmt5_KD	OK	30.8967	17.8903	-0.788274	-3.65667	5e-05	0.000170364	yes
Plscr2	chr9:92275601-92297752	Control	prmt5_KD	OK	22.2574	12.8829	-0.788828	-3.662	5e-05	0.000170364	yes
Ap3m2	chr8:22787353-22805654	Control	prmt5_KD	OK	4.42563	2.56129	-0.789014	-3.43804	0.0001	0.000324959	yes
Tmem186	chr16:8633730-8637701	Control	prmt5_KD	OK	8.44682	4.88832	-0.789069	-3.56129	0.0002	0.000610875	yes
Mrpl39	chr16:84717579-84735302	Control	prmt5_KD	OK	34.9828	20.2426	-0.789253	-3.71367	5e-05	0.000170364	yes
Eci1	chr17:24426682-24439316	Control	prmt5_KD	OK	29.4952	17.0658	-0.789376	-3.60407	0.0001	0.000324959	yes
Lage3	chrX:74352161-74353618	Control	prmt5_KD	OK	48.5122	28.0628	-0.789687	-3.61043	0.0001	0.000324959	yes
Atg10	chr13:90935348-91223987	Control	prmt5_KD	OK	1.97305	1.14073	-0.79047	-2.4764	0.0069	0.0144569	yes
Trp53rk	chr2:166793766-166799492	Control	prmt5_KD	OK	1.24107	0.717333	-0.790875	-2.98124	0.001	0.00258968	yes
Ndufs2	chr1:171234859-171247112	Control	prmt5_KD	OK	156.238	90.3027	-0.790901	-3.75542	5e-05	0.000170364	yes
Alkbh3	chr2:93980033-94010730	Control	prmt5_KD	OK	58.093	33.5757	-0.790949	-3.71647	5e-05	0.000170364	yes
2810006K23Rik	chr5:124328088-124341852	Control	prmt5_KD	OK	10.2729	5.9367	-0.791117	-3.44868	0.0001	0.000324959	yes
Ap2a1	chr7:44896078-44929490	Control	prmt5_KD	OK	48.2915	27.9016	-0.791421	-3.68318	5e-05	0.000170364	yes
Pygb	chr2:150786795-150831748	Control	prmt5_KD	OK	30.7932	17.7863	-0.791842	-3.76482	5e-05	0.000170364	yes
Vps9d1	chr8:123232257-123254175	Control	prmt5_KD	OK	6.58679	3.80405	-0.792042	-3.45468	5e-05	0.000170364	yes
Dgcr2	chr16:17840355-17891728	Control	prmt5_KD	OK	30.5197	17.6227	-0.792308	-3.75728	5e-05	0.000170364	yes
Rbmx2	chrX:48695003-48710719	Control	prmt5_KD	OK	16.2923	9.40561	-0.792601	-3.60476	5e-05	0.000170364	yes
Gusb	chr5:129989020-130002828	Control	prmt5_KD	OK	44.0238	25.4123	-0.792758	-3.75255	5e-05	0.000170364	yes
Mier2	chr10:79540244-79555091	Control	prmt5_KD	OK	13.7657	7.94571	-0.792833	-3.65368	5e-05	0.000170364	yes
Eefsec	chr6:88257333-88446539	Control	prmt5_KD	OK	7.80261	4.50336	-0.792955	-3.54025	0.0001	0.000324959	yes
Gpx1	chr9:108339079-108340344	Control	prmt5_KD	OK	609.536	351.795	-0.792975	-3.65132	5e-05	0.000170364	yes
Ubl7	chr9:57910985-57929968	Control	prmt5_KD	OK	17.7749	10.256	-0.793377	-3.55197	5e-05	0.000170364	yes
Ankrd66	chr17:43534173-43543639	Control	prmt5_KD	OK	2.46141	1.42012	-0.793474	-2.48482	0.00755	0.01563	yes
Pcbp2	chr15:102470631-102517004	Control	prmt5_KD	OK	172.045	99.2402	-0.793793	-3.13029	0.00015	0.000471337	yes
Zfp346	chr13:55105308-55135071	Control	prmt5_KD	OK	16.4948	9.51407	-0.793875	-3.72477	5e-05	0.000170364	yes
Pex16	chr2:92374675-92381220	Control	prmt5_KD	OK	8.46858	4.88327	-0.794272	-3.20572	0.0003	0.000885364	yes
Gstm5	chr3:107877229-107898685	Control	prmt5_KD	OK	62.4042	35.9755	-0.794627	-3.03626	0.00025	0.000749047	yes
Cuedc1	chr11:88098057-88211507	Control	prmt5_KD	OK	12.09	6.96973	-0.794638	-2.28684	0.0081	0.0166488	yes
Igsf3	chr3:101377124-101463060	Control	prmt5_KD	OK	4.70372	2.71156	-0.794679	-3.66111	0.0001	0.000324959	yes
Cenpt	chr8:105844677-105852008	Control	prmt5_KD	OK	18.4602	10.6392	-0.795025	-3.6428	0.00015	0.000471337	yes
Sf3a2	chr10:80798734-80804922	Control	prmt5_KD	OK	64.4374	37.1359	-0.795084	-3.76979	5e-05	0.000170364	yes
Fkbpl	chr17:34644882-34646327	Control	prmt5_KD	OK	4.7886	2.75864	-0.795646	-2.95174	0.001	0.00258968	yes
Dusp8	chr7:142079486-142095284	Control	prmt5_KD	OK	7.64971	4.40651	-0.795769	-3.65752	5e-05	0.000170364	yes
Scamp4	chr10:80602879-80615783	Control	prmt5_KD	OK	28.2881	16.2936	-0.795884	-3.38242	0.00015	0.000471337	yes
St6galnac4	chr2:32587077-32599696	Control	prmt5_KD	OK	15.8373	9.11969	-0.796273	-3.76899	5e-05	0.000170364	yes
Cdca3	chr6:124830175-124833701	Control	prmt5_KD	OK	36.3693	20.9325	-0.796978	-3.72563	5e-05	0.000170364	yes
Ddx23	chr15:98645506-98662889	Control	prmt5_KD	OK	32.9805	18.9794	-0.797182	-3.76986	5e-05	0.000170364	yes
Tufm	chr7:126487354-126490731	Control	prmt5_KD	OK	86.8719	49.9722	-0.797764	-3.78064	0.0001	0.000324959	yes
Dgkz	chr2:91932821-91963563	Control	prmt5_KD	OK	26.3287	15.1444	-0.797853	-3.77392	5e-05	0.000170364	yes
Fkbp4	chr6:128430106-128438631	Control	prmt5_KD	OK	98.8352	56.8503	-0.797855	-3.79615	5e-05	0.000170364	yes
Cd9	chr6:125460265-125494755	Control	prmt5_KD	OK	165.05	94.9088	-0.798285	-3.78247	5e-05	0.000170364	yes
Snx24	chr18:53245661-53390825	Control	prmt5_KD	OK	8.08139	4.64693	-0.798326	-3.4567	0.00015	0.000471337	yes
Slc26a6	chr9:108854042-108862143	Control	prmt5_KD	OK	3.37738	1.94183	-0.798483	-3.26203	0.00035	0.00102067	yes
Prrx2	chr2:30845366-30881247	Control	prmt5_KD	OK	6.89001	3.96023	-0.798922	-3.15215	0.00045	0.00127448	yes
Polr2g	chr19:8793128-8798557	Control	prmt5_KD	OK	116.596	66.9908	-0.799485	-3.77248	5e-05	0.000170364	yes
Slc26a11	chr11:119355556-119381076	Control	prmt5_KD	OK	6.08684	3.49688	-0.799625	-3.48967	0.0001	0.000324959	yes
Palld	chr8:61515020-61902690	Control	prmt5_KD	OK	6.51597	3.74248	-0.799983	-3.60263	0.00025	0.000749047	yes
Nubp1	chr16:10411937-10447350	Control	prmt5_KD	OK	24.4387	14.036	-0.800042	-3.50066	5e-05	0.000170364	yes
Sfxn3	chr19:45047575-45056383	Control	prmt5_KD	OK	43.1745	24.7932	-0.800236	-3.81807	0.0002	0.000610875	yes
Slc12a9	chr5:137314557-137333582	Control	prmt5_KD	OK	15.4437	8.86785	-0.800367	-3.74905	5e-05	0.000170364	yes
Ddx27	chr2:167015312-167034945	Control	prmt5_KD	OK	41.5994	23.8861	-0.80039	-3.79459	5e-05	0.000170364	yes
Mxra8	chr4:155839679-155844102	Control	prmt5_KD	OK	50.5913	29.0422	-0.80074	-3.80321	5e-05	0.000170364	yes
Nudt16l1	chr16:4886099-4941020	Control	prmt5_KD	OK	32.7888	18.8204	-0.800906	-1.91555	0.0271	0.0482815	yes
Scaf4	chr16:90229143-90284425	Control	prmt5_KD	OK	12.5073	7.17903	-0.800912	-3.74866	5e-05	0.000170364	yes
Slc9a3r1	chr11:115163340-115181178	Control	prmt5_KD	OK	17.1925	9.8678	-0.800976	-3.66933	5e-05	0.000170364	yes
Anapc2	chr2:25272465-25285916	Control	prmt5_KD	OK	43.0614	24.7123	-0.801166	-3.80771	5e-05	0.000170364	yes
BC029722	chr2:155775343-155819203	Control	prmt5_KD	OK	62.3336	35.7708	-0.801229	-3.73207	5e-05	0.000170364	yes
Sirt6	chr10:81621785-81627608	Control	prmt5_KD	OK	15.3534	8.80961	-0.801409	-3.62157	0.0001	0.000324959	yes
Ddt	chr10:75771232-75773374	Control	prmt5_KD	OK	38.7185	22.1984	-0.802566	-3.5455	0.00015	0.000471337	yes
Elk1	chrX:20933394-20950608	Control	prmt5_KD	OK	21.5464	12.3501	-0.802927	-3.7931	5e-05	0.000170364	yes
Cant1	chr11:118406288-118419118	Control	prmt5_KD	OK	14.7967	8.47726	-0.803606	-3.67566	5e-05	0.000170364	yes
Cyb561d2	chr9:107539010-107541865	Control	prmt5_KD	OK	5.6408	3.23053	-0.804128	-3.31117	0.00025	0.000749047	yes
Cryab	chr9:50751071-50756635	Control	prmt5_KD	OK	20.3007	11.6251	-0.804285	-3.45637	5e-05	0.000170364	yes
Cnot3	chr7:3645268-3677553	Control	prmt5_KD	OK	32.4069	18.5553	-0.804473	-3.30138	5e-05	0.000170364	yes
Tulp3	chr6:128321160-128355851	Control	prmt5_KD	OK	18.069	10.3435	-0.804785	-3.78532	5e-05	0.000170364	yes
Rps7	chr12:28630846-28635953	Control	prmt5_KD	OK	1666.19	953.771	-0.804839	-3.49678	5e-05	0.000170364	yes
Nsmf	chr2:25054378-25062881	Control	prmt5_KD	OK	17.8316	10.2048	-0.805191	-3.76937	5e-05	0.000170364	yes
Ppp1r37	chr7:19530966-19562398	Control	prmt5_KD	OK	22.7189	13.0005	-0.805328	-3.79728	0.0001	0.000324959	yes
Hirip3	chr7:126861971-126865122	Control	prmt5_KD	OK	33.5109	19.1749	-0.805411	-3.79415	5e-05	0.000170364	yes
Akr7a5	chr4:139310743-139318786	Control	prmt5_KD	OK	13.9214	7.96308	-0.80591	-3.61343	5e-05	0.000170364	yes
Nedd4l	chr18:64887755-65751537	Control	prmt5_KD	OK	8.49743	4.85965	-0.806175	-2.94013	0.00045	0.00127448	yes
Ptrf	chr11:100956735-100970617	Control	prmt5_KD	OK	348.922	199.53	-0.806297	-3.59487	0.0001	0.000324959	yes
Eif3i	chr4:129591973-129600648	Control	prmt5_KD	OK	134.825	77.0944	-0.806386	-3.8198	5e-05	0.000170364	yes
Phb	chr11:95666956-95680773	Control	prmt5_KD	OK	185.744	106.185	-0.806736	-3.7775	5e-05	0.000170364	yes
Akr1b8	chr6:34354163-34368454	Control	prmt5_KD	OK	60.4968	34.5828	-0.806805	-3.80936	5e-05	0.000170364	yes
Spg7	chr8:123065507-123097751	Control	prmt5_KD	OK	12.5111	7.15146	-0.806893	-3.69919	0.00015	0.000471337	yes
Zfp69	chr4:120930136-120951701	Control	prmt5_KD	OK	2.19461	1.25431	-0.807073	-2.99546	0.0007	0.00188392	yes
Sars2	chr7:28741967-28753879	Control	prmt5_KD	OK	7.45005	4.25781	-0.807138	-3.473	0.0002	0.000610875	yes
Pygo2	chr3:89430836-89435128	Control	prmt5_KD	OK	42.0802	24.0494	-0.807143	-3.83861	5e-05	0.000170364	yes
Echs1	chr7:140105722-140116423	Control	prmt5_KD	OK	72.7424	41.5649	-0.807432	-3.81678	5e-05	0.000170364	yes
Wipi2	chr5:142629583-142669370	Control	prmt5_KD	OK	32.2175	18.4023	-0.807955	-3.84173	5e-05	0.000170364	yes
Suv420h2	chr7:4740126-4747514	Control	prmt5_KD	OK	8.39738	4.79411	-0.808677	-3.5704	5e-05	0.000170364	yes
Mus81	chr19:5482839-5488336	Control	prmt5_KD	OK	10.0257	5.72332	-0.808785	-3.58995	5e-05	0.000170364	yes
Rap1gap	chr4:137664725-137729861	Control	prmt5_KD	OK	4.09535	2.33654	-0.809616	-3.48918	5e-05	0.000170364	yes
Klhl22	chr16:17759620-17793382	Control	prmt5_KD	OK	13.2174	7.54068	-0.809676	-3.72487	5e-05	0.000170364	yes
Wdr55	chr18:36760238-36766214	Control	prmt5_KD	OK	20.1996	11.5203	-0.810141	-3.66791	5e-05	0.000170364	yes
BC031181	chr18:75005899-75009933	Control	prmt5_KD	OK	42.2138	24.0702	-0.810466	-3.7564	5e-05	0.000170364	yes
Gltpd1	chr4:155864722-155869440	Control	prmt5_KD	OK	12.2193	6.96654	-0.81065	-3.71523	5e-05	0.000170364	yes
Zfp414	chr17:33629091-33631714	Control	prmt5_KD	OK	19.3242	11.0169	-0.810693	-3.60077	5e-05	0.000170364	yes
Psmc4	chr7:28041701-28050092	Control	prmt5_KD	OK	147.882	84.2999	-0.810843	-3.84921	5e-05	0.000170364	yes
Anp32b	chr4:46451116-46472523	Control	prmt5_KD	OK	433.193	246.909	-0.811033	-3.75118	5e-05	0.000170364	yes
Snx12	chrX:101097785-101222563	Control	prmt5_KD	OK	92.5531	52.7381	-0.811434	-3.43902	0.00015	0.000471337	yes
Coa6	chr8:126422500-126425435	Control	prmt5_KD	OK	23.7207	13.5129	-0.811812	-3.51188	0.0002	0.000610875	yes
Efemp2	chr19:5474689-5481854	Control	prmt5_KD	OK	94.6566	53.9179	-0.811938	-3.88868	5e-05	0.000170364	yes
Kcnd1	chrX:7823842-7836503	Control	prmt5_KD	OK	1.88916	1.07584	-0.812287	-2.69236	0.0034	0.00773956	yes
Ptges	chr2:30889470-30903297	Control	prmt5_KD	OK	17.864	10.173	-0.812311	-3.82576	5e-05	0.000170364	yes
Abcd4	chr12:84602530-84617466	Control	prmt5_KD	OK	16.2105	9.23094	-0.812379	-3.77114	0.0001	0.000324959	yes
2410131K14Rik	chr5:118245226-118263114	Control	prmt5_KD	OK	11.0345	6.28309	-0.812482	-3.70063	0.0001	0.000324959	yes
Gata2	chr6:88198663-88207032	Control	prmt5_KD	OK	15.786	8.98411	-0.813194	-3.80521	5e-05	0.000170364	yes
Rps6kc1	chr1:190772878-190911770	Control	prmt5_KD	OK	9.65476	5.49423	-0.813324	-3.76386	5e-05	0.000170364	yes
Igfbp4	chr11:99041259-99052643	Control	prmt5_KD	OK	87.589	49.8421	-0.813384	-3.85468	5e-05	0.000170364	yes
Rtn4ip1	chr10:43901806-43947862	Control	prmt5_KD	OK	1.72495	0.981412	-0.81362	-3.02031	0.00055	0.00152511	yes
H2-DMb1	chr17:34153190-34160229	Control	prmt5_KD	OK	6.01356	3.42126	-0.813694	-3.21532	0.0004	0.00115027	yes
Aars2	chr17:45506840-45520843	Control	prmt5_KD	OK	4.42953	2.51919	-0.814193	-3.52599	0.0003	0.000885364	yes
Ifitm2	chr7:140954838-140955961	Control	prmt5_KD	OK	471.25	267.982	-0.814354	-3.86612	5e-05	0.000170364	yes
H2-M3	chr17:37270233-37274485	Control	prmt5_KD	OK	9.94824	5.6538	-0.81522	-3.48921	0.00015	0.000471337	yes
Itfg3	chr17:26212691-26244242	Control	prmt5_KD	OK	14.2889	8.11705	-0.815868	-3.77441	5e-05	0.000170364	yes
Capns1	chr7:30186941-30195048	Control	prmt5_KD	OK	448.838	254.947	-0.815997	-3.75858	5e-05	0.000170364	yes
Minos1	chr4:139101813-139131113	Control	prmt5_KD	OK	40.1594	22.8083	-0.816181	-3.8572	5e-05	0.000170364	yes
Tmem62	chr2:120977061-121007842	Control	prmt5_KD	OK	1.98171	1.12518	-0.816588	-3.07687	0.00095	0.00247432	yes
Ech1	chr7:28825337-28832239	Control	prmt5_KD	OK	106.7	60.5469	-0.817436	-3.87487	5e-05	0.000170364	yes
Rab22a	chr2:173659844-173702182	Control	prmt5_KD	OK	54.2236	30.7683	-0.817477	-3.86951	5e-05	0.000170364	yes
Psmd13	chr7:140882393-140898642	Control	prmt5_KD	OK	86.1535	48.8761	-0.817779	-3.87557	5e-05	0.000170364	yes
Nop10	chr2:112261925-112262898	Control	prmt5_KD	OK	153.925	87.3124	-0.817968	-3.86914	5e-05	0.000170364	yes
Ubl5	chr9:20637748-20646789	Control	prmt5_KD	OK	33.3822	18.928	-0.818556	-3.57902	5e-05	0.000170364	yes
Gm12992	chr4:131873638-131920029	Control	prmt5_KD	OK	8.35424	4.7369	-0.818565	-3.11352	0.00035	0.00102067	yes
Fubp3	chr2:31572650-31617526	Control	prmt5_KD	OK	55.2643	31.3259	-0.818994	-3.84568	5e-05	0.000170364	yes
Gm12191	chr15:34440505-34443276	Control	prmt5_KD	OK	2214.54	1255.23	-0.819054	-3.58	5e-05	0.000170364	yes
Mapkapk2	chr1:131053703-131097543	Control	prmt5_KD	OK	71.7714	40.6808	-0.819061	-3.88208	5e-05	0.000170364	yes
Mt1	chr8:94179088-94180327	Control	prmt5_KD	OK	602.647	341.502	-0.819419	-3.87089	5e-05	0.000170364	yes
Brpf1	chr6:113307136-113324862	Control	prmt5_KD	OK	9.36248	5.30423	-0.819747	-3.79812	5e-05	0.000170364	yes
Ankrd13a	chr5:114775139-114805820	Control	prmt5_KD	OK	49.514	28.0388	-0.820412	-3.88921	5e-05	0.000170364	yes
Fam53a	chr5:33600352-33629635	Control	prmt5_KD	OK	19.318	10.9356	-0.820909	-3.79649	5e-05	0.000170364	yes
Atp5g3	chr2:73908449-73911294	Control	prmt5_KD	OK	750.644	424.857	-0.821153	-3.82013	5e-05	0.000170364	yes
Atp5g1	chr11:96072792-96075694	Control	prmt5_KD	OK	321.129	181.7	-0.821591	-3.92342	5e-05	0.000170364	yes
Asap3	chr4:136206364-136246573	Control	prmt5_KD	OK	2.08186	1.17739	-0.822285	-3.4761	0.00025	0.000749047	yes
Vps45	chr3:95999831-96058455	Control	prmt5_KD	OK	8.72827	4.93612	-0.822317	-3.68635	5e-05	0.000170364	yes
Shisa5	chr9:109038566-109057792	Control	prmt5_KD	OK	83.2372	47.0587	-0.822767	-3.89472	5e-05	0.000170364	yes
4931428F04Rik	chr8:105276446-105289528	Control	prmt5_KD	OK	7.37526	4.1685	-0.823164	-3.72259	5e-05	0.000170364	yes
Tom1	chr8:75033685-75070121	Control	prmt5_KD	OK	26.796	15.1438	-0.823286	-3.86563	5e-05	0.000170364	yes
Lrp5	chr19:3584824-3686564	Control	prmt5_KD	OK	17.1489	9.68902	-0.823693	-3.89771	5e-05	0.000170364	yes
Sin3b	chr8:72723269-72758203	Control	prmt5_KD	OK	166.626	94.1406	-0.82373	-3.61654	5e-05	0.000170364	yes
Col8a1	chr16:57624255-57754737	Control	prmt5_KD	OK	38.0017	21.4699	-0.823747	-3.91156	5e-05	0.000170364	yes
Polr1d	chr5:147077345-147111361	Control	prmt5_KD	OK	355.528	200.844	-0.823888	-3.81836	5e-05	0.000170364	yes
Idnk	chr13:58157648-58164693	Control	prmt5_KD	OK	9.6919	5.47416	-0.824141	-3.51137	0.00015	0.000471337	yes
Csrnp2	chr15:100479569-100495239	Control	prmt5_KD	OK	5.694	3.21602	-0.824166	-3.71426	5e-05	0.000170364	yes
Nr2f6	chr8:71374118-71381952	Control	prmt5_KD	OK	13.3181	7.51887	-0.824807	-3.7595	5e-05	0.000170364	yes
Pigx	chr16:32084415-32099727	Control	prmt5_KD	OK	18.0891	10.2118	-0.824892	-3.57307	5e-05	0.000170364	yes
Nfkb1	chr3:135584654-135691547	Control	prmt5_KD	OK	43.5616	24.5891	-0.825042	-3.91051	5e-05	0.000170364	yes
Pmm2	chr16:8637706-8657524	Control	prmt5_KD	OK	30.359	17.1335	-0.825302	-3.86613	5e-05	0.000170364	yes
Plxnd1	chr6:115954810-115995005	Control	prmt5_KD	OK	1.31296	0.740877	-0.825514	-3.3757	0.00015	0.000471337	yes
Zfp623	chr15:75940951-75949400	Control	prmt5_KD	OK	8.85095	4.99355	-0.825767	-3.69524	5e-05	0.000170364	yes
Tmed3	chr9:89699202-89705043	Control	prmt5_KD	OK	56.0817	31.6352	-0.825997	-3.89514	5e-05	0.000170364	yes
Dnaaf2	chr12:69189837-69199868	Control	prmt5_KD	OK	11.0802	6.24959	-0.826149	-2.97771	0.0008	0.00212158	yes
Dnase1l1	chrX:74273216-74282333	Control	prmt5_KD	OK	25.0171	14.1051	-0.826699	-3.82743	5e-05	0.000170364	yes
Rpl10a	chr17:28328470-28331033	Control	prmt5_KD	OK	1136.63	640.839	-0.826735	-3.7372	5e-05	0.000170364	yes
Bak1	chr17:27018034-27036378	Control	prmt5_KD	OK	70.7337	39.869	-0.827129	-3.89682	5e-05	0.000170364	yes
Sh2d3c	chr2:32721054-32755007	Control	prmt5_KD	OK	0.798772	0.450007	-0.827835	-2.05688	0.0228	0.0415814	yes
Ring1	chr17:34020791-34024680	Control	prmt5_KD	OK	7.84926	4.42033	-0.828402	-3.59798	0.0001	0.000324959	yes
Wrnip1	chr13:32802029-32822610	Control	prmt5_KD	OK	27.91	15.7167	-0.828487	-3.91036	5e-05	0.000170364	yes
Aarsd1	chr11:101406839-101417433	Control	prmt5_KD	OK	39.5283	22.258	-0.82856	-3.87267	5e-05	0.000170364	yes
Commd2	chr3:57644348-57651684	Control	prmt5_KD	OK	30.5496	17.1979	-0.828927	-3.91438	5e-05	0.000170364	yes
Tmem41a	chr16:21934326-21947552	Control	prmt5_KD	OK	21.9305	12.3448	-0.829028	-3.75811	5e-05	0.000170364	yes
Traf7	chr17:24488782-24527938	Control	prmt5_KD	OK	67.2527	37.8331	-0.829943	-3.9485	5e-05	0.000170364	yes
Slc9a1	chr4:133369771-133423698	Control	prmt5_KD	OK	10.9818	6.17668	-0.830208	-3.88655	5e-05	0.000170364	yes
Iglon5	chr7:43472906-43490023	Control	prmt5_KD	OK	12.47	7.00997	-0.830984	-3.80676	5e-05	0.000170364	yes
Tsfm	chr10:127022331-127030814	Control	prmt5_KD	OK	56.4705	31.7342	-0.831462	-3.91181	5e-05	0.000170364	yes
Mapk11	chr15:89142483-89149606	Control	prmt5_KD	OK	4.7443	2.66577	-0.831642	-3.5029	5e-05	0.000170364	yes
Hlcs	chr16:94129305-94287856	Control	prmt5_KD	OK	2.21965	1.24676	-0.83215	-3.47106	5e-05	0.000170364	yes
Zc2hc1c	chr12:85288590-85299358	Control	prmt5_KD	OK	0.799911	0.449222	-0.832411	-2.75575	0.00275	0.00641721	yes
Unc119	chr11:78343521-78349156	Control	prmt5_KD	OK	28.3629	15.9264	-0.832588	-3.82484	5e-05	0.000170364	yes
Pcnxl3	chr19:5664634-5688908	Control	prmt5_KD	OK	11.3507	6.3726	-0.832825	-3.93221	5e-05	0.000170364	yes
Commd9	chr2:101886261-101901639	Control	prmt5_KD	OK	35.6195	19.9977	-0.832835	-3.85509	5e-05	0.000170364	yes
Rpp21	chr17:36255672-36257846	Control	prmt5_KD	OK	33.544	18.8214	-0.833682	-3.53846	5e-05	0.000170364	yes
1110008F13Rik	chr2:156863121-156887078	Control	prmt5_KD	OK	68.572	38.4462	-0.83478	-2.4403	0.00555	0.0119336	yes
Glis2	chr16:4594712-4615957	Control	prmt5_KD	OK	13.7194	7.69124	-0.834933	-3.90268	5e-05	0.000170364	yes
Habp4	chr13:64161865-64186537	Control	prmt5_KD	OK	17.0174	9.53816	-0.835226	-3.88701	5e-05	0.000170364	yes
Gas2l1	chr11:5054130-5065327	Control	prmt5_KD	OK	23.1289	12.9626	-0.835341	-3.92543	5e-05	0.000170364	yes
Thyn1	chr9:26999676-27030094	Control	prmt5_KD	OK	59.5084	33.348	-0.835493	-1.9961	0.02305	0.0419401	yes
2810025M15Rik	chr1:157135182-157420236	Control	prmt5_KD	OK	43.0973	24.1463	-0.835796	-2.25777	0.01175	0.0232244	yes
Rtca	chr3:116488963-116508175	Control	prmt5_KD	OK	70.9243	39.7346	-0.835885	-3.95524	5e-05	0.000170364	yes
Psma5	chr3:108256925-108279952	Control	prmt5_KD	OK	344.823	193.18	-0.835909	-3.90241	5e-05	0.000170364	yes
Commd4	chr9:57155040-57158299	Control	prmt5_KD	OK	70.9929	39.7658	-0.836146	-3.90432	5e-05	0.000170364	yes
Slc35f6	chr5:30647935-30659729	Control	prmt5_KD	OK	18.4479	10.3295	-0.836684	-3.92585	5e-05	0.000170364	yes
Ndufa12	chr10:94199008-94220948	Control	prmt5_KD	OK	418.429	234.22	-0.837117	-3.96794	5e-05	0.000170364	yes
Fbxo17	chr7:28716789-28738140	Control	prmt5_KD	OK	14.7296	8.24468	-0.837179	-3.80805	5e-05	0.000170364	yes
Klc2	chr19:5107745-5118408	Control	prmt5_KD	OK	15.3718	8.60315	-0.837352	-3.93184	5e-05	0.000170364	yes
Thap11	chr8:105855102-105856950	Control	prmt5_KD	OK	26.8674	15.0363	-0.837404	-3.90973	5e-05	0.000170364	yes
Enkur	chr2:21180730-21205365	Control	prmt5_KD	OK	1.88805	1.05634	-0.837824	-2.18708	0.017	0.0321623	yes
[truncated: 1,997 more rows]
